# Supplementary material for: An integrated transcriptome and metabolome analysis reveals the gene network regulating flower development in Pogostemon cablin
Source: Front Plant Sci. 2023 Jun 29;14:1201486. doi: 10.3389/fpls.2023.1201486 (PMC10340533; doi:10.3389/fpls.2023.1201486)
Supplement: Supplementary file 2 [file Table_1.xlsx]

## Sheet: Table S1
Table S1. Summary of quality control of mRNA-seq data. (F1, inflorescence-bearing meristem stage; F2, flower bud stage; F3, full-bloom stage; F4, withered flower stage; and _1, _2, _3 represented three repeat, respectively; Q20, the percentage of Phred > 20 bases; Q30, the percentage of Phred > 30 bases.)
Libary	Raw reads	Clean reads	Clean bases	Error rate(%)	Q20(%)	Q30(%)	GC content(%)
F1_1	53143188	52876210	7.88 G	0.0242	98.41	94.92	45.49
F1_2	52088410	51686168	7.67 G	0.0246	98.21	94.47	45.73
F1_3	50882086	50586462	7.51 G	0.0243	98.34	94.76	45.82
F2_1	48513212	48229588	7.80 G	0.0245	98.28	94.59	45.18
F2_2	56784514	56487530	8.40 G	0.0242	98.4	94.9	45.38
F2_3	53722724	53422098	7.93 G	0.0243	98.34	94.76	45.51
F3_1	42690726	42414272	6.33 G	0.0252	97.97	93.9	45.33
F3_2	56972856	56624464	8.37 G	0.0241	98.44	94.99	45.05
F3_3	48036662	47803950	7.11 G	0.0241	98.44	95.01	45.17
F4_1	52676356	52415416	7.84 G	0.0244	98.34	94.72	45.86
F4_2	54534602	54234270	8.07 G	0.0242	98.38	94.88	46.38
F4_3	52165364	51815990	7.71 G	0.0244	98.3	94.7	46.68
Average	5.18509e+07	5.15497e+07	7.73 G	0.024375	98.3208	94.7167	45.6317

## Sheet: Table S2
TableS2. Annotation of DEGs with different databases.
Gene_id	F1_3	F1_2	F1_1	F2_3	F2_2	F2_1	F3_3	F3_2	F3_1	F4_3	F4_2	F4_1	swissprot	nr
Pcab000011	0.67	0.84	0.42	2.16	2.44	2.14	0.12	0.28	0.23	0.48	0.38	0.48
Pcab000021	124.84	111.75	107.46	37.49	18.73	26.33	57.53	52.06	46.26	32.08	10.14	28.5	sp|O80831|BAM7_ARATH(Beta-amylase 7 OS=Arabidopsis thaliana OX=3702 GN=BAM7 PE=1 SV=2)	PPS04019.1(hypothetical protein GOBAR_AA16635 [Gossypium barbadense])
Pcab000026	11.68	5.18	15.81	44.55	49.01	46.71	3.68	2.79	3.81	23.72	31.22	20.08	sp|Q5XF03|GPAT8_ARATH(Probable glycerol-3-phosphate acyltransferase 8 OS=Arabidopsis thaliana OX=3702 GN=GPAT8 PE=2 SV=1)	TEY72714.1(glycerol-3-phosphate acyltransferase [Salvia splendens])
Pcab000027	6.83	5.35	2.78	7.14	7.31	8.22	1.48	1.68	1.39	6.4	7.02	1.86	sp|Q8GX78|ANTR2_ARATH(Ascorbate transporter, chloroplastic OS=Arabidopsis thaliana OX=3702 GN=PHT4;4 PE=1 SV=1)	XP_011093131.1(ascorbate transporter, chloroplastic [Sesamum indicum])
Pcab000032	3.15	6.12	8.77	26.86	22.43	19.74	5.44	4.36	4.45	4.6	4	3.33	sp|A7PZL3|PGLR_VITVI(Probable polygalacturonase OS=Vitis vinifera OX=29760 GN=GSVIVT00026920001 PE=1 SV=1)	XP_022898049.1(probable polygalacturonase [Olea europaea var. sylvestris])
Pcab000034	0.9	1.61	1.66	4.75	12	5.97	5.57	5.1	5.79	2.31	5.59	1.66	sp|Q8H0W3|RVE6_ARATH(Protein REVEILLE 6 OS=Arabidopsis thaliana OX=3702 GN=RVE6 PE=2 SV=1)	XP_020553549.1(protein REVEILLE 6 isoform X3 [Sesamum indicum])
Pcab000038	5.58	1.76	12.39	2.16	2.77	1.07	1.63	1.39	1.38	8.29	6.34	2.73	sp|O03982|HIP39_ARATH(Heavy metal-associated isoprenylated plant protein 39 OS=Arabidopsis thaliana OX=3702 GN=HIPP39 PE=2 SV=1)	GER26451.1(heavy metal transport/detoxification superfamily protein [Striga asiatica])
Pcab000041	6.38	2.71	3.16	0.95	0.28	0.37	0	0.18	0.44	0.31	0.14	0	sp|Q6DST1|Y1465_ARATH(Late embryogenesis abundant protein At1g64065 OS=Arabidopsis thaliana OX=3702 GN=At1g64065 PE=2 SV=1)	XP_011093079.1(uncharacterized protein LOC105173120 [Sesamum indicum])
Pcab000045	4.81	4.91	1.1	0.96	1.85	0.92	0.92	1.34	1.11	2.23	4.3	0.76	None	PIN13676.1(hypothetical protein CDL12_13697 [Handroanthus impetiginosus])
Pcab000047	4.79	2.99	2.22	14.93	3.92	7.84	17.11	19.37	14.57	6.57	2.7	7.67	None	XP_011093073.1(LOW QUALITY PROTEIN: uncharacterized protein LOC105173116 [Sesamum indicum])
Pcab000049	2.92	1.85	4.75	3.03	2.61	1.73	18.23	13.75	13.97	2.18	8.99	1.51	sp|O82345|BAG6_ARATH(BAG family molecular chaperone regulator 6 OS=Arabidopsis thaliana OX=3702 GN=BAG6 PE=1 SV=1)	PIN05302.1(hypothetical protein CDL12_22162 [Handroanthus impetiginosus])
Pcab000050	0.03	0	0.03	0.08	0.77	0.65	0.69	0.94	0.85	0.28	0.48	0.49	sp|Q9M310|FBK77_ARATH(F-box/kelch-repeat protein At3g61590 OS=Arabidopsis thaliana OX=3702 GN=At3g61590 PE=1 SV=1)	PIN05300.1(hypothetical protein CDL12_22160 [Handroanthus impetiginosus])
Pcab000068	4.37	0.91	1.1	0	13.06	1.12	5.63	0	0	32.39	21.42	16.22	sp|Q8GV05|TRY_ARATH(Transcription factor TRY OS=Arabidopsis thaliana OX=3702 GN=TRY PE=1 SV=1)	XP_020553647.1(MYB-like transcription factor ETC3 [Sesamum indicum])
Pcab000070	2.92	3.61	7.79	3.38	3.34	1.3	0.68	1.59	0.83	5.32	6.29	2.75	sp|Q9M158|STR4_ARATH(Rhodanese-like domain-containing protein 4, chloroplastic OS=Arabidopsis thaliana OX=3702 GN=STR4 PE=1 SV=2)	PIN26518.1(hypothetical protein CDL12_00721 [Handroanthus impetiginosus])
Pcab061716	2.4	0.67	3.87	14.18	13.96	16.6	1.97	1.75	2.47	1.95	1.98	1.42	sp|A0A0A1C3I2|HMGR1_PANGI(3-hydroxy-3-methylglutaryl coenzyme A reductase 1 OS=Panax ginseng OX=4054 GN=HMGR1 PE=2 SV=1)	APU50935.1(hydroxy-3-methylglutaryl-coenzyme A reductase 1 [Phlomis umbrosa])
Pcab000090	54.73	39.12	51.76	19.34	19.49	26.8	11.26	9.22	11.73	9.43	6.41	8.34	sp|Q9LNJ3|APF2_ARATH(Aspartyl protease family protein 2 OS=Arabidopsis thaliana OX=3702 GN=APF2 PE=2 SV=1)	GER26491.1(eukaryotic aspartyl protease family protein, partial [Striga asiatica])
Pcab000092	8.48	3.83	3	1.1	1.57	3.65	0	0.14	0	0.68	1.02	0	sp|Q1ECI2|ERF23_ARATH(Ethylene-responsive transcription factor ERF023 OS=Arabidopsis thaliana OX=3702 GN=ERF023 PE=2 SV=1)	TEY34038.1(EREBP-like factor [Salvia splendens])
Pcab000098	0.05	0	0.06	0.12	1.53	0	1.59	0.93	0.64	0	0.35	0.17	sp|O23086|ALMTA_ARATH(Aluminum-activated malate transporter 10 OS=Arabidopsis thaliana OX=3702 GN=ALMT10 PE=3 SV=2)	PIN24541.1(putative membrane protein [Handroanthus impetiginosus])
Pcab000103	0	0	0	0.21	1.03	0.65	0	0.54	0.14	0.23	0	0	sp|Q9FFE3|PP388_ARATH(Pentatricopeptide repeat-containing protein At5g16420, mitochondrial OS=Arabidopsis thaliana OX=3702 GN=At5g16420 PE=2 SV=1)	TEY26448.1(hypothetical protein Saspl_040924 [Salvia splendens])
Pcab000108	1.58	1.8	1.72	0.11	0.4	0.3	0.41	0.29	0.31	0.64	0.77	0.72	sp|Q9SLP1|C78A9_ARATH(Cytochrome P450 78A9 OS=Arabidopsis thaliana OX=3702 GN=CYP78A9 PE=1 SV=1)	XP_011093010.1(cytochrome P450 78A3-like [Sesamum indicum])
Pcab000109	37.35	99.41	110.77	14.59	23.97	31.83	31.03	22.14	25.93	29.31	63.25	79.73	sp|P46897|ATHB7_ARATH(Homeobox-leucine zipper protein ATHB-7 OS=Arabidopsis thaliana OX=3702 GN=ATHB-7 PE=1 SV=2)	XP_011093009.1(homeobox-leucine zipper protein ATHB-12 [Sesamum indicum])
Pcab000112	2.41	2.51	2.34	4.33	1.27	2.57	0.87	0.07	0.42	1.16	0	0.93	sp|Q84WP6|NAC43_ARATH(NAC domain-containing protein 43 OS=Arabidopsis thaliana OX=3702 GN=NAC043 PE=2 SV=2)	XP_011093005.1(NAC domain-containing protein 43 [Sesamum indicum])
Pcab000115	0.33	0.08	29.53	16.96	35.61	0.68	1.41	4.16	1.72	42.46	77.42	14.5	sp|Q6R0H1|LHY_ARATH(Protein LHY OS=Arabidopsis thaliana OX=3702 GN=LHY PE=1 SV=2)	PIN13341.1(hypothetical protein CDL12_14046 [Handroanthus impetiginosus])
Pcab000138	7.37	14.44	6.52	9.27	16.55	5.06	2.92	3.01	4.39	16.19	32.44	10.51	sp|C7G304|GOLS2_SOLLC(Galactinol synthase 2 OS=Solanum lycopersicum OX=4081 GN=GOLS2 PE=2 SV=1)	ACI62176.1(galactinol synthase [Dorcoceras hygrometricum])
Pcab000157	3.8	1.37	2.29	12.55	13.2	5.54	1.62	1.14	1.68	3.32	1.36	0.89	sp|Q40401|CALR_NICPL(Calreticulin OS=Nicotiana plumbaginifolia OX=4092 GN=CAL1 PE=2 SV=1)	PIN12672.1(Calreticulin [Handroanthus impetiginosus])
Pcab000176	1.92	1.28	3.21	5.36	4.3	5.2	6.04	5.26	5	0.81	0.27	0.32	sp|Q9M9W7|PME22_ARATH(Putative pectinesterase/pectinesterase inhibitor 22 OS=Arabidopsis thaliana OX=3702 GN=PME22 PE=3 SV=1)	KAF4364092.1(hypothetical protein F8388_003472 [Cannabis sativa])
Pcab000179	2.33	0.69	2.25	10.26	10.87	15.59	25.23	21.94	20.1	4.7	3.02	4.87	sp|I6YGS0|EPHA_MYCTU(Epoxide hydrolase A OS=Mycobacterium tuberculosis (strain ATCC 25618 / H37Rv) OX=83332 GN=ephA PE=1 SV=1)	XP_011092097.1(uncharacterized protein LOC105172397 [Sesamum indicum])
Pcab000180	2.03	1.87	2	7.61	13.87	15.11	149.03	129.35	132.01	5.3	5.56	5.67	sp|Q10LN5|SWT16_ORYSJ(Bidirectional sugar transporter SWEET16 OS=Oryza sativa subsp. japonica OX=39947 GN=SWEET16 PE=3 SV=1)	RWR94188.1(bidirectional sugar transporter SWEET16-like protein isoform X1 [Cinnamomum micranthum f. kanehirae])
Pcab000182	0.58	0.19	0.35	2.2	1.19	1.67	0.22	0.37	0.13	1.53	0.62	0.34	sp|Q9C992|KCS7_ARATH(3-ketoacyl-CoA synthase 7 OS=Arabidopsis thaliana OX=3702 GN=KCS7 PE=2 SV=1)	XP_010093608.1(3-ketoacyl-CoA synthase 5 [Morus notabilis])
Pcab000204	1.74	0.18	0.62	0.26	0.25	0.31	0.24	0.06	0.14	0.12	0.09	0.03	sp|F4K4C5|KN14S_ARATH(Kinesin-like protein KIN-14S OS=Arabidopsis thaliana OX=3702 GN=KIN14S PE=3 SV=1)	PIN06600.1(Kinesin-like protein [Handroanthus impetiginosus])
Pcab000230	7.87	7.64	9.25	15.19	16.3	24.86	46.73	44.9	43.88	14.07	11.75	13.8	sp|F4K5T4|STKLU_ARATH(Probable transcription factor At5g28040 OS=Arabidopsis thaliana OX=3702 GN=At5g28040 PE=1 SV=1)	PIN14942.1(hypothetical protein CDL12_12417 [Handroanthus impetiginosus])
Pcab000260	0.47	0.23	0.28	9.6	24.75	14.3	6.29	7.37	6.93	0	0	0.29	sp|Q8GT41|PLA1_PLAAC(Putative invertase inhibitor OS=Platanus acerifolia OX=140101 PE=1 SV=1)	PIN12959.1(hypothetical protein CDL12_14419 [Handroanthus impetiginosus])
Pcab000270	0.75	0.28	0.5	12.01	12.49	13.08	17.59	15.21	14.16	2.52	0.21	0.95	sp|F4HVY0|CER1_ARATH(Very-long-chain aldehyde decarbonylase CER1 OS=Arabidopsis thaliana OX=3702 GN=CER1 PE=1 SV=1)	XP_011085147.1(protein ECERIFERUM 1-like [Sesamum indicum])
Pcab000271	1.16	0.94	1.59	4.4	7.24	4.68	4.1	3.13	4.05	2.31	5.44	0.98	sp|Q9M1C7|AB9C_ARATH(ABC transporter C family member 9 OS=Arabidopsis thaliana OX=3702 GN=ABCC9 PE=2 SV=2)	TEY78893.1(hypothetical protein Saspl_009518 [Salvia splendens])
Pcab035583	1.77	1.04	1.11	5.2	4.64	5.09	2.82	1.21	1.25	0.22	0.05	0.67	sp|A0A0A1C930|HMR2A_PANGI(3-hydroxy-3-methylglutaryl coenzyme A reductase 2-A OS=Panax ginseng OX=4054 GN=HMGR2 PE=2 SV=1)	APU50935.1(hydroxy-3-methylglutaryl-coenzyme A reductase 1 [Phlomis umbrosa])
Pcab000283	0.52	0.33	0.17	0	0	0	0.18	0	0	1.68	2.28	1.51	sp|Q9SHQ8|HIP4_ARATH(Heavy metal-associated isoprenylated plant protein 4 OS=Arabidopsis thaliana OX=3702 GN=HIPP04 PE=3 SV=2)	XP_011093976.1(heavy metal-associated isoprenylated plant protein 4 [Sesamum indicum])
Pcab000300	0	0	0	0	0	0.14	1.81	1.78	1.63	0	0	0	sp|Q9FG87|KCS20_ARATH(3-ketoacyl-CoA synthase 20 OS=Arabidopsis thaliana OX=3702 GN=KCS20 PE=2 SV=1)	PIN04291.1(Very-long-chain 3-oxoacyl-CoA synthase [Handroanthus impetiginosus])
Pcab000313	1	9.96	2.07	0.44	8.62	0.65	1.99	4.91	8.1	39.24	74.95	26.31	sp|Q9ZPW9|NLTP8_ARATH(Non-specific lipid-transfer protein 8 OS=Arabidopsis thaliana OX=3702 GN=LTP8 PE=3 SV=1)	PIN10576.1(hypothetical protein CDL12_16831 [Handroanthus impetiginosus])
Pcab000317	0.38	0.14	0.07	1.57	2.29	1.49	0.69	0.84	0.62	0.24	0	0.11	None	PIN10579.1(hypothetical protein CDL12_16834 [Handroanthus impetiginosus])
Pcab000320	0	3	0	12.45	12.48	9.82	32.54	20.77	17.57	41.3	40.09	55.81	None	XP_012831368.1(PREDICTED: uncharacterized protein LOC105952371 [Erythranthe guttata])
Pcab000321	6.08	5.7	9.15	11.26	10.33	10.18	17.78	10.09	15.42	32.3	27.18	39.91	None	KZV47222.1(hypothetical protein F511_07645 [Dorcoceras hygrometricum])
Pcab000337	1.26	0.41	0.38	23.06	18.47	18	4.4	4.59	4.15	0	0.06	1.02	sp|B8AVF0|BGL12_ORYSI(Beta-glucosidase 12 OS=Oryza sativa subsp. indica OX=39946 GN=BGLU12 PE=3 SV=1)	XP_011093954.1(beta-glucosidase 12-like isoform X3 [Sesamum indicum])
Pcab000338	92.35	177.47	400.28	265.7	313.31	165.65	44.59	50.66	46.71	27.62	7.96	68.35	sp|B8AVF0|BGL12_ORYSI(Beta-glucosidase 12 OS=Oryza sativa subsp. indica OX=39946 GN=BGLU12 PE=3 SV=1)	XP_012844685.1(PREDICTED: beta-glucosidase 13-like [Erythranthe guttata])
Pcab000340	1.26	0.58	2.18	8.51	9.35	10.67	49.28	24.03	35.78	9.04	6.05	6.95	sp|O64884|OFT20_ARATH(O-fucosyltransferase 20 OS=Arabidopsis thaliana OX=3702 GN=OFUT20 PE=1 SV=1)	XP_011087180.1(uncharacterized protein At1g04910 [Sesamum indicum])
Pcab000345	0.07	0.07	0.26	0.22	0.2	0.44	0.05	0.06	0.03	0	0	0.02	sp|Q9FL59|FTIP1_ARATH(FT-interacting protein 1 OS=Arabidopsis thaliana OX=3702 GN=FTIP1 PE=1 SV=1)	XP_011093373.1(FT-interacting protein 1-like [Sesamum indicum])
Pcab000348	53.34	13.77	21.89	1.45	1.13	3.78	1.92	0	1.05	0	0.65	0	sp|P59226|H32_ARATH(Histone H3.2 OS=Arabidopsis thaliana OX=3702 GN=HTR2 PE=1 SV=2)	KAE7997669.1(hypothetical protein FH972_002284 [Carpinus fangiana])
Pcab000349	0	2.29	14.94	235.79	88.36	103.63	0	1.61	0	20.16	40.91	5.47	None	XP_011093537.1(protein LIM1 [Sesamum indicum])
Pcab000350	48.34	88.9	101.04	34.02	4.01	19.19	28.11	58.07	39.47	11.67	2.59	29.37	sp|Q66GR3|BH130_ARATH(Transcription factor bHLH130 OS=Arabidopsis thaliana OX=3702 GN=BHLH130 PE=1 SV=1)	PIM98254.1(hypothetical protein CDL12_29268 [Handroanthus impetiginosus])
Pcab000366	0.26	0.45	0.39	0.13	0.04	0.1	1.34	0.88	0.81	0.5	0.16	0.6	None	None
Pcab000369	1	4.19	0.75	0.26	1.64	4.01	5.1	2.04	2.24	19.8	28.88	53.21	sp|Q9FIG6|DIR1_ARATH(Dirigent protein 1 OS=Arabidopsis thaliana OX=3702 GN=DIR1 PE=2 SV=1)	XP_011088956.1(dirigent protein 22-like [Sesamum indicum])
Pcab000371	0	0	0.59	0.62	1.3	0.72	0	0	0	0.15	0.09	0.06	sp|Q9C6U1|MYB83_ARATH(Transcription factor MYB83 OS=Arabidopsis thaliana OX=3702 GN=MYB83 PE=2 SV=1)	XP_022895948.1(transcription factor MYB83-like [Olea europaea var. sylvestris])
Pcab000388	9.3	3.1	4.24	16.94	14.54	14.65	13.65	9.75	11.88	4.35	2.63	1.84	None	XP_012858040.1(PREDICTED: uncharacterized protein LOC105977279 [Erythranthe guttata])
Pcab000394	5.38	5.06	3.47	31.74	47.67	21.97	1.94	1.12	1.43	5.96	8.24	3.62	sp|Q500U8|TKPR1_ARATH(Tetraketide alpha-pyrone reductase 1 OS=Arabidopsis thaliana OX=3702 GN=TKPR1 PE=1 SV=1)	GER37892.1(NAD(P)-binding Rossmann-fold superfamily protein [Striga asiatica])
Pcab000403	2.36	2.28	1.96	3.54	3.03	5.21	1.45	1.49	1.35	0.19	0.16	0.6	sp|Q0WRX3|SCP40_ARATH(Serine carboxypeptidase-like 40 OS=Arabidopsis thaliana OX=3702 GN=SCPL40 PE=2 SV=2)	PIN27143.1(Serine carboxypeptidases (lysosomal cathepsin A) [Handroanthus impetiginosus])
Pcab000411	3.18	2.12	2.58	1.63	4.36	0.89	0.39	0.39	0.64	4.81	8.53	0.92	sp|Q9FFZ1|PPH_ARATH(Pheophytinase, chloroplastic OS=Arabidopsis thaliana OX=3702 GN=PPH PE=1 SV=1)	XP_011091783.1(pheophytinase, chloroplastic [Sesamum indicum])
Pcab000428	1.09	1.12	2.61	1.6	0.4	0.51	0.11	0.31	0.26	0.78	1.2	0.21	sp|Q9LM76|PUB44_ARATH(U-box domain-containing protein 44 OS=Arabidopsis thaliana OX=3702 GN=PUB44 PE=1 SV=1)	XP_011091818.1(U-box domain-containing protein 44 [Sesamum indicum])
Pcab000446	0.24	0	0.09	8.05	7.14	9.38	4.15	3.16	3.39	0.28	0	0.48	sp|Q9LHK1|NUD16_ARATH(Nudix hydrolase 16, mitochondrial OS=Arabidopsis thaliana OX=3702 GN=NUDT16 PE=2 SV=1)	XP_011091851.1(nudix hydrolase 16, mitochondrial [Sesamum indicum])
Pcab000457	1.69	3.66	2.86	0.96	0.58	1.91	0.33	0.59	0.38	2.92	2.28	5.42	sp|Q2R2D5|XA21_ORYSJ(Receptor kinase-like protein Xa21 OS=Oryza sativa subsp. japonica OX=39947 GN=XA21 PE=1 SV=1)	GAY51520.1(hypothetical protein CUMW_134770 [Citrus unshiu])
Pcab000464	0.48	0.89	0.8	4.22	2.24	3.99	12.95	11.55	10.01	1.63	1.01	2.96	sp|Q0JIC2|GAMYB_ORYSJ(Transcription factor GAMYB OS=Oryza sativa subsp. japonica OX=39947 GN=GAMYB PE=1 SV=1)	AGN52104.1(MYB-related transcription factor [Salvia miltiorrhiza])
Pcab000484	3.68	3	2.89	3.77	2.22	3.95	18.48	21.67	15.31	1.82	0.79	3.37	sp|D5K211|RTM2A_ARATH(Inactive protein RESTRICTED TEV MOVEMENT 2 OS=Arabidopsis thaliana OX=3702 GN=RTM2 PE=3 SV=1)	PIN01296.1(hypothetical protein CDL12_26194 [Handroanthus impetiginosus])
Pcab000488	0.61	1.91	0.3	2.14	4.53	1.62	0.15	0.18	0.2	0.23	0	0.08	sp|Q9SR13|FLK_ARATH(Flowering locus K homology domain OS=Arabidopsis thaliana OX=3702 GN=FLK PE=1 SV=1)	TEY88872.1(poly(rC)-binding protein 2/3/4 [Salvia splendens])
Pcab000489	1.51	3.22	1.55	10.29	30.93	24.33	0.36	0.52	1.23	1.49	0	0.86	sp|Q8LBM2|TIF5A_ARATH(Protein TIFY 5A OS=Arabidopsis thaliana OX=3702 GN=TIFY5A PE=1 SV=1)	ATA66293.1(TIFY5A [Salvia miltiorrhiza])
Pcab000500	0.86	0.16	0.87	3.92	2.38	3.18	0.93	0.75	0.38	1.26	1.68	1.16	sp|Q39048|CER2_ARATH(Protein ECERIFERUM 2 OS=Arabidopsis thaliana OX=3702 GN=CER2 PE=1 SV=1)	XP_011091952.1(protein ECERIFERUM 2-like [Sesamum indicum])
Pcab000508	5.49	3.65	5.53	12.27	10.66	15.71	8.06	6.15	7.1	2.21	1.15	2.44	sp|Q8LEB6|Y5185_ARATH(Probable receptor-like protein kinase At5g18500 OS=Arabidopsis thaliana OX=3702 GN=At5g18500 PE=2 SV=1)	PIN15354.1(Serine/threonine protein kinase [Handroanthus impetiginosus])
Pcab000518	0.48	0.57	0.51	1.21	1.05	1.06	0.43	0.64	0.24	0.16	0.2	0.2	sp|Q0JNI9|PIL15_ORYSJ(Transcription factor PHYTOCHROME INTERACTING FACTOR-LIKE 15 OS=Oryza sativa subsp. japonica OX=39947 GN=PIL15 PE=1 SV=2)	XP_011087566.1(transcription factor PIF3 isoform X1 [Sesamum indicum])
Pcab000522	5.64	2.31	1.45	5.87	7.54	13.08	1.9	1.7	2.16	1.78	0.27	1.27	sp|Q8H157|PTR19_ARATH(Protein NRT1/ PTR FAMILY 4.6 OS=Arabidopsis thaliana OX=3702 GN=NPF4.6 PE=1 SV=1)	TEY90030.1(solute carrier family 15 (peptide/histidine transporter), member 3/4 [Salvia splendens])
Pcab000525	37.93	28.72	36.97	112.48	54.65	98.71	33.58	25.13	31.77	16.8	6.94	9.34	sp|Q6I544|GL52_ORYSJ(Germin-like protein 5-1 OS=Oryza sativa subsp. japonica OX=39947 GN=Os05g0277500 PE=2 SV=1)	XP_022864603.1(germin-like protein 5-1 [Olea europaea var. sylvestris])
Pcab000527	2.29	0	1.41	3.14	7.54	3.12	10.33	9.5	15.02	4.3	6.21	1.81	None	TEY64331.1(hypothetical protein Saspl_019233 [Salvia splendens])
Pcab000540	1.62	1.13	2.85	10.05	1.74	4.95	0.47	0.9	0.77	0.43	0.17	1.45	sp|P0C1U4|GUN9_ORYSJ(Endoglucanase 9 OS=Oryza sativa subsp. japonica OX=39947 GN=GLU1 PE=2 SV=1)	PIN22247.1(Cellulase [Handroanthus impetiginosus])
Pcab000545	0.92	1.59	0.76	0.8	1.05	0.38	0.46	0.41	0.23	2.01	1.56	1.22	sp|Q9ZVP8|NAC35_ARATH(NAC domain-containing protein 35 OS=Arabidopsis thaliana OX=3702 GN=NAC035 PE=1 SV=2)	PIN17395.1(hypothetical protein CDL12_09945 [Handroanthus impetiginosus])
Pcab000548	2.03	0.66	1.08	3.8	3.45	4.06	1.63	1.8	1.66	0.99	0.21	0.69	sp|O64728|STI_ARATH(Protein STICHEL OS=Arabidopsis thaliana OX=3702 GN=STI PE=1 SV=2)	XP_011092245.1(protein STICHEL isoform X1 [Sesamum indicum])
Pcab000554	2.46	2.37	1.83	9.4	10.53	10.91	16.7	15.79	14.33	3.24	2.94	1.99	sp|Q9SWR3|MMT1_WEDBI(Methionine S-methyltransferase OS=Wedelia biflora OX=101473 GN=MMT1 PE=1 SV=1)	PIN26925.1(Methionine S-methyltransferase [Handroanthus impetiginosus])
Pcab000556	1.26	0.97	2.23	1.69	3.24	3.17	0.46	0.8	0.61	1.7	3.08	0.19	sp|Q93YT1|GLR32_ARATH(Glutamate receptor 3.2 OS=Arabidopsis thaliana OX=3702 GN=GLR3.2 PE=1 SV=2)	XP_011092254.1(glutamate receptor 3.2 isoform X1 [Sesamum indicum])
Pcab000558	1.16	1.18	0.81	1.7	3.39	2.27	0.93	0.96	1.12	4.2	4.61	3.27	sp|Q9FMF5|RPT3_ARATH(Root phototropism protein 3 OS=Arabidopsis thaliana OX=3702 GN=RPT3 PE=1 SV=2)	XP_011087936.1(root phototropism protein 3 [Sesamum indicum])
Pcab000563	1.03	0.26	0.19	4.77	5.36	6.06	1.08	1.46	1.06	0.83	0.64	0.81	sp|Q0WUF6|PUB41_ARATH(U-box domain-containing protein 41 OS=Arabidopsis thaliana OX=3702 GN=PUB41 PE=2 SV=1)	XP_011098523.1(U-box domain-containing protein 40-like [Sesamum indicum])
Pcab084046	4.89	2.28	6.42	15.8	12.95	15.79	3.45	1.97	2.74	1.46	1.39	1.54	sp|A0A0A1C930|HMR2A_PANGI(3-hydroxy-3-methylglutaryl coenzyme A reductase 2-A OS=Panax ginseng OX=4054 GN=HMGR2 PE=2 SV=1)	APU50935.1(hydroxy-3-methylglutaryl-coenzyme A reductase 1 [Phlomis umbrosa])
Pcab000576	0.18	0.06	0	1.63	0.37	0.31	3.04	1.07	2.7	1.82	0.64	1.72	sp|Q766C2|NEP2_NEPGR(Aspartic proteinase nepenthesin-2 OS=Nepenthes gracilis OX=150966 GN=nep2 PE=1 SV=1)	EYU18403.1(hypothetical protein MIMGU_mgv1a024562mg [Erythranthe guttata])
Pcab000579	6.37	7.19	6.14	44.09	43.71	43.45	21.05	18.2	17.63	8.46	8.34	9.67	sp|O82225|GGP5_ARATH(Gamma-glutamyl peptidase 5 OS=Arabidopsis thaliana OX=3702 GN=GGP5 PE=2 SV=1)	PIN18658.1(putative glutamine synthetase [Handroanthus impetiginosus])
Pcab000583	1.1	0.4	2.55	0.33	0.56	0.79	0.08	0.17	0	0.21	0.17	0.37	sp|Q9FME8|OPT4_ARATH(Oligopeptide transporter 4 OS=Arabidopsis thaliana OX=3702 GN=OPT4 PE=1 SV=1)	XP_011087976.1(oligopeptide transporter 4 [Sesamum indicum])
Pcab000603	3.33	2.8	29.34	17.65	29.13	1.26	1.69	2.07	1.62	68.61	94.74	24.34	sp|P19446|MDHG_CITLA(Malate dehydrogenase, glyoxysomal OS=Citrullus lanatus OX=3654 PE=1 SV=1)	PHU25306.1(Malate dehydrogenase, glyoxysomal [Capsicum chinense])
Pcab000612	117.27	37.33	32.9	9.82	6.6	10.52	2.41	2.23	2.24	5.82	2.56	0.59	sp|P59226|H32_ARATH(Histone H3.2 OS=Arabidopsis thaliana OX=3702 GN=HTR2 PE=1 SV=2)	XP_013631332.1(PREDICTED: histone H3.2-like [Brassica oleracea var. oleracea])
Pcab000616	19.93	32.03	33.54	6.22	4.7	13.43	3.24	3.69	4.79	5.36	0.95	14.2	sp|P04284|PR06_SOLLC(Pathogenesis-related leaf protein 6 OS=Solanum lycopersicum OX=4081 GN=PR1B1 PE=1 SV=2)	XP_011092473.1(pathogenesis-related leaf protein 6-like [Sesamum indicum])
Pcab000621	3.44	3.88	5.12	20.74	3.97	7.17	48.28	35.53	38.51	13.47	1.62	14.96	None	XP_011088149.1(uncharacterized protein LOC105169457 [Sesamum indicum])
Pcab000632	0	0.42	1.78	1.13	5.34	0.43	0.84	1.58	1.47	9.84	23.19	0.68	sp|Q9LMU1|EGY3_ARATH(Probable zinc metallopeptidase EGY3, chloroplastic OS=Arabidopsis thaliana OX=3702 GN=EGY3 PE=1 SV=1)	XP_011088044.2(probable zinc metallopeptidase EGY3, chloroplastic [Sesamum indicum])
Pcab000640	0.88	0.05	0.1	1.85	3.82	4.56	0.07	0	0	0.11	0	0	None	XP_011088165.1(uncharacterized protein LOC105169469 [Sesamum indicum])
Pcab000641	1.16	0.68	0.77	3.72	3.95	5.59	1.54	1.16	1.18	0.84	0.54	0.39	sp|P42751|CCD11_ARATH(Cyclin-D1-1 OS=Arabidopsis thaliana OX=3702 GN=CYCD1-1 PE=1 SV=3)	XP_012836775.1(PREDICTED: cyclin-D1-1-like [Erythranthe guttata])
Pcab000642	0.53	1.61	0.66	0.64	1.31	1.98	0.31	0.95	1.23	10.38	13.37	7.76	sp|P93039|NAT4_ARATH(Nucleobase-ascorbate transporter 4 OS=Arabidopsis thaliana OX=3702 GN=NAT4 PE=2 SV=2)	XP_011088158.1(nucleobase-ascorbate transporter 4 isoform X1 [Sesamum indicum])
Pcab000652	12.59	24.81	11.38	41.23	36.3	53.19	136.29	66.29	102.68	84.29	72.49	119.32	sp|Q9SSW2|AZF2_ARATH(Zinc finger protein AZF2 OS=Arabidopsis thaliana OX=3702 GN=AZF2 PE=2 SV=1)	XP_012836724.1(PREDICTED: zinc finger protein AZF1-like [Erythranthe guttata])
Pcab000665	3.3	4	7.38	2.36	2.52	3.61	8.32	12.25	11.07	3.77	4.34	4.21	sp|Q8VZJ7|P4H9_ARATH(Probable prolyl 4-hydroxylase 9 OS=Arabidopsis thaliana OX=3702 GN=P4H9 PE=2 SV=1)	TEY91563.1(hypothetical protein Saspl_013504 [Salvia splendens])
Pcab000668	48.38	30.93	72.99	262.13	155.42	211.73	224.22	136.56	177.83	293.87	127.82	221.11	sp|O81760|P2C63_ARATH(Probable protein phosphatase 2C 63 OS=Arabidopsis thaliana OX=3702 GN=At4g33920 PE=2 SV=1)	XP_011088172.1(probable protein phosphatase 2C 63 [Sesamum indicum])
Pcab000669	3.53	0.54	3.78	45.91	39.02	41.8	1.87	2.69	2.17	6.45	2.75	10.99	sp|O49603|CVIF2_ARATH(Cell wall / vacuolar inhibitor of fructosidase 2 OS=Arabidopsis thaliana OX=3702 GN=C/VIF2 PE=1 SV=1)	XP_012853675.1(PREDICTED: cell wall / vacuolar inhibitor of fructosidase 2 [Erythranthe guttata])
Pcab000671	33.6	20.21	17.53	7.76	6.92	7.2	3.3	5.38	3.38	6.53	6.64	7.38	sp|Q05024|TRI1_YEAST(Protein TRI1 OS=Saccharomyces cerevisiae (strain ATCC 204508 / S288c) OX=559292 GN=TRI1 PE=1 SV=1)	TEY91558.1(hypothetical protein Saspl_013499 [Salvia splendens])
Pcab000673	16.92	10.09	7.95	31.4	23.76	37.39	5.52	4.51	7.27	5.95	3.67	3.07	sp|Q9FLC2|MO3_ARATH(Monooxygenase 3 OS=Arabidopsis thaliana OX=3702 GN=MO3 PE=2 SV=1)	PIN07344.1(Kynurenine 3-monooxygenase [Handroanthus impetiginosus])
Pcab000674	2	1.69	1.58	4.45	5.76	6.66	2.17	1.59	1.53	1.52	0.93	0.17	None	XP_011088177.1(uncharacterized protein LOC105169481 [Sesamum indicum])
Pcab000682	73.56	54.44	293.35	35.63	17.57	50.1	73.96	66.63	63.97	37.2	17.49	82.83	sp|O82333|GH31_ARATH(Probable indole-3-acetic acid-amido synthetase GH3.1 OS=Arabidopsis thaliana OX=3702 GN=GH3.1 PE=2 SV=1)	XP_011088186.1(probable indole-3-acetic acid-amido synthetase GH3.1 [Sesamum indicum])
Pcab000690	2.77	2.45	2.62	0	0	0	0	0.83	0.37	1.24	1.15	0	sp|P05716|RT14_VICFA(Ribosomal protein S14, mitochondrial OS=Vicia faba OX=3906 GN=RPS14 PE=3 SV=2)	KAF3331774.1(mitochondrial ribosomal protein S14 [Carex littledalei])
Pcab000692	0.98	0.84	1.68	1.05	9.2	1.34	0.54	0.3	0.5	9.24	51.54	2.26	None	PIN05920.1(hypothetical protein CDL12_21536 [Handroanthus impetiginosus])
Pcab000694	0	0.05	0	0.27	0.64	1.58	0.07	0	0	0.47	0.29	0.19	sp|C0HJG8|BSP_BOSSE(Basic secretory protease (Fragments) OS=Boswellia serrata OX=613112 PE=1 SV=1)	KAF2294610.1(hypothetical protein GH714_013647 [Hevea brasiliensis])
Pcab000696	22.03	30.01	21.6	11.57	3.28	14.96	33.7	55.21	41.98	19.63	7.08	43.98	sp|C0HJG8|BSP_BOSSE(Basic secretory protease (Fragments) OS=Boswellia serrata OX=613112 PE=1 SV=1)	XP_012836786.1(PREDICTED: uncharacterized protein LOC105957410 [Erythranthe guttata])
Pcab000698	0	0	0.11	0.58	0.66	1.18	4.91	5.36	4.77	0.05	0.26	0.56	sp|V5LLZ9|GGT_QUERO(Gallate 1-beta-glucosyltransferase OS=Quercus robur OX=38942 GN=UGT84A13 PE=1 SV=1)	XP_011088204.1(limonoid UDP-glucosyltransferase [Sesamum indicum])
Pcab000699	12.8	10.74	7.94	31.81	30.97	25.76	11.76	9	9.46	43.07	53.99	26.41	sp|Q2KNL5|CADH1_OCIBA(Cinnamyl alcohol dehydrogenase 1 OS=Ocimum basilicum OX=39350 GN=CAD1 PE=1 SV=1)	PIN07992.1(Alcohol dehydrogenase, class V [Handroanthus impetiginosus])
Pcab000723	1.26	0.94	1.73	3.5	2.67	3.03	3.06	2.42	2.14	0.49	0.05	0.31	sp|Q9FMH8|RD21B_ARATH(Probable cysteine protease RD21B OS=Arabidopsis thaliana OX=3702 GN=RD21B PE=1 SV=1)	XP_011088223.1(low-temperature-induced cysteine proteinase [Sesamum indicum])
Pcab000727	9.55	5.33	10.34	1.82	3.1	2.05	0.61	2.03	0.9	0.74	0.19	0.75	sp|Q9SNE5|IRX15_ARATH(Protein IRREGULAR XYLEM 15 OS=Arabidopsis thaliana OX=3702 GN=IRX15 PE=2 SV=1)	TEY51761.1(hypothetical protein Saspl_020822 [Salvia splendens])
Pcab000728	1.17	0.6	1.88	0.52	0	0.24	0	0.57	0.14	0.1	0.05	0.23	sp|Q9AT54|SCGT_TOBAC(Scopoletin glucosyltransferase OS=Nicotiana tabacum OX=4097 GN=TOGT1 PE=1 SV=1)	BAG31952.1(UGT73A13 [Perilla frutescens])
Pcab000732	4.13	2.7	5.84	3.43	2.3	3.02	1.15	1.09	0.89	2.57	3.29	1.25	sp|Q9SLN1|FPP7_ARATH(Filament-like plant protein 7 OS=Arabidopsis thaliana OX=3702 GN=FPP7 PE=3 SV=2)	TEY51764.1(hypothetical protein Saspl_020825 [Salvia splendens])
Pcab000733	1.74	1.36	1.85	5.13	6.71	9.78	10.26	9	6.82	0.99	0.14	0.61	sp|Q93ZR6|WSD1_ARATH(O-acyltransferase WSD1 OS=Arabidopsis thaliana OX=3702 GN=WSD1 PE=2 SV=1)	XP_011088231.2(O-acyltransferase WSD1 isoform X1 [Sesamum indicum])
Pcab000734	0.98	3.71	1.43	5.79	6.19	7.4	1.22	0.43	0.83	1.77	1.11	1.19	sp|Q43237|CAMT_VITVI(Caffeoyl-CoA O-methyltransferase OS=Vitis vinifera OX=29760 PE=2 SV=1)	XP_012836932.1(PREDICTED: caffeoyl-CoA O-methyltransferase [Erythranthe guttata])
Pcab000745	0.23	1.32	0.27	3.79	2.17	4.11	20.89	16.54	20.89	6.7	2.88	7.3	None	PIN07292.1(hypothetical protein CDL12_20147 [Handroanthus impetiginosus])
Pcab000746	0.43	0.4	0.06	0.59	0.2	1.2	2.99	2.62	2.92	0.79	0.54	0.87	None	PIN07291.1(hypothetical protein CDL12_20146 [Handroanthus impetiginosus])
Pcab000748	10.57	5.87	7.44	6.56	7.57	24.47	2.59	3.74	2.63	9.94	13.95	26.05	sp|P38500|NIR_BETPN(Ferredoxin--nitrite reductase, chloroplastic OS=Betula pendula OX=3505 GN=NIR1 PE=2 SV=1)	XP_011088260.1(ferredoxin--nitrite reductase, chloroplastic [Sesamum indicum])
Pcab000759	1.27	1.23	2.68	2.57	3.76	2.61	0.3	0.41	0.26	1.43	0.33	1.05	None	XP_020552014.1(uncharacterized protein LOC105169888 [Sesamum indicum])
Pcab000764	9.34	4.54	3.33	45.95	9.14	16.13	43.41	34.49	34.31	18.58	6.23	27.3	sp|Q1G3M3|Y3918_ARATH(B3 domain-containing protein At3g19184 OS=Arabidopsis thaliana OX=3702 GN=At3g19184 PE=2 SV=1)	XP_011088276.1(B3 domain-containing protein At3g19184 isoform X1 [Sesamum indicum])
Pcab000769	0.26	0.2	0.22	2.97	6.57	6.17	0.98	2.05	1.38	0.69	0.56	0.19	sp|Q94CL9|KRP7_ARATH(Cyclin-dependent kinase inhibitor 7 OS=Arabidopsis thaliana OX=3702 GN=KRP7 PE=1 SV=2)	XP_011088280.1(cyclin-dependent kinase inhibitor 7 isoform X1 [Sesamum indicum])
Pcab000772	2.76	1.1	1.7	3.32	1.51	5.06	5.52	3.27	3.99	8.16	4.01	9.55	sp|Q9SX78|CXE2_ARATH(Probable carboxylesterase 2 OS=Arabidopsis thaliana OX=3702 GN=CXE2 PE=2 SV=1)	XP_012836796.1(PREDICTED: probable carboxylesterase 2 [Erythranthe guttata])
Pcab000792	1.49	1.51	1.57	3.43	3.52	2.78	6.52	5.18	5.5	4.87	8.35	5.8	sp|P53681|CRK_DAUCA(CDPK-related protein kinase OS=Daucus carota OX=4039 GN=CRK PE=2 SV=1)	PIN20455.1(Ca2+/calmodulin-dependent protein kinase, EF-Hand protein superfamily [Handroanthus impetiginosus])
Pcab000803	1.74	0.9	0.73	0.21	0.17	0.35	0.02	0.06	0.08	0.08	0.01	0.03	sp|Q27IK6|KN12D_ARATH(Kinesin-like protein KIN-12D OS=Arabidopsis thaliana OX=3702 GN=KIN12D PE=2 SV=1)	XP_011088306.1(kinesin-like protein KIN-12D [Sesamum indicum])
Pcab000814	45.23	41.94	27.98	17.62	23.36	12.09	4.16	6.2	9.22	32.43	34.27	18.5	None	XP_011092749.1(uncharacterized protein LOC105172858 [Sesamum indicum])
Pcab000821	3.71	5.81	9.55	5.32	4.84	5.31	12.99	16.93	14.73	12.32	32.29	21.64	sp|O48716|JGB_ARATH(Protein JINGUBANG OS=Arabidopsis thaliana OX=3702 GN=JGB PE=1 SV=1)	TEY20907.1(hypothetical protein Saspl_046356 [Salvia splendens])
Pcab000825	7.91	8.18	9.51	4.35	3.07	2.29	0.41	0.93	1.04	6.43	4.81	6.42	sp|Q8SKU2|TIC62_PEA(Protein TIC 62, chloroplastic OS=Pisum sativum OX=3888 GN=TIC62 PE=1 SV=2)	PIM99439.1(putative dehydrogenase [Handroanthus impetiginosus])
Pcab000828	0.48	0.04	0.49	7.52	4.54	9.57	1.81	1.97	1.88	0.41	0.19	0.32	None	XP_011088327.1(uncharacterized protein LOC105169600 [Sesamum indicum])
Pcab000831	3.72	1.82	4.9	12.75	15.26	14.75	2.43	2.96	2.41	2.37	2.39	0.93	sp|Q9XIA9|LACS2_ARATH(Long chain acyl-CoA synthetase 2 OS=Arabidopsis thaliana OX=3702 GN=LACS2 PE=2 SV=1)	XP_012836995.1(PREDICTED: long chain acyl-CoA synthetase 2 isoform X2 [Erythranthe guttata])
Pcab000833	20.26	14.26	26.42	5.91	5.7	6.53	4.54	5.12	3.71	5.69	5.22	5.4	sp|Q8GZP5|AOS3_SOLLC(Allene oxide synthase 3 OS=Solanum lycopersicum OX=4081 GN=AOS3 PE=1 SV=1)	PIN12362.1(hypothetical protein CDL12_15015 [Handroanthus impetiginosus])
Pcab000835	0.24	0.52	0.7	0.63	1.19	1.55	0.41	0.42	0.13	2.05	2.46	1.8	sp|Q9SX83|DTX33_ARATH(Protein DETOXIFICATION 33 OS=Arabidopsis thaliana OX=3702 GN=DTX33 PE=2 SV=1)	PIM97711.1(putative membrane protein, predicted efflux pump [Handroanthus impetiginosus])
Pcab000839	3.13	1.95	1.57	13.48	11.09	13.73	27.07	13.67	15.05	9.69	5.7	8.11	sp|Q9SYZ7|U496A_ARATH(UPF0496 protein At4g34320 OS=Arabidopsis thaliana OX=3702 GN=At4g34320 PE=2 SV=1)	XP_011088346.1(UPF0496 protein At4g34320 [Sesamum indicum])
Pcab000842	0.31	0.1	0.63	1.09	1.82	2.81	1.34	0.95	1.13	0.37	0	0.11	sp|Q93VG8|PPDEX_ARATH(DeSI-like protein At4g17486 OS=Arabidopsis thaliana OX=3702 GN=At4g17486 PE=2 SV=1)	XP_011088353.1(deSI-like protein At4g17486 [Sesamum indicum])
Pcab000844	9.31	11.93	5.16	3.07	4.05	6.3	2.17	3.07	2.83	9.34	12.4	12.51	sp|Q9XIH7|PLT1_ARATH(Putative polyol transporter 1 OS=Arabidopsis thaliana OX=3702 GN=PLT1 PE=3 SV=1)	PIN01822.1(putative transporter (major facilitator superfamily) [Handroanthus impetiginosus])
Pcab000851	0	0.96	0.29	6.49	12.92	7.14	5.92	4.96	2.47	0.49	0	1.5	None	PIN22125.1(hypothetical protein CDL12_05171 [Handroanthus impetiginosus])
Pcab000872	0.91	0.77	0.55	0.71	0.47	0.66	0	0.05	0	0.83	0.4	0.11	sp|Q9LN49|KCS4_ARATH(3-ketoacyl-CoA synthase 4 OS=Arabidopsis thaliana OX=3702 GN=KCS4 PE=2 SV=1)	XP_011088406.1(3-ketoacyl-CoA synthase 4-like [Sesamum indicum])
Pcab000874	27.69	23.61	17.63	1.01	1.08	2.13	1.11	5.16	3.39	3.34	1.25	4.49	sp|Q8GW75|RADL5_ARATH(Protein RADIALIS-like 5 OS=Arabidopsis thaliana OX=3702 GN=RL5 PE=3 SV=1)	PIN12182.1(hypothetical protein CDL12_15204 [Handroanthus impetiginosus])
Pcab000877	0	0.11	0	0.7	0.53	7.91	0	0	0.08	0	0	0	sp|Q8VZA1|LAC11_ARATH(Laccase-11 OS=Arabidopsis thaliana OX=3702 GN=LAC11 PE=2 SV=1)	PIN12186.1(Multicopper oxidase [Handroanthus impetiginosus])
Pcab000890	2.42	1.39	0.87	3.65	4.45	5.44	7.33	9.12	10.1	3.97	4.09	2.77	None	PIN15165.1(hypothetical protein CDL12_12193 [Handroanthus impetiginosus])
Pcab000892	0.17	0.08	0.04	0.34	1.82	0.52	2.8	2.75	1.57	0.58	0.89	0.18	sp|Q93ZE9|SFH3_ARATH(Phosphatidylinositol/phosphatidylcholine transfer protein SFH3 OS=Arabidopsis thaliana OX=3702 GN=SFH3 PE=2 SV=1)	EYU37816.1(hypothetical protein MIMGU_mgv1a003774mg [Erythranthe guttata])
Pcab000895	7.52	18.18	46.28	27.66	50.9	71.5	8.43	8.71	14.63	8.3	10.39	54.01	sp|C0Z2L5|BZP44_ARATH(bZIP transcription factor 44 OS=Arabidopsis thaliana OX=3702 GN=BZIP44 PE=1 SV=1)	PIN15170.1(hypothetical protein CDL12_12182 [Handroanthus impetiginosus])
Pcab000913	0.46	0.39	0.06	4.25	5.04	5.71	0.94	1.17	1.29	0.36	0.14	0.29	sp|Q0IGM7|BBX20_ARATH(B-box zinc finger protein 20 OS=Arabidopsis thaliana OX=3702 GN=BBX20 PE=1 SV=1)	XP_012837094.1(PREDICTED: B-box zinc finger protein 20 isoform X1 [Erythranthe guttata])
Pcab000918	2.88	3.52	2.09	1.94	1.62	0.84	0.43	0.72	0.72	2.05	1.21	1.05	sp|Q8L794|XK1_ARATH(D-ribulose kinase OS=Arabidopsis thaliana OX=3702 GN=XK1 PE=1 SV=1)	XP_011088472.2(uncharacterized protein LOC105169689 [Sesamum indicum])
Pcab000929	1.07	1.93	119.8	65.38	93.07	0.22	1.75	2.08	2.02	215.88	283.27	114.04	sp|Q944G9|ALFP2_ARATH(Fructose-bisphosphate aldolase 2, chloroplastic OS=Arabidopsis thaliana OX=3702 GN=FBA2 PE=1 SV=2)	XP_011088487.1(fructose-bisphosphate aldolase 1, chloroplastic [Sesamum indicum])
Pcab000934	4.5	5.1	5.78	9.52	9.18	7.23	23.6	18.99	19.1	8.45	5.83	5.14	sp|Q55BK0|UFD1_DICDI(Ubiquitin fusion degradation protein 1 homolog OS=Dictyostelium discoideum OX=44689 GN=ufd1 PE=3 SV=1)	GER42298.1(fructose-bisphosphate aldolase [Striga asiatica])
Pcab000939	10.97	7.32	19.71	58.56	82.4	46.79	3.24	1.89	2.2	18.81	12.26	4.06	sp|Q9T0I5|PRP4_ARATH(Proline-rich protein 4 OS=Arabidopsis thaliana OX=3702 GN=PRP4 PE=2 SV=1)	XP_011088500.1(extensin-like [Sesamum indicum])
Pcab000952	0.27	0	0.97	0.83	1.23	4.63	8.63	15.1	5.51	1.09	0	0.34	sp|Q93X17|SNAK2_SOLTU(Snakin-2 OS=Solanum tuberosum OX=4113 GN=SN2 PE=1 SV=1)	XP_020551415.1(snakin-2-like [Sesamum indicum])
Pcab000953	0	1.08	0	4.38	6.17	22.24	420.91	441.51	379	3.28	2.93	9.21	sp|P46689|GASA1_ARATH(Gibberellin-regulated protein 1 OS=Arabidopsis thaliana OX=3702 GN=GASA1 PE=2 SV=2)	PIM98706.1(hypothetical protein CDL12_28812 [Handroanthus impetiginosus])
Pcab000954	0.25	0.51	0.17	2.07	0.69	2.33	1.35	2.34	1.87	0.53	0.23	0.81	sp|Q8LDM2|PKSB_ARATH(Type III polyketide synthase B OS=Arabidopsis thaliana OX=3702 GN=PKSB PE=1 SV=1)	GER42307.1(chalcone synthase [Striga asiatica])
Pcab000956	2.44	2.74	2.29	3.44	9.84	5.33	2.03	3.02	5.17	23.55	30.14	14.33	None	XP_011088515.1(uncharacterized protein LOC105169721 [Sesamum indicum])
Pcab000961	2.17	1.72	1.29	3.2	2.22	5.51	7.98	8.28	7.95	1.36	1.64	1.55	sp|Q9FYK2|CML25_ARATH(Probable calcium-binding protein CML25 OS=Arabidopsis thaliana OX=3702 GN=CML25 PE=2 SV=1)	XP_011075365.1(probable calcium-binding protein CML25 [Sesamum indicum])
Pcab000967	85.95	55.73	100.47	19.03	16.21	7.37	16.76	15.4	14.09	16.52	15.03	12.6	sp|Q9LRJ9|CRR38_ARATH(Cysteine-rich repeat secretory protein 38 OS=Arabidopsis thaliana OX=3702 GN=CRRSP38 PE=2 SV=1)	XP_020553978.1(putative receptor-like protein kinase At4g00960 [Sesamum indicum])
Pcab000968	0	0	0	0.09	0.08	0.1	0.66	2.07	2.7	0	0	0	sp|Q94LX1|CLH1_CITUN(Chlorophyllase-1, chloroplastic OS=Citrus unshiu OX=55188 PE=2 SV=1)	PIM99853.1(Chlorophyllase [Handroanthus impetiginosus])
Pcab000969	1.15	2.33	2.19	10.02	4.38	5.9	14.23	16.77	14.65	7.71	1.6	5.13	sp|Q9CAB7|PXG4_ARATH(Probable peroxygenase 4 OS=Arabidopsis thaliana OX=3702 GN=PXG4 PE=1 SV=1)	XP_028115230.1(probable peroxygenase 4 isoform X8 [Camellia sinensis])
Pcab000985	411.61	268.74	332.15	126.53	15.66	67.34	78.48	83.91	75.83	176	7.65	203.71	None	PIM99072.1(Glyoxalase [Handroanthus impetiginosus])
Pcab000992	6.3	3.07	10.55	5.41	1.91	1.29	11.4	11.14	10.55	1.17	1.37	2.37	sp|P00054|CYC_SESIN(Cytochrome c OS=Sesamum indicum OX=4182 PE=1 SV=1)	XP_022855744.1(cytochrome c-like [Olea europaea var. sylvestris])
Pcab000994	4.16	10.68	12.9	5.76	1.82	4.28	2.45	2.3	2.16	4.76	3.16	28.16	sp|Q5M868|GBA2_RAT(Non-lysosomal glucosylceramidase OS=Rattus norvegicus OX=10116 GN=Gba2 PE=2 SV=2)	XP_011087643.1(non-lysosomal glucosylceramidase isoform X2 [Sesamum indicum])
Pcab001032	192.98	67.45	85.82	44.9	61.84	74.55	26.96	15.5	15.2	79.13	122.71	108.72	sp|P00303|BABL_CUCSA(Basic blue protein OS=Cucumis sativus OX=3659 PE=1 SV=1)	XP_022897292.1(basic blue protein-like [Olea europaea var. sylvestris])
Pcab001045	1.92	1.1	1.89	0	0.4	0.29	0	0.07	0.19	0.19	0.58	0.35	sp|Q9C9F0|WRKY9_ARATH(Probable WRKY transcription factor 9 OS=Arabidopsis thaliana OX=3702 GN=WRKY9 PE=2 SV=1)	PIN10561.1(hypothetical protein CDL12_16846 [Handroanthus impetiginosus])
Pcab001073	22.57	26.08	26.71	17.72	29.11	10.45	2.98	5.5	2.57	59.31	72.84	32.36	sp|P05414|GOX_SPIOL(Peroxisomal (S)-2-hydroxy-acid oxidase OS=Spinacia oleracea OX=3562 PE=1 SV=1)	RRT56013.1(hypothetical protein B296_00029553 [Ensete ventricosum])
Pcab001080	12.14	14.34	22.42	4.18	1.41	8.34	3.07	4.85	3.23	5.75	3.38	9.51	sp|F8WKW1|UGT2_GARJA(7-deoxyloganetin glucosyltransferase OS=Gardenia jasminoides OX=114476 GN=UGT85A24 PE=1 SV=1)	PIN05078.1(UDP-glucuronosyl and UDP-glucosyl transferase [Handroanthus impetiginosus])
Pcab001082	1.64	1.09	4.07	4.76	8.54	2.02	1.63	2	1.23	13.42	22.39	4.09	sp|Q8W4D6|HC173_ARATH(Protein HIGH CHLOROPHYLL FLUORESCENCE PHENOTYPE 173, chloroplastic OS=Arabidopsis thaliana OX=3702 GN=HCF173 PE=1 SV=1)	XP_011087899.1(uncharacterized protein LOC105169238 [Sesamum indicum])
Pcab001093	1.09	1.08	3.14	4.91	9.65	3.25	2.19	2.08	2.07	11.91	18.2	2.56	sp|A8MQN2|LNK1_ARATH(Protein LNK1 OS=Arabidopsis thaliana OX=3702 GN=LNK1 PE=1 SV=1)	XP_011087878.1(protein LNK1-like isoform X1 [Sesamum indicum])
Pcab001102	26.85	16.83	35.9	19.27	44.72	0.67	2.87	2.84	2.96	49.2	76.74	11.09	sp|P27524|CB4A_SOLLC(Chlorophyll a-b binding protein CP24 10A, chloroplastic OS=Solanum lycopersicum OX=4081 GN=CAP10A PE=3 SV=1)	TEY45725.1(light-harvesting complex I chlorophyll a/b binding protein 2 [Salvia splendens])
Pcab001106	4.22	5.22	3.3	4.9	14.11	5.69	2.82	5.39	2.63	19.87	27.82	11.57	sp|Q58FZ0|NAKR2_ARATH(Protein SODIUM POTASSIUM ROOT DEFECTIVE 2 OS=Arabidopsis thaliana OX=3702 GN=NAKR2 PE=2 SV=1)	XP_011087847.1(protein SODIUM POTASSIUM ROOT DEFECTIVE 2 [Sesamum indicum])
Pcab001115	2.08	2.02	0.32	14.66	19.44	20.22	45.14	33.11	29.08	8.09	5.04	7.64	None	PIM98816.1(hypothetical protein CDL12_28698 [Handroanthus impetiginosus])
Pcab001118	1.32	0.47	0.39	7.14	12.32	11.47	24.05	17.77	16.52	2.94	2.01	2.56	sp|Q6Z244|ODD19_ORYSJ(2-oxoglutarate-dependent dioxygenase 19 OS=Oryza sativa subsp. japonica OX=39947 GN=2ODD19 PE=1 SV=1)	XP_012828310.1(PREDICTED: flavonol synthase/flavanone 3-hydroxylase-like [Erythranthe guttata])
Pcab001122	0.08	0.38	0.27	0.34	0.75	0.81	1.61	1.63	2.06	0.34	0.16	0.49	sp|A2XNT2|CESA5_ORYSI(Probable cellulose synthase A catalytic subunit 5 [UDP-forming] OS=Oryza sativa subsp. indica OX=39946 GN=CESA5 PE=3 SV=1)	KAF3446966.1(hypothetical protein FNV43_RR12146 [Rhamnella rubrinervis])
Pcab001124	16.03	22.44	16.25	43.26	81.41	31.28	63.09	68.58	63.29	173.33	187.07	43.66	sp|P48021|HMDH_CAMAC(3-hydroxy-3-methylglutaryl-coenzyme A reductase OS=Camptotheca acuminata OX=16922 PE=3 SV=1)	AHK06500.1(HMG CoA reductase, partial [Pogostemon cablin])
Pcab001131	0	0	0	13.3	4.27	11.45	0	0	0	1.48	1.57	0	sp|Q500U8|TKPR1_ARATH(Tetraketide alpha-pyrone reductase 1 OS=Arabidopsis thaliana OX=3702 GN=TKPR1 PE=1 SV=1)	XP_012853420.1(PREDICTED: tetraketide alpha-pyrone reductase 1 isoform X1 [Erythranthe guttata])
Pcab001150	0.98	0.93	1.99	1.6	1.05	1.83	0.57	0.72	0.71	0.2	0.24	0.32	sp|F4HSU3|OFUT6_ARATH(O-fucosyltransferase 6 OS=Arabidopsis thaliana OX=3702 GN=OFUT6 PE=2 SV=1)	XP_012837241.1(PREDICTED: uncharacterized protein At1g04910 [Erythranthe guttata])
Pcab001164	0.42	0	0.29	20.77	19.82	14.14	3.32	5.98	5.47	1.71	0	0	None	XP_011101029.2(uncharacterized protein LOC105179129 [Sesamum indicum])
Pcab001165	0.48	0.23	0.33	1.57	4.2	7.18	0.23	1.86	0.47	0.34	0.6	0.83	sp|A7PZL3|PGLR_VITVI(Probable polygalacturonase OS=Vitis vinifera OX=29760 GN=GSVIVT00026920001 PE=1 SV=1)	XP_011101030.1(probable polygalacturonase [Sesamum indicum])
Pcab001170	5.85	2.34	3.48	27.8	79.12	48.65	7.12	5.13	4.87	3.58	1.19	0.94	sp|Q42059|GUN6_ARATH(Endoglucanase 6 OS=Arabidopsis thaliana OX=3702 GN=At1g64390 PE=2 SV=2)	XP_011101037.1(endoglucanase 6 [Sesamum indicum])
Pcab001188	0.89	1.78	2.89	0.88	0	0.39	0.73	1.07	1.12	0.22	0	0	sp|Q3HRP0|CNBL7_ORYSJ(Calcineurin B-like protein 7 OS=Oryza sativa subsp. japonica OX=39947 GN=CBL7 PE=2 SV=1)	XP_011082290.1(calcineurin B-like protein 7 [Sesamum indicum])
Pcab001194	1.19	0.21	1.38	5.67	7.46	4.45	0	0	0	0.04	0	0.21	sp|P52410|KASC1_ARATH(3-oxoacyl-[acyl-carrier-protein] synthase I, chloroplastic OS=Arabidopsis thaliana OX=3702 GN=KAS1 PE=1 SV=2)	EYU23310.1(hypothetical protein MIMGU_mgv1a005480mg [Erythranthe guttata])
Pcab001210	48.5	50.6	53.63	40.48	65.85	14.64	8.03	10.85	7.35	128.36	205.11	60.26	sp|P27774|KPPR_MESCR(Phosphoribulokinase, chloroplastic OS=Mesembryanthemum crystallinum OX=3544 PE=2 SV=1)	OMO87816.1(Phosphoribulokinase [Corchorus capsularis])
Pcab001211	3.02	3.5	6.12	1.89	1.64	0.26	0.58	0.46	0.48	3.5	5.09	3.79	sp|Q9FVQ4|PLGG1_ARATH(Plastidal glycolate/glycerate translocator 1, chloroplastic OS=Arabidopsis thaliana OX=3702 GN=PLGG1 PE=1 SV=1)	PIN00216.1(hypothetical protein CDL12_27284 [Handroanthus impetiginosus])
Pcab001212	3.09	2.75	1.11	4.11	2.66	3.96	2.93	2.07	1.7	0.91	0.36	0.67	sp|Q9FVQ5|CSCL1_ARATH(CSC1-like protein At1g32090 OS=Arabidopsis thaliana OX=3702 GN=At1g32090 PE=1 SV=1)	XP_011082330.1(CSC1-like protein At1g32090 [Sesamum indicum])
Pcab001225	0.31	0.32	0.27	0.41	0.52	0.69	0	0.9	0.17	0	0	0.05	sp|Q94F87|CMT2_ARATH(DNA (cytosine-5)-methyltransferase CMT2 OS=Arabidopsis thaliana OX=3702 GN=CMT2 PE=2 SV=3)	XP_011092593.1(DNA (cytosine-5)-methyltransferase CMT2 [Sesamum indicum])
Pcab001235	0.29	0	1.61	5.85	8.68	0.91	0.58	0.53	0.25	22.5	30.36	6.53	sp|P42735|CDI8_ARATH(Cadmium-induced protein AS8 OS=Arabidopsis thaliana OX=3702 GN=At4g19070 PE=2 SV=1)	EYU37508.1(hypothetical protein MIMGU_mgv1a014272mg [Erythranthe guttata])
Pcab001236	6.31	5.81	2.41	1.56	3.65	2.65	1.39	1.1	1.13	3.01	5.42	1.56	None	PIN24758.1(hypothetical protein CDL12_02503 [Handroanthus impetiginosus])
Pcab001240	48.05	38.6	41.95	16.43	29.76	9.04	9.62	4.84	12.04	48.06	53.87	29.66	sp|O81208|OHP1_ARATH(Light-harvesting complex-like protein OHP1, chloroplastic OS=Arabidopsis thaliana OX=3702 GN=OHP1 PE=1 SV=1)	XP_011077635.1(light-harvesting complex-like protein OHP1, chloroplastic [Sesamum indicum])
Pcab001241	14.84	16.74	19.28	26.17	20.74	28.2	4.74	6.17	4.88	5.1	1.05	21.24	sp|Q9C6S7|PMTK_ARATH(Probable methyltransferase PMT20 OS=Arabidopsis thaliana OX=3702 GN=At1g31850 PE=2 SV=1)	PIN02393.1(Sterol 24-C-methyltransferase [Handroanthus impetiginosus])
Pcab001244	1.05	0.66	0.49	0.05	0.25	0.39	0.38	0.13	0.26	0.15	0.08	0.11	sp|F4JSG3|RFA1E_ARATH(Replication protein A 70 kDa DNA-binding subunit E OS=Arabidopsis thaliana OX=3702 GN=RPA1E PE=2 SV=1)	XP_011092631.1(replication protein A 70 kDa DNA-binding subunit A [Sesamum indicum])
Pcab001245	88.98	48.36	59.46	41.65	22.4	20.98	20.17	13.42	15.41	31.4	6.62	18	None	XP_011092632.1(uncharacterized protein LOC105172754 [Sesamum indicum])
Pcab001255	3.22	4.3	7.57	3.86	6.96	2.73	29.38	28.28	28.6	14.18	14.29	6.65	sp|O49675|CCD4_ARATH(Probable carotenoid cleavage dioxygenase 4, chloroplastic OS=Arabidopsis thaliana OX=3702 GN=CCD4 PE=1 SV=1)	XP_011092645.1(probable carotenoid cleavage dioxygenase 4, chloroplastic [Sesamum indicum])
Pcab001256	1.57	1.4	3.7	5.6	6.9	6.25	8.72	4.71	7.59	11.09	15.54	12.89	sp|O49675|CCD4_ARATH(Probable carotenoid cleavage dioxygenase 4, chloroplastic OS=Arabidopsis thaliana OX=3702 GN=CCD4 PE=1 SV=1)	TEY61982.1(9-cis-epoxycarotenoid dioxygenase [Salvia splendens])
Pcab001268	19.16	7.29	17.29	90.4	21.88	42.69	25.49	17.77	20.37	92.78	18.16	74.66	sp|K4CI52|ABAH2_SOLLC(Abscisic acid 8'-hydroxylase CYP707A2 OS=Solanum lycopersicum OX=4081 GN=CYP707A2 PE=2 SV=1)	PIN26284.1(Cytochrome P450 CYP4/CYP19/CYP26 subfamily [Handroanthus impetiginosus])
Pcab001272	6.08	5.62	4.35	2.58	1.8	3.97	11.36	11.1	9.68	4.54	3.09	8.49	sp|O65708|MWL2_ARATH(Protein MODIFYING WALL LIGNIN-2 OS=Arabidopsis thaliana OX=3702 GN=MWL2 PE=2 SV=1)	XP_011082176.1(uncharacterized protein LOC110011232 [Sesamum indicum])
Pcab001274	4.61	2.7	2.28	8.26	9.44	6.54	10.47	5.29	7.74	2.12	1.14	0.74	sp|O65709|FAO4A_ARATH(Long-chain-alcohol oxidase FAO4A OS=Arabidopsis thaliana OX=3702 GN=FAO4A PE=3 SV=2)	PIN26290.1(Glucose dehydrogenase/choline dehydrogenase/mandelonitrile lyase (GMC oxidoreductase family) [Handroanthus impetiginosus])
Pcab001275	4.06	3.73	2.26	4.61	18.81	4.13	10.43	7.84	7.15	13.26	36.18	5.15	None	XP_011082175.1(uncharacterized protein LOC105164999 [Sesamum indicum])
Pcab001281	2.07	1.39	3.33	2.92	5.56	1.6	1.41	1.22	0.93	5.63	11.57	2.94	None	XP_011082159.1(uncharacterized protein LOC105164990 isoform X1 [Sesamum indicum])
Pcab001290	1.58	2.81	1.75	4.64	8.8	4.84	3.68	7.61	3.92	6.6	7.74	4.55	sp|Q6DBP4|PAE8_ARATH(Pectin acetylesterase 8 OS=Arabidopsis thaliana OX=3702 GN=PAE8 PE=2 SV=1)	XP_011082150.1(pectin acetylesterase 8 isoform X1 [Sesamum indicum])
Pcab001295	0.31	0.94	0.23	1.98	6.37	3.73	4.26	10.64	6.68	0.53	1.03	1.01	sp|Q8GX29|SKI25_ARATH(F-box/kelch-repeat protein SKIP25 OS=Arabidopsis thaliana OX=3702 GN=SKIP25 PE=1 SV=1)	PIN14154.1(hypothetical protein CDL12_13211 [Handroanthus impetiginosus])
Pcab001312	2.23	1.99	0.82	0.23	0.26	0.77	1.54	1.86	2.15	1.97	1.08	0.8	sp|P0C042|Y4597_ARATH(Uncharacterized protein At4g15970 OS=Arabidopsis thaliana OX=3702 GN=At4g15970 PE=2 SV=1)	EYU37476.1(hypothetical protein MIMGU_mgv1a022000mg, partial [Erythranthe guttata])
Pcab001342	0.51	0.62	0.74	6.15	8.49	4.92	2.52	3.19	3.15	7.33	10.69	4.84	None	PIN02599.1(hypothetical protein CDL12_24893 [Handroanthus impetiginosus])
Pcab001350	1.58	1.17	3.28	3.09	9.39	0.99	0.77	0.89	1.25	11.37	24.08	3.5	sp|Q941D3|PAP8_ARATH(Probable plastid-lipid-associated protein 8, chloroplastic OS=Arabidopsis thaliana OX=3702 GN=PAP8 PE=1 SV=1)	XP_011082090.1(probable plastid-lipid-associated protein 8, chloroplastic [Sesamum indicum])
Pcab001362	0.8	0.57	0.96	1.34	1.71	2.08	0.49	0.38	0.18	0.31	0.44	0.44	sp|Q9LZD3|E70A1_ARATH(Exocyst complex component EXO70A1 OS=Arabidopsis thaliana OX=3702 GN=EXO70A1 PE=1 SV=1)	XP_011082057.1(exocyst complex component EXO70A1 [Sesamum indicum])
Pcab001368	0.16	0.25	0.41	0.44	1.26	0.51	0	0	0	0	0	0.05	sp|Q9SB75|CSLC5_ARATH(Probable xyloglucan glycosyltransferase 5 OS=Arabidopsis thaliana OX=3702 GN=CSLC5 PE=1 SV=1)	XP_011082040.1(probable xyloglucan glycosyltransferase 5 [Sesamum indicum])
Pcab001372	0	0	0	2.82	3.38	2.67	0.2	0.18	0.95	0	0	0	sp|Q3S4A7|AHK5_ARATH(Histidine kinase 5 OS=Arabidopsis thaliana OX=3702 GN=AHK5 PE=1 SV=1)	XP_011082029.1(histidine kinase 5-like [Sesamum indicum])
Pcab001379	2.63	1.38	3.05	0.24	0.16	0.51	0.21	0.71	0.48	0.25	0.22	0.63	sp|Q8LGN0|GLR27_ARATH(Glutamate receptor 2.7 OS=Arabidopsis thaliana OX=3702 GN=GLR2.7 PE=2 SV=3)	PIN03074.1(Glutamate-gated kainate-type ion channel receptor subunit GluR5 [Handroanthus impetiginosus])
Pcab001382	14.31	14.17	33.93	8.08	69.66	14.15	6.32	10.35	10.53	62.15	214.16	19.05	sp|Q940T9|COL4_ARATH(Zinc finger protein CONSTANS-LIKE 4 OS=Arabidopsis thaliana OX=3702 GN=COL4 PE=2 SV=2)	AIE41594.1(zinc finger protein CONSTANS-LIKE 3 [Lagerstroemia indica])
Pcab001389	1.06	1	1.73	4.76	3.26	4.07	6.05	6.69	5.65	8.51	4.72	5.13	sp|Q8S9J6|ASPA_ARATH(Aspartyl protease family protein At5g10770 OS=Arabidopsis thaliana OX=3702 GN=At5g10770 PE=2 SV=1)	XP_011082009.2(aspartyl protease family protein At5g10770-like [Sesamum indicum])
Pcab001392	6.89	6.78	14.26	6.06	16	4.63	3.26	3.56	3.37	37.03	74.42	17.71	sp|O49931|TIC55_PEA(Protein TIC 55, chloroplastic OS=Pisum sativum OX=3888 GN=TIC55 PE=1 SV=1)	PIN12458.1(Pheophorbide a oxygenase [Handroanthus impetiginosus])
Pcab001396	8.03	12.87	16.98	2.98	1.38	5.46	1.91	5.69	3.84	4.16	2.88	13.05	sp|Q9FZL3|MGDG_TOBAC(Probable monogalactosyldiacylglycerol synthase, chloroplastic OS=Nicotiana tabacum OX=4097 GN=MGD A PE=2 SV=1)	PIN12312.1(Monogalactosyldiacylglycerol synthase [Handroanthus impetiginosus])
Pcab124568	1.99	1.91	1.34	1.13	4.17	0.94	0	0.27	0.3	0.66	0.45	0.11	sp|Q38841|AGL12_ARATH(Agamous-like MADS-box protein AGL12 OS=Arabidopsis thaliana OX=3702 GN=AGL12 PE=1 SV=2)	TEY19917.1(MADS-box transcription factor, plant [Salvia splendens])
Pcab001408	5.81	2.02	1.22	0.42	1.89	1.25	0.53	0	0	0	0	0.25	sp|Q9SK27|ENL1_ARATH(Early nodulin-like protein 1 OS=Arabidopsis thaliana OX=3702 GN=At2g25060 PE=2 SV=2)	XP_022889288.1(early nodulin-like protein 1 [Olea europaea var. sylvestris])
Pcab001411	14.17	28.97	106.59	10.5	13.79	6.83	3.29	8.82	6.24	16.2	21.09	20.18	sp|O23179|PLP1_ARATH(Patatin-like protein 1 OS=Arabidopsis thaliana OX=3702 GN=PLP1 PE=1 SV=2)	XP_011081971.1(patatin-like protein 1 [Sesamum indicum])
Pcab001414	269.41	415.31	254.33	114.99	18.44	103.09	95.13	216.93	148.05	78.21	39.04	167.5	sp|Q76CU2|PDR1_TOBAC(Pleiotropic drug resistance protein 1 OS=Nicotiana tabacum OX=4097 GN=PDR1 PE=2 SV=1)	XP_011081963.1(pleiotropic drug resistance protein 1 [Sesamum indicum])
Pcab001415	42.22	56.86	35.05	10.07	4.96	12.36	9.75	26.26	17.12	2.75	1.42	6.71	sp|Q76CU2|PDR1_TOBAC(Pleiotropic drug resistance protein 1 OS=Nicotiana tabacum OX=4097 GN=PDR1 PE=2 SV=1)	XP_011081963.1(pleiotropic drug resistance protein 1 [Sesamum indicum])
Pcab001416	3.03	8.39	13.98	1.13	0.05	2.62	0.96	4.08	2.81	0.38	0.28	1.78	sp|Q76CU2|PDR1_TOBAC(Pleiotropic drug resistance protein 1 OS=Nicotiana tabacum OX=4097 GN=PDR1 PE=2 SV=1)	XP_011081963.1(pleiotropic drug resistance protein 1 [Sesamum indicum])
Pcab001419	0.76	0.5	0.58	3.92	3.64	4.05	0.38	0.39	0.21	0.14	0.09	0.25	sp|Q9SK28|FH18_ARATH(Formin-like protein 18 OS=Arabidopsis thaliana OX=3702 GN=FH18 PE=2 SV=3)	XP_011081958.1(formin-like protein 6 isoform X2 [Sesamum indicum])
Pcab001420	5.85	12.67	8.86	0.64	0.51	0.25	0.55	2.13	1.55	1.7	0.16	0.74	sp|Q9SAH7|WRK40_ARATH(Probable WRKY transcription factor 40 OS=Arabidopsis thaliana OX=3702 GN=WRKY40 PE=1 SV=1)	XP_011081961.1(probable WRKY transcription factor 40 [Sesamum indicum])
Pcab001424	25.34	31.14	24.09	54.34	101.69	64.09	77.29	162.76	107.52	29.96	80.44	25.9	sp|Q570B4|KCS10_ARATH(3-ketoacyl-CoA synthase 10 OS=Arabidopsis thaliana OX=3702 GN=FDH PE=1 SV=2)	XP_011081956.1(3-ketoacyl-CoA synthase 10 [Sesamum indicum])
Pcab001429	5.16	0.49	0	202.08	308.79	220.02	108.43	137.07	124.79	5.3	1.31	8.11	sp|Q03378|GLOB_ANTMA(Floral homeotic protein GLOBOSA OS=Antirrhinum majus OX=4151 GN=GLO PE=1 SV=1)	XP_012855839.1(PREDICTED: floral homeotic protein GLOBOSA isoform X1 [Erythranthe guttata])
Pcab001430	3.53	1.61	2.92	1.13	0.79	1.61	0.12	0	0	0.77	0.17	0.22	sp|O13801|YE04_SCHPO(Uncharacterized RNA-binding protein C17H9.04c OS=Schizosaccharomyces pombe (strain 972 / ATCC 24843) OX=284812 GN=SPAC17H9.04c PE=1 SV=1)	PIN12527.1(hypothetical protein CDL12_14864 [Handroanthus impetiginosus])
Pcab001433	2.37	0.56	1.02	2.37	2.25	2.56	0.88	0.94	1.16	0.32	0.13	0.09	sp|F4JIF5|TCX2_ARATH(Protein tesmin/TSO1-like CXC 2 OS=Arabidopsis thaliana OX=3702 GN=TCX2 PE=1 SV=1)	PIN12528.1(hypothetical protein CDL12_14865 [Handroanthus impetiginosus])
Pcab001434	2.89	1.64	5.32	2.46	2.32	3.91	0.73	2.01	0.81	0.78	0.54	0.44	sp|O95372|LYPA2_HUMAN(Acyl-protein thioesterase 2 OS=Homo sapiens OX=9606 GN=LYPLA2 PE=1 SV=1)	TEY63031.1(lysophospholipase II [Salvia splendens])
Pcab001439	19.28	24.97	65.73	10.05	14.45	22.75	79.61	95.49	76.7	32.71	44.4	62.95	sp|A6YIH8|C7D55_HYOMU(Premnaspirodiene oxygenase OS=Hyoscyamus muticus OX=35626 GN=CYP71D55 PE=1 SV=1)	AJD25166.1(cytochrome P450 CYP71D413 [Salvia miltiorrhiza])
Pcab027084	0.22	0.6	0	3.47	3.32	2.55	0.75	0.83	0.36	0.62	0	0.45	sp|Q38847|AGL15_ARATH(Agamous-like MADS-box protein AGL15 OS=Arabidopsis thaliana OX=3702 GN=AGL15 PE=1 SV=1)	XP_011091774.1(agamous-like MADS-box protein AGL15 [Sesamum indicum])
Pcab001442	164.99	239.13	180.56	28.55	3.83	33.59	29.34	62.12	42.28	30.87	12.6	73.11	sp|Q6WKY9|C7D95_MENGR(Cytochrome P450 71D95 OS=Mentha gracilis OX=241069 GN=CYP71D95 PE=1 SV=1)	XP_011081934.1(cytochrome P450 71D95-like [Sesamum indicum])
Pcab001443	56.13	61.23	14.31	10.76	1.03	11.52	15.33	28.33	19.23	12.99	4.01	26.75	sp|Q6WKY9|C7D95_MENGR(Cytochrome P450 71D95 OS=Mentha gracilis OX=241069 GN=CYP71D95 PE=1 SV=1)	XP_011081934.1(cytochrome P450 71D95-like [Sesamum indicum])
Pcab001450	7.39	14.65	5.8	7.05	25.03	16.25	22.43	25.37	20.79	25.04	80.41	31.9	sp|Q6WKY9|C7D95_MENGR(Cytochrome P450 71D95 OS=Mentha gracilis OX=241069 GN=CYP71D95 PE=1 SV=1)	XP_011081934.1(cytochrome P450 71D95-like [Sesamum indicum])
Pcab001455	7.07	3.59	4.86	61.91	134.94	72.86	13.31	13.26	14.83	3.09	0.86	1.89	None	XP_011081926.1(uncharacterized protein LOC105164832 [Sesamum indicum])
Pcab001459	8.18	12.44	13.37	7.67	5.75	10.22	29.07	52.61	34.14	6.4	4.52	12.68	sp|Q9ZP41|EGC_CITJA(EG45-like domain containing protein OS=Citrus jambhiri OX=64884 GN=CjBAp12 PE=1 SV=1)	XP_012855904.1(PREDICTED: EG45-like domain containing protein isoform X1 [Erythranthe guttata])
Pcab001469	0.4	0.07	0.32	0.68	2.89	1.2	0.38	0.49	0.41	3.92	10.41	0.66	sp|O58403|RACD_PYRHO(Aspartate racemase OS=Pyrococcus horikoshii (strain ATCC 700860 / DSM 12428 / JCM 9974 / NBRC 100139 / OT-3) OX=70601 GN=PH0670 PE=1 SV=1)	XP_011081240.1(uncharacterized protein LOC105164313 [Sesamum indicum])
Pcab001475	1.27	1.13	0.38	0.8	0.79	1.72	0.27	0.13	0.12	0.38	0.5	0.27	sp|Q94AJ5|PGLR5_ARATH(Probable polygalacturonase At1g80170 OS=Arabidopsis thaliana OX=3702 GN=At1g80170 PE=1 SV=1)	XP_011081272.1(probable polygalacturonase At1g80170 [Sesamum indicum])
Pcab001477	1.08	0.58	0.28	0.33	0.24	0.58	0.39	0.43	0.06	0.14	0.08	0.07	sp|Q9SSR4|PPR77_ARATH(Pentatricopeptide repeat-containing protein At1g52620 OS=Arabidopsis thaliana OX=3702 GN=At1g52620 PE=2 SV=1)	PIN10140.1(hypothetical protein CDL12_17283 [Handroanthus impetiginosus])
Pcab001481	0.18	0.53	0.42	3.49	5.77	0.87	0.23	0	0	0.36	0	0	sp|Q9XI33|WIN1_ARATH(Ethylene-responsive transcription factor WIN1 OS=Arabidopsis thaliana OX=3702 GN=WIN1 PE=2 SV=1)	EPS65581.1(hypothetical protein M569_09197 [Genlisea aurea])
Pcab001504	4.73	1.87	1.51	3.92	4.87	4.65	0.35	0.32	0.27	0.53	0.26	0.07	sp|Q9SF32|IQD1_ARATH(Protein IQ-DOMAIN 1 OS=Arabidopsis thaliana OX=3702 GN=IQD1 PE=1 SV=1)	PIN06836.1(hypothetical protein CDL12_20608 [Handroanthus impetiginosus])
Pcab001505	0.85	1.59	0.48	1.23	1.38	1.84	12.25	20.56	16.21	3.74	3.09	2.11	sp|B9DFU2|MAX1_ARATH(Cytochrome P450 711A1 OS=Arabidopsis thaliana OX=3702 GN=CYP711A1 PE=2 SV=1)	XP_011082223.1(cytochrome P450 711A1 isoform X2 [Sesamum indicum])
Pcab001506	3.41	1.79	5.57	0.45	5.64	0.53	21.34	23.14	22.71	1.97	3.59	0.49	sp|P41152|HSF30_SOLPE(Heat shock factor protein HSF30 OS=Solanum peruvianum OX=4082 GN=HSF30 PE=2 SV=1)	XP_022865419.1(heat shock factor protein HSF30-like [Olea europaea var. sylvestris])
Pcab001508	1.23	0	0.74	5.11	9.28	5.64	5.1	8.86	5.37	5.97	6.01	1.92	sp|Q8L9S3|GRXC6_ARATH(Glutaredoxin-C6 OS=Arabidopsis thaliana OX=3702 GN=GRXC6 PE=2 SV=2)	PIN06834.1(Glutaredoxin [Handroanthus impetiginosus])
Pcab001516	5.22	1.82	1.71	11.03	9.86	15.24	1.04	0.57	0.97	0.56	0.06	0.88	sp|O04353|DES6_BOROF(Acyl-lipid (9-3)-desaturase OS=Borago officinalis OX=13363 PE=1 SV=1)	XP_011081681.1(acyl-lipid (9-3)-desaturase [Sesamum indicum])
Pcab001518	1.05	1.32	1.2	5.44	10.39	5.66	2.28	2.37	3.05	4.42	8.04	1.77	sp|Q8LD98|NHL6_ARATH(NDR1/HIN1-like protein 6 OS=Arabidopsis thaliana OX=3702 GN=NHL6 PE=1 SV=1)	PIN13225.1(hypothetical protein CDL12_14141 [Handroanthus impetiginosus])
Pcab001522	2.4	1.45	1.83	8.55	10.42	9.48	4.19	5.83	5.28	1.41	1.28	0.65	sp|O49954|GCSP_SOLTU(Glycine dehydrogenase (decarboxylating), mitochondrial OS=Solanum tuberosum OX=4113 GN=GDCSP PE=2 SV=1)	XP_011081684.1(glycine dehydrogenase (decarboxylating), mitochondrial [Sesamum indicum])
Pcab001529	0.28	0	0.09	3.75	3.23	3.37	1.36	1.05	0.78	0.17	0.13	0.18	sp|P48731|ATH1_ARATH(Homeobox protein ATH1 OS=Arabidopsis thaliana OX=3702 GN=ATH1 PE=1 SV=1)	XP_020550152.1(homeobox protein ATH1-like [Sesamum indicum])
Pcab001530	69.01	80.56	49.72	21.64	13.23	15.42	11.22	26.61	17.25	6.08	5.96	17.86	sp|Q9ASU8|NDL2_ARATH(Protein NDL2 OS=Arabidopsis thaliana OX=3702 GN=NDL2 PE=1 SV=1)	XP_011081694.1(pollen-specific protein SF21-like isoform X2 [Sesamum indicum])
Pcab001543	21.83	33.81	9.64	63.06	75.65	102.65	75.23	78.76	72.63	186.59	93.43	141.4	sp|P49043|VPE_CITSI(Vacuolar-processing enzyme OS=Citrus sinensis OX=2711 PE=2 SV=1)	PIN16844.1(Asparaginyl peptidase [Handroanthus impetiginosus])
Pcab001551	13.44	7	23.88	11.54	31.62	10.73	2.3	1.7	3.58	20.52	45.07	14.76	sp|O82199|C3H20_ARATH(Zinc finger CCCH domain-containing protein 20 OS=Arabidopsis thaliana OX=3702 GN=At2g19810 PE=2 SV=1)	XP_012857882.1(PREDICTED: zinc finger CCCH domain-containing protein 23 [Erythranthe guttata])
Pcab001553	3.22	3.06	1.81	2.36	4.74	1.64	0.55	0.35	0.65	2.85	5.82	1.15	sp|O24621|SIGC_ARATH(RNA polymerase sigma factor sigC OS=Arabidopsis thaliana OX=3702 GN=SIGC PE=2 SV=1)	XP_011081724.1(RNA polymerase sigma factor sigC isoform X2 [Sesamum indicum])
Pcab001557	0.98	1.85	0.85	3.26	4.03	3.09	4.97	7.83	6.47	3.87	4.1	2.15	sp|Q94AA4|PFKA3_ARATH(ATP-dependent 6-phosphofructokinase 3 OS=Arabidopsis thaliana OX=3702 GN=PFK3 PE=1 SV=1)	TEY20012.1(6-phosphofructokinase 1 [Salvia splendens])
Pcab001558	0.43	0.15	0.2	0.72	2.06	1.49	1.12	1.58	0.11	0.21	0	0	None	XP_011081733.1(uncharacterized protein LOC105164711 isoform X1 [Sesamum indicum])
Pcab001565	0.38	0.26	0.2	10.61	12.59	11.98	12.99	19.1	12.64	0.83	0.73	0.04	sp|Q42400|AAP1_ARATH(Amino acid permease 1 OS=Arabidopsis thaliana OX=3702 GN=AAP1 PE=1 SV=1)	GAY60557.1(hypothetical protein CUMW_202960 [Citrus unshiu])
Pcab001567	11.19	11.52	10.61	4.79	6.9	6.15	2.47	3.65	2.26	1.9	2.21	2.5	sp|Q38772|CDC2A_ANTMA(Cell division control protein 2 homolog A OS=Antirrhinum majus OX=4151 GN=CDC2A PE=2 SV=2)	BAE06269.1(cyclin-dependent kinase A2 [Scutellaria baicalensis])
Pcab001568	1.54	1.4	0.69	0.14	0.16	0.24	0.08	0.11	0.37	0.07	0.46	0	sp|Q9LU15|AHP4_ARATH(Histidine-containing phosphotransfer protein 4 OS=Arabidopsis thaliana OX=3702 GN=AHP4 PE=1 SV=2)	XP_020550176.1(histidine-containing phosphotransfer protein 4-like isoform X2 [Sesamum indicum])
Pcab001574	3.4	4.41	3.57	4.67	3.51	9.23	8.01	7.77	8.01	10.34	7.62	31.25	sp|O23492|INT4_ARATH(Inositol transporter 4 OS=Arabidopsis thaliana OX=3702 GN=INT4 PE=1 SV=1)	XP_011095946.1(inositol transporter 4 [Sesamum indicum])
Pcab001587	1.1	0.75	0.48	0.53	0.24	0.39	0.08	0.07	0.09	0	0.06	0	None	XP_011095934.1(leucine-rich repeat flightless-interacting protein 2 isoform X2 [Sesamum indicum])
Pcab001593	2.66	4.78	14.08	0	0.12	0	1.16	0	0	0	0	0	sp|Q1G3T1|TDL1_ARATH(TPD1 protein homolog 1 OS=Arabidopsis thaliana OX=3702 GN=TDL1 PE=2 SV=1)	PIN18614.1(hypothetical protein CDL12_08717 [Handroanthus impetiginosus])
Pcab001598	7.28	6.36	4.48	22.47	25.76	25.43	55.14	45.7	46.68	8.31	10.78	11.43	None	KAD5961962.1(hypothetical protein E3N88_13435 [Mikania micrantha])
Pcab001599	25.9	9.39	4.08	6.67	5.95	10.38	9.32	10.68	7.33	0.86	0.59	0.64	sp|Q9C5D3|HIP7_ARATH(Heavy metal-associated isoprenylated plant protein 7 OS=Arabidopsis thaliana OX=3702 GN=HIPP07 PE=1 SV=1)	KZV57380.1(hypothetical protein F511_37803 [Dorcoceras hygrometricum])
Pcab001610	0.55	0.21	0.74	0.55	0.41	0.38	0.78	0.27	0.78	2.82	0.68	1.51	sp|Q9FWW5|Y1215_ARATH(WEB family protein At1g12150 OS=Arabidopsis thaliana OX=3702 GN=At1g12150 PE=2 SV=1)	XP_011095900.1(WEB family protein At1g12150 [Sesamum indicum])
Pcab001612	1.21	1.31	4.84	14.78	20.72	15.6	24.99	25.46	22.36	1.39	0.6	1.31	sp|Q9SUA4|OPT5_ARATH(Oligopeptide transporter 5 OS=Arabidopsis thaliana OX=3702 GN=OPT5 PE=2 SV=1)	XP_012848857.1(PREDICTED: oligopeptide transporter 5-like [Erythranthe guttata])
Pcab001613	3.32	2.58	0.4	0.33	0.22	0.56	0.26	0.09	0.71	2.82	3.37	0.93	sp|Q9ZT96|MTEF4_ARATH(Transcription termination factor MTERF4, chloroplastic OS=Arabidopsis thaliana OX=3702 GN=MTERF4 PE=1 SV=1)	PIN09464.1(Mitochondrial transcription termination factor, mTERF [Handroanthus impetiginosus])
Pcab086271	0.18	0.08	0.08	2.36	3.06	3.28	0.65	0.96	1.79	0.08	0.26	0.22	sp|Q38847|AGL15_ARATH(Agamous-like MADS-box protein AGL15 OS=Arabidopsis thaliana OX=3702 GN=AGL15 PE=1 SV=1)	XP_011091774.1(agamous-like MADS-box protein AGL15 [Sesamum indicum])
Pcab001619	0.39	0.2	0.48	2.14	2.84	2.21	0.6	0.4	0.63	0.04	0.04	0.39	sp|Q9FIK1|Y5780_ARATH(BTB/POZ domain-containing protein At5g47800 OS=Arabidopsis thaliana OX=3702 GN=At5g47800 PE=2 SV=1)	PIM99668.1(hypothetical protein CDL12_27831 [Handroanthus impetiginosus])
Pcab001624	0.48	0.28	0.23	0.91	2.04	1.2	3.46	2.44	2.09	0.83	0.97	1.03	sp|Q9FIK0|PFKA2_ARATH(ATP-dependent 6-phosphofructokinase 2 OS=Arabidopsis thaliana OX=3702 GN=PFK2 PE=1 SV=1)	PIN02878.1(Pyrophosphate-dependent phosphofructo-1-kinase [Handroanthus impetiginosus])
Pcab001625	0	0.05	0.03	0.48	0.29	1.42	0.28	0.07	0.18	0.19	0.05	0.1	sp|F4JXC5|SBT54_ARATH(Subtilisin-like protease SBT5.4 OS=Arabidopsis thaliana OX=3702 GN=SBT5.4 PE=1 SV=1)	KZV20495.1(subtilisin-like protease [Dorcoceras hygrometricum])
Pcab001645	2.82	1.68	1.48	4.86	7.28	2.89	1.1	0.79	1.28	2.45	4.32	1.1	sp|Q9LTW4|NANA_ARATH(Aspartic proteinase NANA, chloroplast OS=Arabidopsis thaliana OX=3702 GN=NANA PE=1 SV=1)	XP_011095837.1(aspartyl protease family protein 2 [Sesamum indicum])
Pcab001651	24.39	25.83	14.9	9.98	5.43	12.04	2.95	4.02	3.6	4.27	1.13	5.69	sp|Q9SAL0|RGLG4_ARATH(E3 ubiquitin-protein ligase RGLG4 OS=Arabidopsis thaliana OX=3702 GN=RGLG4 PE=1 SV=1)	XP_012849134.1(PREDICTED: E3 ubiquitin-protein ligase RGLG2 [Erythranthe guttata])
Pcab001654	1.82	2.08	2	3.22	2.48	2.39	4.01	2.62	2.78	10.25	8.56	11.82	sp|Q9SA38|OCT3_ARATH(Organic cation/carnitine transporter 3 OS=Arabidopsis thaliana OX=3702 GN=OCT3 PE=2 SV=1)	XP_012848630.1(PREDICTED: organic cation/carnitine transporter 3-like [Erythranthe guttata])
Pcab001656	1.63	1.26	0.52	2.48	2.12	2.68	0.59	1.03	1.56	0.77	0.46	0.22	None	PIN02106.1(hypothetical protein CDL12_25382 [Handroanthus impetiginosus])
Pcab001667	0.28	0.1	0.14	1.3	2.03	0.87	1.43	1.2	1.25	0.47	0.36	0.06	sp|O81123|ZIP1_ARATH(Zinc transporter 1 OS=Arabidopsis thaliana OX=3702 GN=ZIP1 PE=2 SV=1)	XP_011095751.1(zinc transporter 1-like [Sesamum indicum])
Pcab001671	2.21	2.77	1.69	8.85	6.33	12.52	8.44	5.2	6.31	15.42	11.94	13.87	sp|Q0WU02|MTP10_ARATH(Metal tolerance protein 10 OS=Arabidopsis thaliana OX=3702 GN=MTP10 PE=2 SV=1)	XP_011095744.1(metal tolerance protein 9-like [Sesamum indicum])
Pcab001677	2.11	1.96	1.6	6.45	5.16	5.81	2.37	1.62	0.97	1.44	0.74	0.66	None	XP_012849375.1(PREDICTED: uncharacterized protein LOC105969176 [Erythranthe guttata])
Pcab001680	2.23	3.46	3.96	5.84	11.05	4.01	6.15	3.61	3.08	13.55	17	4.09	sp|Q8LCG7|NFYC2_ARATH(Nuclear transcription factor Y subunit C-2 OS=Arabidopsis thaliana OX=3702 GN=NFYC2 PE=1 SV=2)	XP_011095726.1(nuclear transcription factor Y subunit C-2 [Sesamum indicum])
Pcab001695	0.67	0.4	0.52	0.22	0.19	0.2	0.19	0.25	0.07	0.18	0.05	0.09	sp|Q2QAV0|TIO_ARATH(Serine/threonine-protein kinase TIO OS=Arabidopsis thaliana OX=3702 GN=TIO PE=1 SV=1)	TEY32184.1(hypothetical protein Saspl_032736 [Salvia splendens])
Pcab001715	1.38	0.93	0.71	0.31	0.6	0.79	0.14	0.19	0.08	0.16	0.05	0	sp|Q9SF32|IQD1_ARATH(Protein IQ-DOMAIN 1 OS=Arabidopsis thaliana OX=3702 GN=IQD1 PE=1 SV=1)	XP_011080039.1(protein IQ-DOMAIN 1 [Sesamum indicum])
Pcab001716	0	0	0	2.01	0.97	1.07	0.11	0	0	1.23	0	0	sp|Q9SPG3|MYB26_ARATH(Transcription factor MYB26 OS=Arabidopsis thaliana OX=3702 GN=MYB26 PE=2 SV=1)	KAF4362032.1(hypothetical protein F8388_023884 [Cannabis sativa])
Pcab001722	3.82	0.91	1.74	9.49	4.82	5.43	0.97	0.94	1.53	0.61	0.31	0.53	sp|Q9S746|HTH_ARATH(Protein HOTHEAD OS=Arabidopsis thaliana OX=3702 GN=HTH PE=1 SV=1)	PIN04366.1(Glucose dehydrogenase/choline dehydrogenase/mandelonitrile lyase (GMC oxidoreductase family) [Handroanthus impetiginosus])
Pcab001727	1.42	1.74	1.61	4.68	3.7	13.65	12.1	12.54	11.8	5.27	3.5	17.75	sp|P48980|BGAL_SOLLC(Beta-galactosidase OS=Solanum lycopersicum OX=4081 PE=1 SV=1)	PIN04785.1(Beta-galactosidase [Handroanthus impetiginosus])
Pcab001733	51.73	20.9	31.81	2.21	1.33	1.13	2.57	2.59	2.71	5.92	3.82	3.88	sp|F4HQX1|JAL3_ARATH(Jacalin-related lectin 3 OS=Arabidopsis thaliana OX=3702 GN=JAL3 PE=2 SV=1)	KAD4889340.1(hypothetical protein E3N88_21413 [Mikania micrantha])
Pcab001735	18	9.89	33.48	0.19	0	0.32	0	0	0.22	0	0.32	0	None	None
Pcab001739	0.23	0	0	0.22	0.74	0.31	1.07	1.58	0.66	0.28	0	0	sp|Q65XS5|BC10_ORYSJ(Glycosyltransferase BC10 OS=Oryza sativa subsp. japonica OX=39947 GN=BC10 PE=1 SV=1)	XP_011081610.1(uncharacterized protein LOC105164614 [Sesamum indicum])
Pcab001744	1.7	0.55	0.3	0.44	0.27	0.4	0.24	0.26	0.23	0.13	0.13	0.17	sp|P34881|DNMT1_ARATH(DNA (cytosine-5)-methyltransferase 1 OS=Arabidopsis thaliana OX=3702 GN=DMT1 PE=1 SV=1)	XP_011092241.1(DNA (cytosine-5)-methyltransferase 1B [Sesamum indicum])
Pcab001745	0.24	0	0.08	6.11	5.4	5.88	12.13	11.82	12.81	0.15	0.07	0.27	sp|Q9SEK2|HXK1_TOBAC(Hexokinase-1 OS=Nicotiana tabacum OX=4097 GN=HXK1 PE=2 SV=1)	XP_012829767.1(PREDICTED: hexokinase-1-like [Erythranthe guttata])
Pcab001747	7.89	8.12	9.28	7.45	7.63	2.95	1.61	2.82	1.92	13.97	16.68	8.4	sp|Q9FN48|CAS_ARATH(Calcium sensing receptor, chloroplastic OS=Arabidopsis thaliana OX=3702 GN=CAS PE=1 SV=1)	XP_011080425.1(uncharacterized protein LOC105163678 [Sesamum indicum])
Pcab001751	0.73	1.14	1.07	1.38	2.23	3.44	1.09	1.03	1.21	4.5	5.6	10.3	sp|Q9XIE2|AB36G_ARATH(ABC transporter G family member 36 OS=Arabidopsis thaliana OX=3702 GN=ABCG36 PE=1 SV=1)	XP_011080481.1(ABC transporter G family member 35-like [Sesamum indicum])
Pcab001776	71.05	64.71	54.74	24.55	39.34	13.66	11.55	17.28	14.6	62.68	72.65	39.03	sp|P22179|PSAH_SPIOL(Photosystem I reaction center subunit VI, chloroplastic OS=Spinacia oleracea OX=3562 GN=PSAH PE=1 SV=1)	GER48344.1(photosystem I reaction center subunit VI [Striga asiatica])
Pcab001781	1.34	2.74	1.07	9.01	10.51	6.53	0.73	1.59	0.8	2.12	0.61	1.49	None	TEY80264.1(hypothetical protein Saspl_026181 [Salvia splendens])
Pcab001782	2.46	0.91	2.2	1.68	8.02	1.79	12.19	10.34	8.94	2.27	3.69	0.6	sp|Q9ZNR6|PDX12_ARATH(Pyridoxal 5'-phosphate synthase-like subunit PDX1.2 OS=Arabidopsis thaliana OX=3702 GN=PDX12 PE=1 SV=1)	XP_011080804.1(pyridoxal 5'-phosphate synthase-like subunit PDX1.2 [Sesamum indicum])
Pcab001783	3.3	1.42	1.19	4.6	5.95	5.26	2.91	4.11	3.93	0.74	0.52	1.2	sp|Q940Y8|KN13B_ARATH(Kinesin-like protein KIN-13B OS=Arabidopsis thaliana OX=3702 GN=KIN13B PE=1 SV=1)	XP_011080823.1(kinesin-like protein KIN-13B [Sesamum indicum])
Pcab001799	0.78	0.09	5.19	7.86	3.53	6.17	0.83	0.54	0.4	0	0	0	sp|P32293|AX22A_VIGRR(Auxin-induced protein 22A OS=Vigna radiata var. radiata OX=3916 GN=AUX22A PE=2 SV=1)	TEY57997.1(auxin-responsive protein IAA [Salvia splendens])
Pcab001800	7.08	6.93	20.91	17.59	13.76	17.96	11.07	16.79	12.4	3.25	1.4	5.05	sp|Q9XIP8|CDI_ARATH(Protein CDI OS=Arabidopsis thaliana OX=3702 GN=CDI PE=2 SV=1)	TEY52710.1(auxin-responsive protein IAA [Salvia splendens])
Pcab001808	0.96	0	0	6.31	11.07	9.14	0.52	0.07	0.25	0	0	0.75	None	XP_011081171.1(LOW QUALITY PROTEIN: uncharacterized protein LOC105164253 [Sesamum indicum])
Pcab001811	0.36	0.52	0.13	2.37	2.8	2.23	1.1	1.67	1.72	0.18	0.14	0.38	None	None
Pcab001829	1.06	0.53	0.35	0.31	0.47	0.32	0	0	0.09	0	0.02	0.11	sp|Q147G5|CCA22_ARATH(Cyclin-A2-2 OS=Arabidopsis thaliana OX=3702 GN=CYCA2-2 PE=2 SV=1)	PIN00916.1(G2/Mitotic-specific cyclin A [Handroanthus impetiginosus])
Pcab001834	0.35	0.13	0.63	0.39	1.18	9.08	3.9	1.7	0.96	8.41	2.39	14.37	sp|Q850K7|EXLB1_ORYSJ(Expansin-like B1 OS=Oryza sativa subsp. japonica OX=39947 GN=EXLB1 PE=2 SV=2)	PIM98090.1(hypothetical protein CDL12_29430 [Handroanthus impetiginosus])
Pcab001841	0	0.68	0	3.9	3.62	7.19	0	0	0	0	0	0	None	PIN14208.1(hypothetical protein CDL12_13162 [Handroanthus impetiginosus])
Pcab001866	40.87	34.08	121.5	173.12	444.86	59.25	120.51	87.34	98.86	631.89	1021.67	302.63	sp|Q08298|RD22_ARATH(BURP domain protein RD22 OS=Arabidopsis thaliana OX=3702 GN=RD22 PE=2 SV=1)	XP_011081829.1(BURP domain protein RD22 [Sesamum indicum])
Pcab001869	1.76	0.42	1.02	0.65	0.64	0.93	0.78	0.66	0.65	0.23	0.09	0.06	sp|Q94FL9|MB3R4_ARATH(Transcription factor MYB3R-4 OS=Arabidopsis thaliana OX=3702 GN=MYB3R4 PE=1 SV=1)	XP_011081822.1(transcription factor MYB3R-1 [Sesamum indicum])
Pcab001871	4.25	0.48	1.36	64.66	67.44	52.11	1.84	2.31	1.35	0.29	0.14	2.45	sp|W8JWV8|8HGO_CATRO(8-hydroxygeraniol oxidoreductase OS=Catharanthus roseus OX=4058 GN=8HGO PE=1 SV=1)	XP_020549820.1(alcohol dehydrogenase-like 1 [Sesamum indicum])
Pcab001876	35.7	36.09	92.37	1.88	1.76	4.82	2.9	3.37	3.77	3.47	6.87	7.82	sp|Q94LX1|CLH1_CITUN(Chlorophyllase-1, chloroplastic OS=Citrus unshiu OX=55188 PE=2 SV=1)	GER41106.1(chlorophyllase 1 [Striga asiatica])
Pcab001890	1.26	0.85	0.51	7.38	16.05	5.23	0.54	0.47	0	0.43	0.79	0	sp|O48716|JGB_ARATH(Protein JINGUBANG OS=Arabidopsis thaliana OX=3702 GN=JGB PE=1 SV=1)	KDO79803.1(hypothetical protein CISIN_1g038537mg [Citrus sinensis])
Pcab001892	0	0.06	0	0.12	0.11	0.8	1.48	3.34	1.4	0.23	0.12	0.14	sp|Q5XF85|ATL42_ARATH(E3 ubiquitin-protein ligase ATL42 OS=Arabidopsis thaliana OX=3702 GN=ATL42 PE=1 SV=2)	XP_011081799.1(E3 ubiquitin-protein ligase ATL42-like [Sesamum indicum])
Pcab001895	0.34	0.29	0.34	2.18	2.26	1.54	0.19	0.5	0.49	0.19	0.04	0.21	sp|Q8LP17|CCD1_PEA(Carotenoid 9,10(9',10')-cleavage dioxygenase 1 OS=Pisum sativum OX=3888 GN=CCD1 PE=2 SV=1)	XP_011082238.1(carotenoid 9,10(9',10')-cleavage dioxygenase 1-like [Sesamum indicum])
Pcab001910	2.63	1.22	1.1	14.78	8.24	8.96	4.01	2.38	3.26	5.33	1.86	2.96	sp|P69781|GAT12_ARATH(GATA transcription factor 12 OS=Arabidopsis thaliana OX=3702 GN=GATA12 PE=2 SV=1)	XP_011081778.1(GATA transcription factor 12-like [Sesamum indicum])
Pcab001913	1.07	1.27	1.24	1.36	1.54	4.21	0.57	0.33	0.57	0.54	1.01	0.85	sp|O82318|Y2579_ARATH(Probably inactive leucine-rich repeat receptor-like protein kinase At2g25790 OS=Arabidopsis thaliana OX=3702 GN=At2g25790 PE=1 SV=1)	XP_011081773.1(probably inactive leucine-rich repeat receptor-like protein kinase At2g25790 [Sesamum indicum])
Pcab001915	0.59	0.71	4.58	8.19	15.26	10.64	0.83	1.09	0.28	14.06	20.93	4.76	None	PIN24707.1(hypothetical protein CDL12_02563 [Handroanthus impetiginosus])
Pcab001926	23.13	24.4	14.3	6.68	5.19	11.86	2.98	5.11	4.36	2.29	0.42	3.41	sp|Q38772|CDC2A_ANTMA(Cell division control protein 2 homolog A OS=Antirrhinum majus OX=4151 GN=CDC2A PE=2 SV=2)	BAE06269.1(cyclin-dependent kinase A2 [Scutellaria baicalensis])
Pcab001928	0.54	0.16	0.38	1.29	1.31	2.25	0.74	0.31	0.16	0.09	0	0	sp|P92934|AAP6_ARATH(Amino acid permease 6 OS=Arabidopsis thaliana OX=3702 GN=AAP6 PE=1 SV=1)	XP_011081743.1(amino acid permease 8-like [Sesamum indicum])
Pcab001929	0.05	0.26	0.04	1.37	2.06	2.56	1.15	3.25	2.25	0.04	0	0.04	sp|O80592|AAP8_ARATH(Amino acid permease 8 OS=Arabidopsis thaliana OX=3702 GN=AAP8 PE=1 SV=1)	XP_011081743.1(amino acid permease 8-like [Sesamum indicum])
Pcab001937	1.9	0.83	1.06	4.03	4.94	5.96	6.41	4.99	5.71	2.34	2.51	2.23	sp|Q94AA4|PFKA3_ARATH(ATP-dependent 6-phosphofructokinase 3 OS=Arabidopsis thaliana OX=3702 GN=PFK3 PE=1 SV=1)	TEY20012.1(6-phosphofructokinase 1 [Salvia splendens])
Pcab001938	4.03	1.08	3.9	1.9	1.17	1.57	0.83	0.82	0.32	0.48	0.22	0.72	sp|Q9M077|AUR1_ARATH(Serine/threonine-protein kinase Aurora-1 OS=Arabidopsis thaliana OX=3702 GN=AUR1 PE=1 SV=1)	XP_011081729.1(serine/threonine-protein kinase Aurora-1 [Sesamum indicum])
Pcab001943	35.02	14.35	40.85	11.57	32.98	12.05	3.21	5.13	4.26	25.04	58.2	15.09	sp|O82199|C3H20_ARATH(Zinc finger CCCH domain-containing protein 20 OS=Arabidopsis thaliana OX=3702 GN=At2g19810 PE=2 SV=1)	XP_012857882.1(PREDICTED: zinc finger CCCH domain-containing protein 23 [Erythranthe guttata])
Pcab001955	14.47	15.48	8.91	46.56	39.77	55.4	67.71	33.52	44.33	213.82	124.58	76.14	sp|P49043|VPE_CITSI(Vacuolar-processing enzyme OS=Citrus sinensis OX=2711 PE=2 SV=1)	TEY61782.1(hypothetical protein Saspl_009044 [Salvia splendens])
Pcab001958	0.46	0.35	0.53	0.25	0.28	0.07	0	0.1	0	2.08	0.63	0.25	sp|Q9XGZ9|P2C72_ARATH(Probable protein phosphatase 2C 72 OS=Arabidopsis thaliana OX=3702 GN=At5g26010 PE=2 SV=2)	XP_011081705.1(probable protein phosphatase 2C 72 [Sesamum indicum])
Pcab001967	47.95	35.72	50.28	39.38	6.32	18.97	13.67	15.97	12.15	7.89	1.96	16.75	sp|Q9ASU8|NDL2_ARATH(Protein NDL2 OS=Arabidopsis thaliana OX=3702 GN=NDL2 PE=1 SV=1)	XP_011081694.1(pollen-specific protein SF21-like isoform X2 [Sesamum indicum])
Pcab001968	0.44	0.09	0.14	1.39	1.78	2.22	0.06	0.2	0	0.17	0	0	sp|P48731|ATH1_ARATH(Homeobox protein ATH1 OS=Arabidopsis thaliana OX=3702 GN=ATH1 PE=1 SV=1)	XP_020550152.1(homeobox protein ATH1-like [Sesamum indicum])
Pcab001974	0.34	0.17	0.1	0.5	0.46	0.34	0.06	0	0.16	0	0.04	0	sp|O49954|GCSP_SOLTU(Glycine dehydrogenase (decarboxylating), mitochondrial OS=Solanum tuberosum OX=4113 GN=GDCSP PE=2 SV=1)	XP_011081684.1(glycine dehydrogenase (decarboxylating), mitochondrial [Sesamum indicum])
Pcab001976	2.26	1.48	1.52	2.68	2.49	3.95	0.45	0	0.33	1.04	0	0.42	sp|F4K956|A70_ARATH(Pathogen-associated molecular patterns-induced protein A70 OS=Arabidopsis thaliana OX=3702 GN=A70 PE=1 SV=1)	PIN13259.1(hypothetical protein CDL12_14139 [Handroanthus impetiginosus])
Pcab001979	0.66	0	0.14	3.31	4.48	5.51	1.22	0.66	0.86	0.58	0.51	0	sp|Q8LD98|NHL6_ARATH(NDR1/HIN1-like protein 6 OS=Arabidopsis thaliana OX=3702 GN=NHL6 PE=1 SV=1)	PIN13225.1(hypothetical protein CDL12_14141 [Handroanthus impetiginosus])
Pcab001981	4.08	1.33	1.3	8.75	10.38	13.37	0.94	0.43	0.82	0.76	0.1	1.3	sp|O04353|DES6_BOROF(Acyl-lipid (9-3)-desaturase OS=Borago officinalis OX=13363 PE=1 SV=1)	XP_011081681.1(acyl-lipid (9-3)-desaturase [Sesamum indicum])
Pcab002011	6.64	9.53	1.26	0.16	0.14	0.18	1.95	1.73	1.1	0.15	0.57	0.18	sp|Q01545|HSP22_IPONI(18.8 kDa class II heat shock protein OS=Ipomoea nil OX=35883 GN=SHSP-2 PE=2 SV=1)	XP_011081635.1(18.8 kDa class II heat shock protein [Sesamum indicum])
Pcab002013	6.59	1.96	6.34	6.53	2.71	4.83	1.55	0.36	1.37	4	2.49	3.59	None	XP_012857986.1(PREDICTED: ankyrin repeat-containing protein At5g02620-like [Erythranthe guttata])
Pcab002015	0.8	0.24	0.6	0.11	0.12	0.07	0.11	0.2	0.14	0.16	0.03	0.16	sp|P93400|PLDA1_TOBAC(Phospholipase D alpha 1 OS=Nicotiana tabacum OX=4097 GN=PLD1 PE=2 SV=2)	PIN17190.1(Phospholipase D1 [Handroanthus impetiginosus])
Pcab002016	3.15	1.07	1.52	7.11	10.13	5.96	1.37	0.21	1.59	1.28	0.17	0	sp|Q9LFN7|SHN2_ARATH(Ethylene-responsive transcription factor SHINE 2 OS=Arabidopsis thaliana OX=3702 GN=SHN2 PE=2 SV=1)	PIA56989.1(hypothetical protein AQUCO_00600004v1 [Aquilegia coerulea])
Pcab002033	1.45	0.78	2.35	1.5	1.34	0.33	0	0.42	0.29	3.51	6.02	1.17	sp|H1ZZA4|AUAG_STIAU(Aurachin C monooxygenase/isomerase OS=Stigmatella aurantiaca OX=41 GN=auaG PE=1 SV=1)	PIN13574.1(Kynurenine 3-monooxygenase [Handroanthus impetiginosus])
Pcab002039	5.67	2.04	3.18	30.54	4.19	10.99	32.97	29.06	30.89	7.74	0.43	9.81	sp|Q9SUU1|BOR7_ARATH(Probable boron transporter 7 OS=Arabidopsis thaliana OX=3702 GN=BOR7 PE=2 SV=3)	PIN13561.1(hypothetical protein CDL12_13816 [Handroanthus impetiginosus])
Pcab002053	12.9	17.04	14.93	3.62	0.41	4.99	5.11	10.4	7.09	5.13	0.29	10.99	sp|Q6WKY9|C7D95_MENGR(Cytochrome P450 71D95 OS=Mentha gracilis OX=241069 GN=CYP71D95 PE=1 SV=1)	XP_011081934.1(cytochrome P450 71D95-like [Sesamum indicum])
Pcab112494	0.64	0.96	0.95	6.09	7.18	7.23	4.21	4.12	4.99	2.55	1.33	2.99	sp|Q38847|AGL15_ARATH(Agamous-like MADS-box protein AGL15 OS=Arabidopsis thaliana OX=3702 GN=AGL15 PE=1 SV=1)	XP_011075339.1(MADS-box transcription factor 23 [Sesamum indicum])
Pcab002055	0.12	0.04	0.51	0.2	0.52	0.9	1.72	1.52	2.44	0.82	0.7	1.4	sp|B0ZB57|OMT3_HUMLU(Probable O-methyltransferase 3 OS=Humulus lupulus OX=3486 GN=OMT3 PE=2 SV=1)	TEY12125.1(hypothetical protein Saspl_000828 [Salvia splendens])
Pcab002062	1.13	0.19	0.54	0.37	0.71	0.95	0.35	0.27	0.31	0.04	0	0.04	sp|F4JIF5|TCX2_ARATH(Protein tesmin/TSO1-like CXC 2 OS=Arabidopsis thaliana OX=3702 GN=TCX2 PE=1 SV=1)	PIN12528.1(hypothetical protein CDL12_14865 [Handroanthus impetiginosus])
Pcab002064	7.96	3.79	3.66	3.06	2.05	3.7	0.75	0.45	0.58	0.96	0.15	0.29	sp|O13801|YE04_SCHPO(Uncharacterized RNA-binding protein C17H9.04c OS=Schizosaccharomyces pombe (strain 972 / ATCC 24843) OX=284812 GN=SPAC17H9.04c PE=1 SV=1)	PIN12527.1(hypothetical protein CDL12_14864 [Handroanthus impetiginosus])
Pcab002065	6.38	0.39	0	181.76	178.45	166.01	75	65.87	64.31	4.06	1.03	7.71	sp|Q03378|GLOB_ANTMA(Floral homeotic protein GLOBOSA OS=Antirrhinum majus OX=4151 GN=GLO PE=1 SV=1)	XP_012855839.1(PREDICTED: floral homeotic protein GLOBOSA isoform X1 [Erythranthe guttata])
Pcab002068	1.09	0.48	0.44	0.19	0.04	0.28	0	0.06	0	0.17	0.11	0.07	sp|Q9JIC3|DCR1A_MOUSE(DNA cross-link repair 1A protein OS=Mus musculus OX=10090 GN=Dclre1a PE=1 SV=2)	PIN12524.1(putative hydrolase involved in interstrand cross-link repair [Handroanthus impetiginosus])
Pcab002074	0.1	0.47	0.39	0.28	0.39	0.39	0.19	0.22	0.25	1.58	3.3	3.24	sp|Q9LEU7|CIPK5_ARATH(CBL-interacting serine/threonine-protein kinase 5 OS=Arabidopsis thaliana OX=3702 GN=CIPK5 PE=2 SV=1)	XP_011082252.1(CBL-interacting serine/threonine-protein kinase 5 [Sesamum indicum])
Pcab002076	14.76	23.28	28.56	0.71	0.25	0.09	1.11	2.01	1.17	1.57	0.47	1.12	sp|Q9SAH7|WRK40_ARATH(Probable WRKY transcription factor 40 OS=Arabidopsis thaliana OX=3702 GN=WRKY40 PE=1 SV=1)	XP_011081961.1(probable WRKY transcription factor 40 [Sesamum indicum])
Pcab002077	0.39	0.08	0.21	0.7	0.37	0.58	0.02	0.04	0	0.03	0	0.02	sp|Q9SK28|FH18_ARATH(Formin-like protein 18 OS=Arabidopsis thaliana OX=3702 GN=FH18 PE=2 SV=3)	XP_011081958.1(formin-like protein 6 isoform X2 [Sesamum indicum])
Pcab002080	3.48	3.35	11.28	5.2	0.13	5.79	1.47	2.34	0.39	0.27	0.16	1.29	sp|Q76CU2|PDR1_TOBAC(Pleiotropic drug resistance protein 1 OS=Nicotiana tabacum OX=4097 GN=PDR1 PE=2 SV=1)	XP_011081963.1(pleiotropic drug resistance protein 1 [Sesamum indicum])
Pcab002081	104.14	117.7	57.29	31.75	3.11	18.36	19.97	39.54	34.6	3.94	1.25	3.71	sp|Q76CU2|PDR1_TOBAC(Pleiotropic drug resistance protein 1 OS=Nicotiana tabacum OX=4097 GN=PDR1 PE=2 SV=1)	XP_011081963.1(pleiotropic drug resistance protein 1 [Sesamum indicum])
Pcab002085	3.71	4.12	5.06	1.04	0.72	0.99	0.48	0.56	0.49	2.53	2.81	2.81	sp|O48723|PLP2_ARATH(Patatin-like protein 2 OS=Arabidopsis thaliana OX=3702 GN=PLP2 PE=1 SV=1)	XP_011081971.1(patatin-like protein 1 [Sesamum indicum])
Pcab059418	4.59	8.76	12.94	6.93	10.99	3.61	3.22	3.24	4.07	18.89	21.83	7.8	sp|Q42429|AGL8_SOLTU(Agamous-like MADS-box protein AGL8 homolog OS=Solanum tuberosum OX=4113 PE=2 SV=1)	PIN12664.1(MADS box transcription factor [Handroanthus impetiginosus])
Pcab108780	2.54	5	0.71	20.87	45.61	7.91	14.37	21.53	22.9	59.03	55.3	37.55	sp|Q42429|AGL8_SOLTU(Agamous-like MADS-box protein AGL8 homolog OS=Solanum tuberosum OX=4113 PE=2 SV=1)	TEY84380.1(MADS-box transcription factor, plant [Salvia splendens])
Pcab002101	27.59	36.16	19.08	4.01	0	6.15	2.51	9.14	2.95	0.7	0	6.47	sp|Q03730|YMB8_YEAST(Uncharacterized vacuolar membrane protein YML018C OS=Saccharomyces cerevisiae (strain ATCC 204508 / S288c) OX=559292 GN=YML018C PE=1 SV=1)	PIN12313.1(putative membrane protein [Handroanthus impetiginosus])
Pcab002107	8.59	13.08	11.98	9.39	13.88	3.56	6.46	7.12	5.23	37.5	63.9	20.54	sp|O49931|TIC55_PEA(Protein TIC 55, chloroplastic OS=Pisum sativum OX=3888 GN=TIC55 PE=1 SV=1)	PIN12458.1(Pheophorbide a oxygenase [Handroanthus impetiginosus])
Pcab002108	3.97	3.43	5.19	3.89	5	6.49	1.63	1.88	1.84	9.72	14.84	5.96	sp|Q9SK52|PER18_ARATH(Peroxidase 18 OS=Arabidopsis thaliana OX=3702 GN=PER18 PE=3 SV=1)	PIN12457.1(Peroxidase [Handroanthus impetiginosus])
Pcab002110	1.98	3.24	3.87	18.29	9.64	12.79	25.39	28.31	32.81	20.52	12.01	19.48	sp|Q8S9J6|ASPA_ARATH(Aspartyl protease family protein At5g10770 OS=Arabidopsis thaliana OX=3702 GN=At5g10770 PE=2 SV=1)	XP_011082009.2(aspartyl protease family protein At5g10770-like [Sesamum indicum])
Pcab002116	10.85	16.67	39.21	5.94	36.12	12.62	5.12	9.04	6.71	43.37	125.84	14.89	sp|Q940T9|COL4_ARATH(Zinc finger protein CONSTANS-LIKE 4 OS=Arabidopsis thaliana OX=3702 GN=COL4 PE=2 SV=2)	AIE41594.1(zinc finger protein CONSTANS-LIKE 3 [Lagerstroemia indica])
Pcab002124	0.14	0.02	0.02	3.73	3.07	3.15	0.36	0.11	0.27	0.06	0	0.14	sp|Q3S4A7|AHK5_ARATH(Histidine kinase 5 OS=Arabidopsis thaliana OX=3702 GN=AHK5 PE=1 SV=1)	XP_011078242.1(histidine kinase 5-like [Sesamum indicum])
Pcab002128	0.75	0.51	1.97	2.91	2.84	2.16	0.19	0.11	0.23	0.4	0.29	0.07	sp|Q9SB75|CSLC5_ARATH(Probable xyloglucan glycosyltransferase 5 OS=Arabidopsis thaliana OX=3702 GN=CSLC5 PE=1 SV=1)	XP_011082040.1(probable xyloglucan glycosyltransferase 5 [Sesamum indicum])
Pcab002131	3.41	2.71	1.32	0.21	0.56	0.24	0.08	0.15	0.28	0.65	0.37	0.08	sp|Q9SJA7|SOX_ARATH(Probable sarcosine oxidase OS=Arabidopsis thaliana OX=3702 GN=At2g24580 PE=2 SV=1)	TEY62984.1(sarcosine oxidase / L-pipecolate oxidase [Salvia splendens])
Pcab002133	0.18	0.38	0.99	0.82	1.85	1.33	0.65	0.89	0.65	2.33	4.13	1.75	sp|O22822|U74F2_ARATH(UDP-glycosyltransferase 74F2 OS=Arabidopsis thaliana OX=3702 GN=UGT74F2 PE=1 SV=1)	XP_011082052.1(UDP-glycosyltransferase 74F2-like [Sesamum indicum])
Pcab002135	1.72	0.84	2.16	9.39	33.51	16.74	11.38	6.08	7.52	4.79	20.15	1.58	sp|Q9SYK9|U74E2_ARATH(UDP-glycosyltransferase 74E2 OS=Arabidopsis thaliana OX=3702 GN=UGT74E2 PE=1 SV=1)	XP_011082054.1(UDP-glycosyltransferase 74E2-like [Sesamum indicum])
Pcab002146	3.58	1.63	2	7	8.05	11.46	0.31	0.43	0.44	0.32	0.06	0.29	sp|Q9SJ81|FLA7_ARATH(Fasciclin-like arabinogalactan protein 7 OS=Arabidopsis thaliana OX=3702 GN=FLA7 PE=2 SV=1)	XP_009795257.1(PREDICTED: fasciclin-like arabinogalactan protein 7 [Nicotiana sylvestris])
Pcab002152	10.58	9.45	10.58	7.59	13.77	3.09	4.15	3.66	2.78	15.61	26.26	4.45	None	KAA3459223.1(Acyl carrier protein 3, mitochondrial [Gossypium australe])
Pcab002164	0.81	1.73	0.21	0.68	1.34	1.49	3.43	1.33	1.93	18.65	8.39	10.72	sp|Q700D9|MYBF_ARATH(Putative Myb family transcription factor At1g14600 OS=Arabidopsis thaliana OX=3702 GN=At1g14600 PE=2 SV=2)	GER48255.1(homeodomain-like superfamily protein [Striga asiatica])
Pcab002168	3.02	2.44	1.69	5.43	6.43	8.7	0.8	0.78	0.9	0.14	0.08	0.45	sp|Q9SU13|FLA2_ARATH(Fasciclin-like arabinogalactan protein 2 OS=Arabidopsis thaliana OX=3702 GN=FLA2 PE=2 SV=1)	PIN20386.1(hypothetical protein CDL12_06934 [Handroanthus impetiginosus])
Pcab002174	22.18	34.29	31.84	4.31	0.43	0.91	0.56	1.75	1.31	1.91	0.84	3.45	sp|Q9SKX5|PAO2_ARATH(Polyamine oxidase 2 OS=Arabidopsis thaliana OX=3702 GN=PAO2 PE=1 SV=1)	TEY37252.1(lysine-specific histone demethylase 1A [Salvia splendens])
Pcab002176	6.18	5.06	7.14	1.96	2	0.79	1.41	1.69	1.11	5.71	7.17	4.67	sp|Q9SUN3|ARAE3_ARATH(Probable UDP-arabinose 4-epimerase 3 OS=Arabidopsis thaliana OX=3702 GN=At4g20460 PE=2 SV=3)	XP_011100374.1(UDP-arabinose 4-epimerase 1 [Sesamum indicum])
Pcab002178	8.29	10.01	2.37	7.64	14.36	5.88	15	13.82	13.24	41.03	53.98	33.42	None	XP_022899131.1(cysteine-rich and transmembrane domain-containing protein WIH2-like isoform X1 [Olea europaea var. sylvestris])
Pcab002181	17.07	3.55	5.5	23.07	22.16	29.1	4.59	5.69	5.48	2.64	0.18	1.28	sp|Q94CD8|E134_ARATH(Glucan endo-1,3-beta-glucosidase 4 OS=Arabidopsis thaliana OX=3702 GN=At3g13560 PE=2 SV=1)	PIN12141.1(Glucan endo-1,3-beta-D-glucosidase [Handroanthus impetiginosus])
Pcab002185	1.66	0.9	1.57	0.37	0.47	0.51	0.11	0.49	0.34	0.15	0.12	0.33	sp|Q9FJG9|RUG3_ARATH(RCC1 domain-containing protein RUG3, mitochondrial OS=Arabidopsis thaliana OX=3702 GN=RUG3 PE=1 SV=1)	PIN04618.1(hypothetical protein CDL12_22844 [Handroanthus impetiginosus])
Pcab002194	1.36	0.79	1.3	1.03	1.31	0.71	0	0	0	0	0	0.09	sp|Q9SJB4|GDL34_ARATH(GDSL esterase/lipase At2g04570 OS=Arabidopsis thaliana OX=3702 GN=At2g04570 PE=2 SV=1)	XP_011085484.1(GDSL esterase/lipase At2g04570 [Sesamum indicum])
Pcab002201	1.42	0.86	1.38	1.69	1.15	1.99	0.43	0.91	0.83	0.28	0	0.15	sp|Q9SHZ3|NAT1_ARATH(Nucleobase-ascorbate transporter 1 OS=Arabidopsis thaliana OX=3702 GN=NAT1 PE=2 SV=1)	XP_011086376.1(nucleobase-ascorbate transporter 1 isoform X1 [Sesamum indicum])
Pcab002211	17.69	31.71	3.5	5.7	13.02	2.15	0.79	2.43	2.3	0.55	1.04	0.67	sp|Q93Z38|TAR4_ARATH(Tryptophan aminotransferase-related protein 4 OS=Arabidopsis thaliana OX=3702 GN=TAR4 PE=2 SV=2)	XP_011100930.1(tryptophan aminotransferase-related protein 4-like [Sesamum indicum])
Pcab002225	0.69	1	0.29	0.12	0.18	0.64	0.12	0.35	0.07	1.16	1.04	2.82	sp|Q9C519|WRKY6_ARATH(WRKY transcription factor 6 OS=Arabidopsis thaliana OX=3702 GN=WRKY6 PE=1 SV=1)	AKA27867.1(WRKY protein [Salvia miltiorrhiza])
Pcab002231	0.66	0.88	1.29	2.89	3.16	1.39	1.17	1.36	1.35	0.09	0	0	sp|P87027|SPG1_SCHPO(Septum-promoting GTP-binding protein 1 OS=Schizosaccharomyces pombe (strain 972 / ATCC 24843) OX=284812 GN=spg1 PE=1 SV=1)	PIN14936.1(Ras GTPase [Handroanthus impetiginosus])
Pcab002232	1.54	2.25	1.53	2.83	2.71	1.69	0.77	0.34	1.01	4.27	3.73	2.84	sp|Q9LSZ3|VUP1_ARATH(Vascular-related unknown protein 1 OS=Arabidopsis thaliana OX=3702 GN=VUP1 PE=2 SV=1)	PIN14935.1(hypothetical protein CDL12_12445 [Handroanthus impetiginosus])
Pcab002237	0.43	0.12	0.2	0.62	1.24	2.41	0.94	0.4	0.26	0.12	0.11	0.14	sp|Q58760|Y1365_METJA(Uncharacterized protein MJ1365 OS=Methanocaldococcus jannaschii (strain ATCC 43067 / DSM 2661 / JAL-1 / JCM 10045 / NBRC 100440) OX=243232 GN=MJ1365 PE=4 SV=1)	KAF2619828.1(hypothetical protein F2Q68_00042766 [Brassica cretica])
Pcab002259	0.44	0.44	5.43	10.14	22.96	3.18	2.36	2.01	2.31	21.66	77.95	2.8	sp|Q9LJB7|BBX32_ARATH(B-box zinc finger protein 32 OS=Arabidopsis thaliana OX=3702 GN=BBX32 PE=1 SV=1)	XP_011079039.1(zinc finger protein CONSTANS-LIKE 1-like [Sesamum indicum])
Pcab002266	0.23	0.51	0	0.1	0	0.31	0.1	0	0.61	1.98	0.73	1.59	sp|Q9LDR8|MY102_ARATH(Transcription factor MYB102 OS=Arabidopsis thaliana OX=3702 GN=MYB102 PE=2 SV=1)	AGN52043.1(MYB-related transcription factor [Salvia miltiorrhiza])
Pcab002268	2.41	1.42	3.11	1.37	1.8	1.04	0.31	0.22	0.52	0.58	0	0	sp|Q9ZWR8|ANTA_GENTR(Anthocyanin 5-aromatic acyltransferase OS=Gentiana triflora OX=55190 PE=1 SV=1)	PIN18860.1(hypothetical protein CDL12_08465 [Handroanthus impetiginosus])
Pcab002269	3.32	2.7	1.9	3.2	1	2.35	0.32	0.18	0.28	0.74	0.11	0	sp|Q9MBC1|3AT_PERFR(Anthocyanidin 3-O-glucoside 6'-O-acyltransferase (Fragment) OS=Perilla frutescens OX=48386 PE=1 SV=1)	XP_011093436.1(malonyl-coenzyme:anthocyanin 5-O-glucoside-6'''-O-malonyltransferase-like [Sesamum indicum])
Pcab002271	5.65	2.55	1.19	19.87	36.14	23.73	0.24	1.01	0.14	2.45	1.08	2.36	sp|Q9MBC1|3AT_PERFR(Anthocyanidin 3-O-glucoside 6'-O-acyltransferase (Fragment) OS=Perilla frutescens OX=48386 PE=1 SV=1)	XP_011079049.1(anthocyanidin 3-O-glucoside 6'-O-acyltransferase-like [Sesamum indicum])
Pcab002275	2.78	2.81	6	5.32	2.21	13.1	5.6	8.65	6.36	1.1	0.92	2.11	sp|Q9C6L5|KCS5_ARATH(3-ketoacyl-CoA synthase 5 OS=Arabidopsis thaliana OX=3702 GN=KCS5 PE=2 SV=1)	XP_011076306.2(3-ketoacyl-CoA synthase 5-like [Sesamum indicum])
Pcab002277	8.04	4.87	4.15	16.99	21.83	13.68	0.69	1.84	1.7	7.73	3.83	4	sp|Q9MBC1|3AT_PERFR(Anthocyanidin 3-O-glucoside 6'-O-acyltransferase (Fragment) OS=Perilla frutescens OX=48386 PE=1 SV=1)	XP_011079049.1(anthocyanidin 3-O-glucoside 6'-O-acyltransferase-like [Sesamum indicum])
Pcab002278	0.79	0.3	0.65	4.15	8.66	1.98	0.49	0.11	0	0.55	0.52	0.38	sp|Q9MBC1|3AT_PERFR(Anthocyanidin 3-O-glucoside 6'-O-acyltransferase (Fragment) OS=Perilla frutescens OX=48386 PE=1 SV=1)	XP_011079049.1(anthocyanidin 3-O-glucoside 6'-O-acyltransferase-like [Sesamum indicum])
Pcab002289	0.13	0.13	0.1	0.37	0.47	0.38	0.34	0.21	0.48	0.91	0.31	1.72	sp|Q8S8I1|QWRF3_ARATH(QWRF motif-containing protein 3 OS=Arabidopsis thaliana OX=3702 GN=QWRF3 PE=2 SV=1)	XP_011085638.1(QWRF motif-containing protein 3 [Sesamum indicum])
Pcab002293	1.4	0.96	1.4	2.19	3.25	3.07	6.14	5.99	4.9	2.31	1.67	5.74	sp|Q9HI69|GLFT_THEAC(Glutamate formimidoyltransferase OS=Thermoplasma acidophilum (strain ATCC 25905 / DSM 1728 / JCM 9062 / NBRC 15155 / AMRC-C165) OX=273075 GN=Ta1476 PE=1 SV=1)	TEY16581.1(hypothetical protein Saspl_051921 [Salvia splendens])
Pcab002306	1.19	1.16	1.44	36.6	38.28	58.96	0	0	0	0	0	0	sp|P47925|CWPX_ARATH(Putative cell wall protein OS=Arabidopsis thaliana OX=3702 GN=At2g20870 PE=2 SV=2)	XP_012850915.1(PREDICTED: putative cell wall protein [Erythranthe guttata])
Pcab002321	2.31	1.4	1.08	4.83	28.06	9.61	0.29	0.26	0.24	1.05	0.94	0.13	sp|Q9M0I2|EXPB3_ARATH(Expansin-B3 OS=Arabidopsis thaliana OX=3702 GN=EXPB3 PE=2 SV=2)	PIN06268.1(hypothetical protein CDL12_21180 [Handroanthus impetiginosus])
Pcab002346	3.59	0.98	1.77	5.73	5.48	8.67	1.16	1.81	0.61	0.52	0	0.38	sp|Q9FJH0|RAA1F_ARATH(Ras-related protein RABA1f OS=Arabidopsis thaliana OX=3702 GN=RABA1F PE=2 SV=1)	GER42418.1(RAB GTPase homolog A1F [Striga asiatica])
Pcab002353	10.85	12.7	16.88	18.2	49.85	8.36	5.33	3.34	3.38	58.48	102.44	12.26	sp|Q6VMW0|Q8OMT_MENPI(8-hydroxyquercetin 8-O-methyltransferase OS=Mentha piperita OX=34256 GN=OMT2 PE=1 SV=1)	AAR09603.1(O-methyltransferase [Mentha x piperita])
Pcab002354	37.34	69.15	342.8	75.95	107.88	1.43	3.13	7.71	3.72	126.16	169.77	60.38	sp|Q6VMW0|Q8OMT_MENPI(8-hydroxyquercetin 8-O-methyltransferase OS=Mentha piperita OX=34256 GN=OMT2 PE=1 SV=1)	TEY12128.1(hypothetical protein Saspl_000831 [Salvia splendens])
Pcab002367	1.36	1.11	0.77	0.72	1.05	0.61	0.07	0.36	0.37	2.34	3.77	1.16	None	XP_011082715.1(uncharacterized protein LOC105165413 [Sesamum indicum])
Pcab002368	0.3	0.18	3.15	0.56	4.14	0.05	0	0.11	0	7.43	13.75	0.59	sp|Q9FFH0|GLK2_ARATH(Transcription activator GLK2 OS=Arabidopsis thaliana OX=3702 GN=GLK2 PE=1 SV=1)	XP_022877228.1(probable transcription factor GLK1 isoform X1 [Olea europaea var. sylvestris])
Pcab002369	1.27	0.97	1.62	1.28	7.76	2.56	4.14	4.7	2.87	7.66	14.14	2.99	None	XP_011098375.1(uncharacterized protein LOC105177049 [Sesamum indicum])
Pcab002379	3.97	1.88	5.06	3.65	7.94	0.34	1.42	2.27	1.49	10.52	15.91	2.02	sp|A0A0D3MJQ5|ARSM_CLOSP(Arsenite methyltransferase OS=Clostridium sp. OX=1506 GN=arsM PE=1 SV=1)	TEY71044.1(hypothetical protein Saspl_010703 [Salvia splendens])
Pcab002391	3.35	1.12	0.84	0.1	0.18	0	0.24	0	0	0.47	0.18	0.5	sp|Q9S7R3|LSH10_ARATH(Protein LIGHT-DEPENDENT SHORT HYPOCOTYLS 10 OS=Arabidopsis thaliana OX=3702 GN=LSH10 PE=1 SV=1)	XP_011083008.1(protein LIGHT-DEPENDENT SHORT HYPOCOTYLS 10 [Sesamum indicum])
Pcab002404	50.42	51.61	29.62	34.12	50.39	21.5	24.57	24.37	24.13	95.78	130.41	41.42	sp|Q655S1|FTSH2_ORYSJ(ATP-dependent zinc metalloprotease FTSH 2, chloroplastic OS=Oryza sativa subsp. japonica OX=39947 GN=FTSH2 PE=3 SV=1)	XP_011082976.1(ATP-dependent zinc metalloprotease FTSH 2, chloroplastic [Sesamum indicum])
Pcab002413	1.1	1.01	0.34	0.25	0.54	0.44	0.23	0.38	0.47	0.72	1.89	1.52	sp|O81832|Y4729_ARATH(G-type lectin S-receptor-like serine/threonine-protein kinase At4g27290 OS=Arabidopsis thaliana OX=3702 GN=At4g27290 PE=3 SV=4)	XP_007212497.2(uncharacterized protein LOC18780125 [Prunus persica])
Pcab002415	0.04	0.07	0.24	0.13	0.21	0.2	0	0.05	0	0.88	1.3	1.34	sp|O81832|Y4729_ARATH(G-type lectin S-receptor-like serine/threonine-protein kinase At4g27290 OS=Arabidopsis thaliana OX=3702 GN=At4g27290 PE=3 SV=4)	TEY12160.1(hypothetical protein Saspl_000863 [Salvia splendens])
Pcab002426	1.96	3.66	1.6	4.98	4.63	5.01	4.4	4.53	4.55	17.35	11.75	22.92	sp|O81832|Y4729_ARATH(G-type lectin S-receptor-like serine/threonine-protein kinase At4g27290 OS=Arabidopsis thaliana OX=3702 GN=At4g27290 PE=3 SV=4)	TEY12160.1(hypothetical protein Saspl_000863 [Salvia splendens])
Pcab002433	0	0	0	1.93	1.52	0.78	0	0	0	0	0	0	sp|Q6DR10|TBL43_ARATH(Protein trichome birefringence-like 43 OS=Arabidopsis thaliana OX=3702 GN=TBL43 PE=2 SV=1)	XP_012844999.1(PREDICTED: protein trichome birefringence-like 43 [Erythranthe guttata])
Pcab002439	1.87	2.65	1.44	3.75	5.8	5.5	4.86	4.45	3.98	7.38	7.41	8.94	sp|Q8L4B0|GAUTF_ARATH(Probable galacturonosyltransferase 15 OS=Arabidopsis thaliana OX=3702 GN=GAUT15 PE=2 SV=1)	XP_011098074.1(probable galacturonosyltransferase 15 isoform X1 [Sesamum indicum])
Pcab002440	0.98	0	0	10.44	9.8	10.01	9.36	8.72	9.56	4.94	1.95	0.8	sp|Q40168|AG_SOLLC(Floral homeotic protein AGAMOUS OS=Solanum lycopersicum OX=4081 GN=AG1 PE=2 SV=1)	PIN08339.1(MADS box transcription factor [Handroanthus impetiginosus])
Pcab002442	7.48	0.35	2.56	3.59	4.06	3.88	1.23	1	0.87	0.24	0	0.43	sp|Q9S728|PDF1_ARATH(Protodermal factor 1 OS=Arabidopsis thaliana OX=3702 GN=PDF1 PE=2 SV=1)	XP_011082933.1(protodermal factor 1-like [Sesamum indicum])
Pcab002447	7.48	1.85	8.53	140.44	87.29	148.33	183.01	92.12	134.14	28.99	16.68	37.74	sp|P35694|XTH2_SOYBN(Xyloglucan endotransglucosylase/hydrolase 2 OS=Glycine max OX=3847 PE=2 SV=1)	XP_011082928.2(LOW QUALITY PROTEIN: xyloglucan endotransglucosylase/hydrolase protein 24-like [Sesamum indicum])
Pcab002448	2.33	1.74	1.47	6.22	5.98	6.65	8.9	7.76	7.16	1.55	2.49	1.13	None	XP_012846743.1(PREDICTED: peroxisomal and mitochondrial division factor 2 [Erythranthe guttata])
Pcab002449	7.44	3.61	4.03	89.46	15	55.78	225.05	180.36	209.99	24.99	2.49	55.77	sp|P35694|XTH2_SOYBN(Xyloglucan endotransglucosylase/hydrolase 2 OS=Glycine max OX=3847 PE=2 SV=1)	XP_011082928.2(LOW QUALITY PROTEIN: xyloglucan endotransglucosylase/hydrolase protein 24-like [Sesamum indicum])
Pcab002458	10.09	5.71	5.04	7.17	6.8	7.88	4.67	4.29	2.79	1.13	0.75	0.74	sp|Q9SJG2|Y2296_ARATH(Probable receptor-like protein kinase At2g42960 OS=Arabidopsis thaliana OX=3702 GN=At2g42960 PE=3 SV=1)	PIN25624.1(Serine/threonine protein kinase [Handroanthus impetiginosus])
Pcab002466	0.37	1.22	4.3	0.74	0.99	2.95	0.24	0.11	0.24	0.06	0.09	1.29	sp|Q6F4F5|C724B_ORYSJ(Cytochrome P450 724B1 OS=Oryza sativa subsp. japonica OX=39947 GN=CYP724B1 PE=1 SV=1)	XP_011098098.1(cytochrome P450 724B1 [Sesamum indicum])
Pcab002469	1.49	2.98	12.61	1.96	1.63	3.47	2.49	2.27	2.23	5.37	6.62	10.69	sp|Q9FF99|AAP7_ARATH(Probable amino acid permease 7 OS=Arabidopsis thaliana OX=3702 GN=AAP7 PE=2 SV=1)	XP_011098099.1(probable amino acid permease 7 [Sesamum indicum])
Pcab002471	50.77	47.94	91.38	50.61	100.86	5.37	11.01	15.09	11.83	163.51	257.33	45.76	sp|P27522|CB13_SOLLC(Chlorophyll a-b binding protein 8, chloroplastic OS=Solanum lycopersicum OX=4081 GN=CAB8 PE=3 SV=1)	XP_011098102.2(chlorophyll a-b binding protein 8, chloroplastic [Sesamum indicum])
Pcab002477	10.16	10.34	8.83	10.61	1.5	3.35	2.72	4.37	3.07	2.12	0.31	2.08	sp|Q9SQ80|G2OX1_PEA(Gibberellin 2-beta-dioxygenase 1 OS=Pisum sativum OX=3888 GN=GA2OX1 PE=1 SV=1)	ALR74645.1(gibberellin biosynthesis-related protein GA2ox7 [Salvia miltiorrhiza])
Pcab002482	52.21	16.67	16.41	85.6	76.96	72.7	63.09	46.4	49.87	14.5	4.99	7.85	sp|Q9MB14|PPO2_IPOBA(Polyphenol oxidase II, chloroplastic OS=Ipomoea batatas OX=4120 GN=co-2 PE=2 SV=2)	PIN00359.1(Catechol oxidase [Handroanthus impetiginosus])
Pcab002493	23.79	20.54	35.79	10.53	17.25	3.31	4.38	4.04	5.35	41.5	59.2	16.23	sp|Q03666|GSTX4_TOBAC(Probable glutathione S-transferase OS=Nicotiana tabacum OX=4097 PE=2 SV=1)	XP_011082829.1(probable glutathione S-transferase [Sesamum indicum])
Pcab002494	268.04	645.93	1009.59	206.91	40.3	395.74	92.5	168.86	131.65	247.08	80.42	1026.62	sp|Q03666|GSTX4_TOBAC(Probable glutathione S-transferase OS=Nicotiana tabacum OX=4097 PE=2 SV=1)	XP_011082829.1(probable glutathione S-transferase [Sesamum indicum])
Pcab002496	202.13	100.59	154.66	88.32	77.21	72.56	18.14	26.91	16.85	57.76	21.34	22.41	sp|Q03666|GSTX4_TOBAC(Probable glutathione S-transferase OS=Nicotiana tabacum OX=4097 PE=2 SV=1)	XP_011082829.1(probable glutathione S-transferase [Sesamum indicum])
Pcab002499	8.91	7.26	11.63	0.55	0.37	0.16	0.51	0.61	1.34	1.58	0.74	0.8	sp|Q03666|GSTX4_TOBAC(Probable glutathione S-transferase OS=Nicotiana tabacum OX=4097 PE=2 SV=1)	RVW58253.1(putative glutathione S-transferase parC [Vitis vinifera])
Pcab002500	1.35	1.99	5.15	0.34	0.96	0.59	0	0.28	0.5	1.31	0.81	1.95	sp|O81832|Y4729_ARATH(G-type lectin S-receptor-like serine/threonine-protein kinase At4g27290 OS=Arabidopsis thaliana OX=3702 GN=At4g27290 PE=3 SV=4)	KZV55961.1(hypothetical protein F511_21580 [Dorcoceras hygrometricum])
Pcab002511	1.48	1.34	3.49	3.75	6.28	3.08	1.04	0.47	0.7	12.58	14.43	2.92	sp|Q76FS5|SPS2_ARATH(Solanesyl diphosphate synthase 2, chloroplastic OS=Arabidopsis thaliana OX=3702 GN=SPS2 PE=1 SV=1)	ALT07953.1(putative solanesyl diphosphate synthase [Leucosceptrum canum])
Pcab002513	8.15	7.5	5	17.09	8.29	12.05	15.64	23.52	17.17	3.96	3.75	5.65	sp|Q9SYM9|Y1853_ARATH(Receptor-like serine/threonine-protein kinase At1g78530 OS=Arabidopsis thaliana OX=3702 GN=At1g78530 PE=2 SV=1)	PIN19811.1(Serine/threonine protein kinase [Handroanthus impetiginosus])
Pcab002530	4.19	1.25	2.74	16.12	15.58	10.33	7.62	6.26	7.18	4.33	5.27	3.51	sp|O49404|BEH3_ARATH(BES1/BZR1 homolog protein 3 OS=Arabidopsis thaliana OX=3702 GN=BEH3 PE=1 SV=1)	XP_011082786.1(BES1/BZR1 homolog protein 4 isoform X1 [Sesamum indicum])
Pcab002539	0.04	0	0.01	0	0.08	0	0	0	0	0.82	0.32	2.47	sp|A0SVK0|DOG1_ARATH(Protein DELAY OF GERMINATION 1 OS=Arabidopsis thaliana OX=3702 GN=DOG1 PE=1 SV=1)	XP_011082770.1(protein DOG1-like 1 isoform X1 [Sesamum indicum])
Pcab002554	11.54	6.2	9.18	19.64	7.63	22.6	44.87	33.8	39.84	17.9	7.99	23.29	sp|Q93YN1|CRPK1_ARATH(Cold-responsive protein kinase 1 OS=Arabidopsis thaliana OX=3702 GN=CRPK1 PE=1 SV=1)	PIN16556.1(Serine/threonine protein kinase [Handroanthus impetiginosus])
Pcab002568	0.67	0.2	0.2	2.43	3.61	3.11	1.99	1.94	1.24	0.75	0.29	0.57	None	XP_011098254.1(uncharacterized protein LOC105176957 [Sesamum indicum])
Pcab002581	1.24	0.76	0.37	1.04	2.43	1.73	0.29	0.2	0.3	0.22	0.16	0.12	None	XP_011098270.1(histone-lysine N-methyltransferase SETD1B-like [Sesamum indicum])
Pcab002582	6.41	4.91	2.24	1.45	0	0.45	1.46	1.13	0.91	1.94	0.06	5.47	None	EYU26355.1(hypothetical protein MIMGU_mgv1a011637mg [Erythranthe guttata])
Pcab002583	0.42	1.27	2.94	1.34	5.18	2.92	9.31	4.96	7.58	2.8	9.48	3.46	None	PIN03573.1(hypothetical protein CDL12_23905 [Handroanthus impetiginosus])
Pcab002588	0.63	0.6	0.62	0.92	2.72	0.78	1.11	0.72	0.52	3.31	5.94	0.9	sp|Q9FN30|TAT2_ARATH(Probable aminotransferase TAT2 OS=Arabidopsis thaliana OX=3702 GN=At5g53970 PE=2 SV=1)	PIN15730.1(Tyrosine aminotransferase [Handroanthus impetiginosus])
Pcab002610	0.58	0.35	1.41	1.89	4.22	1.1	0.57	0.44	0.68	4.4	10.14	0.87	sp|Q9LJR3|SPA3_ARATH(Protein SPA1-RELATED 3 OS=Arabidopsis thaliana OX=3702 GN=SPA3 PE=1 SV=1)	XP_011098302.1(protein SPA1-RELATED 4-like isoform X1 [Sesamum indicum])
Pcab002623	3.36	2.91	2.91	10.58	2.87	4.72	20.08	20.8	19.49	0.8	0.36	1.02	sp|Q9FI00|MLO11_ARATH(MLO-like protein 11 OS=Arabidopsis thaliana OX=3702 GN=MLO11 PE=2 SV=1)	XP_011098325.1(MLO-like protein 11 [Sesamum indicum])
Pcab002635	0	0.05	0	0.16	0.32	0.09	0.06	0.06	0	0.91	1.23	0.15	sp|Q9M817|PTR6_ARATH(Protein NRT1/ PTR FAMILY 1.2 OS=Arabidopsis thaliana OX=3702 GN=NPF1.2 PE=1 SV=1)	PIN08309.1(H+/oligopeptide symporter [Handroanthus impetiginosus])
Pcab002649	42.6	25.4	40.83	11.34	3.78	0.22	4.63	6.66	5.78	15.12	5.92	12.16	sp|Q41249|PORA_CUCSA(Protochlorophyllide reductase, chloroplastic OS=Cucumis sativus OX=3659 GN=PORA PE=2 SV=1)	XP_011098331.1(protochlorophyllide reductase [Sesamum indicum])
Pcab002653	0.61	0.73	0.56	2	2.42	2.46	0.6	0.59	0.49	0.32	0.53	0.34	sp|O80386|CIP7_ARATH(COP1-interacting protein 7 OS=Arabidopsis thaliana OX=3702 GN=CIP7 PE=1 SV=1)	TEY28240.1(hypothetical protein Saspl_049015 [Salvia splendens])
Pcab003595	2.13	4.39	3.18	15.27	15.28	14.33	6.88	6.98	7.56	17.33	13.83	12.76	sp|Q6E6S7|AP1_VITVI(Agamous-like MADS-box protein AP1 OS=Vitis vinifera OX=29760 GN=AP1 PE=2 SV=1)	PIN12664.1(MADS box transcription factor [Handroanthus impetiginosus])
Pcab002668	0.97	0.76	0.33	0.15	2.57	0.28	0.07	0.2	0	1.42	6.51	0.2	sp|B6VJS4|ROMT_VITVI(Trans-resveratrol di-O-methyltransferase OS=Vitis vinifera OX=29760 GN=ROMT PE=1 SV=2)	TEY12126.1(hypothetical protein Saspl_000829 [Salvia splendens])
Pcab002669	1.31	1.11	0.7	2.24	4.24	3.32	1.27	1.11	1.14	0.72	0.49	0.51	sp|A0MFS5|WTF1_ARATH(Protein WHAT'S THIS FACTOR 1 homolog, chloroplastic OS=Arabidopsis thaliana OX=3702 GN=At4g01037 PE=3 SV=1)	XP_011083221.1(protein ROOT PRIMORDIUM DEFECTIVE 1 isoform X1 [Sesamum indicum])
Pcab002678	22.21	16.79	69.67	28.82	73.29	0.67	0.77	2.48	1.52	100.03	151.61	22.11	sp|P27489|CB23_SOLLC(Chlorophyll a-b binding protein 13, chloroplastic OS=Solanum lycopersicum OX=4081 GN=CAB13 PE=1 SV=1)	XP_011098362.1(chlorophyll a-b binding protein 13, chloroplastic [Sesamum indicum])
Pcab002679	0	1.23	3.18	0.29	5.19	0	0	0	0.3	2.34	19.75	0.42	sp|O02414|DYL1_HELCR(Dynein light chain LC6, flagellar outer arm OS=Heliocidaris crassispina OX=1043166 PE=3 SV=1)	XP_011095266.1(dynein light chain 2, cytoplasmic [Sesamum indicum])
Pcab002682	1.86	4.17	1.26	67.69	7.36	15.04	30.15	46.4	41.75	1.6	0.49	6.88	None	KAB5512997.1(hypothetical protein DKX38_030025 [Salix brachista])
Pcab002707	48.6	39.8	41.48	15.69	8.78	14.02	5.53	4.52	3.93	12.98	9.04	7	sp|Q6QPJ6|PRXQ_POPJC(Peroxiredoxin Q, chloroplastic OS=Populus jackii OX=640484 GN=PRXQ PE=1 SV=1)	TEY55252.1(peroxiredoxin Q/BCP [Salvia splendens])
Pcab002730	9.61	3.14	6.87	20.5	30.29	23.91	0.74	0.44	0.84	0.96	0.36	0.47	sp|Q84WE4|PMEI3_ARATH(Pectinesterase inhibitor 3 OS=Arabidopsis thaliana OX=3702 GN=PMEI3 PE=2 SV=1)	XP_012851316.1(PREDICTED: 21 kDa protein [Erythranthe guttata])
Pcab002756	1.89	2.41	2.57	0.24	0	2.94	0.2	0.36	0.44	0.18	0.39	3.96	sp|Q4G2J5|DER12_MAIZE(Derlin-1.2 OS=Zea mays OX=4577 GN=DER1.2 PE=2 SV=1)	XP_022872926.1(derlin-1.2-like isoform X2 [Olea europaea var. sylvestris])
Pcab002763	3.25	5.09	3.25	1.74	1.59	2.97	3.03	3.72	2.91	4.3	4.17	15.6	sp|Q07423|HEX6_RICCO(Hexose carrier protein HEX6 OS=Ricinus communis OX=3988 GN=HEX6 PE=2 SV=1)	XP_012858301.1(PREDICTED: hexose carrier protein HEX6-like [Erythranthe guttata])
Pcab002765	13.24	11.91	10.61	7.59	2.65	4.24	2.63	4.98	3.9	13.76	9.21	19.94	sp|Q07423|HEX6_RICCO(Hexose carrier protein HEX6 OS=Ricinus communis OX=3988 GN=HEX6 PE=2 SV=1)	XP_011076399.1(hexose carrier protein HEX6 isoform X1 [Sesamum indicum])
Pcab002829	0.17	0.82	0.59	3.42	10.14	1.42	4.9	5.98	4.69	19.07	39.47	7.28	sp|Q9FIG7|DIR2_ARATH(Dirigent protein 2 OS=Arabidopsis thaliana OX=3702 GN=DIR2 PE=2 SV=1)	GER50859.1(disease resistance-responsive (dirigent-likeprotein) family protein [Striga asiatica])
Pcab002846	2.38	1.97	1.26	3.04	5.31	5.74	1.65	1.63	1.8	1.16	1.24	0.31	sp|Q9LVM0|Y5830_ARATH(Probable inactive receptor kinase At5g58300 OS=Arabidopsis thaliana OX=3702 GN=At5g58300 PE=1 SV=1)	XP_009607538.1(probable inactive receptor kinase At5g58300 [Nicotiana tomentosiformis])
Pcab002860	22.38	19.24	49.98	9.04	6.01	4.81	3.93	5.4	2.67	7.66	7.8	4.94	sp|K4BIZ9|WRK70_SOLLC(WRKY DNA-binding transcription factor 70 OS=Solanum lycopersicum OX=4081 GN=WRKY70 PE=2 SV=1)	TEY23680.1(hypothetical protein Saspl_040420 [Salvia splendens])
Pcab002861	2.68	5.01	1.34	0.8	0	0.18	0.27	0.92	1.08	0.87	0.71	2.23	sp|Q9SHB5|WRK55_ARATH(WRKY transcription factor 55 OS=Arabidopsis thaliana OX=3702 GN=WRKY55 PE=2 SV=1)	XP_011076813.1(WRKY transcription factor 55 [Sesamum indicum])
Pcab002865	1.25	0.66	0.75	1.6	1.99	2.98	0.79	0.32	1.05	0.25	0.11	0.24	sp|Q9LY03|IRK_ARATH(Probable LRR receptor-like serine/threonine-protein kinase IRK OS=Arabidopsis thaliana OX=3702 GN=IRK PE=1 SV=1)	XP_022887109.1(probable LRR receptor-like serine/threonine-protein kinase IRK [Olea europaea var. sylvestris])
Pcab002868	27.48	14.12	31.56	28.62	44.8	30.99	3.5	3.69	2.3	12.85	7.63	6.37	sp|Q8VZW3|CFI3_ARATH(Probable chalcone--flavonone isomerase 3 OS=Arabidopsis thaliana OX=3702 GN=CHI3 PE=1 SV=1)	XP_012091217.1(probable chalcone--flavonone isomerase 3, partial [Jatropha curcas])
Pcab002871	2.79	0.97	0.84	3.11	7.9	8.46	1.59	2.02	2.74	0.86	1.14	0.43	sp|Q6S4P4|RF2B_ORYSJ(Transcription factor RF2b OS=Oryza sativa subsp. japonica OX=39947 GN=RF2b PE=1 SV=2)	XP_011076587.1(transcription factor RF2b [Sesamum indicum])
Pcab002879	2.27	1.57	0.86	1.57	3.56	0.73	0.55	0.35	0.58	3.21	11.21	0.48	None	KAE8735775.1(mini-chromosome maintenance complex-binding protein-like [Hibiscus syriacus])
Pcab002889	1.67	1.35	1.35	1.12	1.65	1.36	0.19	0.37	0.23	0.19	0.1	0.13	sp|Q5XVC7|Y2048_ARATH(WEB family protein At2g40480 OS=Arabidopsis thaliana OX=3702 GN=At2g40480 PE=2 SV=1)	XP_011084850.1(WEB family protein At2g38370-like [Sesamum indicum])
Pcab002890	3.64	4.7	7.82	0.53	0.95	0.21	0	0.19	0	0.17	0.8	0	None	XP_011076818.1(uncharacterized protein LOC105160970 [Sesamum indicum])
Pcab002894	5.8	8.76	7.83	8.87	23.68	16.05	9.68	10.73	11.89	100.13	111.73	81.68	sp|A7NY33|PER4_VITVI(Peroxidase 4 OS=Vitis vinifera OX=29760 GN=GSVIVT00023967001 PE=1 SV=1)	XP_011076613.1(peroxidase P7 [Sesamum indicum])
Pcab002896	0.6	1.6	2.84	0.79	1.68	1.67	0.73	0.58	0.37	2.59	3.46	3.9	sp|Q8VZR7|PTR30_ARATH(Protein NRT1/ PTR FAMILY 5.1 OS=Arabidopsis thaliana OX=3702 GN=NPF5.1 PE=2 SV=2)	XP_011076614.1(protein NRT1/ PTR FAMILY 5.1 [Sesamum indicum])
Pcab002898	4.79	3.92	7.89	0	1	0	0	0	0	0.22	0	0	sp|Q9LXA9|BH061_ARATH(Transcription factor bHLH61 OS=Arabidopsis thaliana OX=3702 GN=BHLH61 PE=2 SV=1)	XP_011076616.1(transcription factor SCREAM2 [Sesamum indicum])
Pcab002900	64.48	102.36	85.77	25.72	13.02	25.71	60.61	64.26	59.34	33.37	18.9	47.34	sp|Q9LYM2|AVT6C_ARATH(Amino acid transporter AVT6C OS=Arabidopsis thaliana OX=3702 GN=AVT6C PE=2 SV=1)	XP_011076618.2(probable sodium-coupled neutral amino acid transporter 6 [Sesamum indicum])
Pcab002917	2.04	3.17	0.37	2.2	3.34	4.21	1.05	1.87	1.75	10.65	9.17	10.49	None	XP_012858188.1(PREDICTED: uncharacterized protein LOC105977424 [Erythranthe guttata])
Pcab002918	0.28	0.12	0.03	3.46	3.27	2.83	4.27	3.65	4.32	0.91	0.37	0.57	sp|P37707|B2_DAUCA(B2 protein OS=Daucus carota OX=4039 PE=2 SV=1)	XP_011076642.1(uncharacterized protein LOC105160841 isoform X2 [Sesamum indicum])
Pcab002919	0.42	0.38	0.34	3.91	3.86	4.48	1.13	1.42	0.76	0.09	0.12	0.31	None	XP_012858601.1(PREDICTED: uncharacterized protein LOC105977774 [Erythranthe guttata])
Pcab002920	1.95	0.58	0.37	10.59	4.61	7.32	9.2	16	8.2	0.2	0.07	3.87	sp|Q9FLB6|PR1B3_ARATH(PRA1 family protein B3 OS=Arabidopsis thaliana OX=3702 GN=PRA1B3 PE=1 SV=1)	XP_011076644.1(PRA1 family protein B1 [Sesamum indicum])
Pcab002922	2.92	2.5	4.09	0.65	1.82	1.23	0.43	0.61	0.37	3.8	4.12	2.33	sp|Q9SIY8|LAC5_ARATH(Laccase-5 OS=Arabidopsis thaliana OX=3702 GN=LAC5 PE=2 SV=1)	XP_011076646.1(laccase-12 [Sesamum indicum])
Pcab002923	3.45	3.87	5.39	14.42	9.07	6.62	23.85	16.14	17.49	23.61	15.02	20.13	sp|A2WL19|DRE2A_ORYSI(Dehydration-responsive element-binding protein 2A OS=Oryza sativa subsp. indica OX=39946 GN=DREB2A PE=3 SV=2)	XP_011076647.1(dehydration-responsive element-binding protein 2A-like [Sesamum indicum])
Pcab002927	3.3	2.74	2.95	6.83	4.61	5.71	1.39	1.16	0.59	1.84	1.34	1.57	sp|F4IH21|TBL33_ARATH(Protein trichome birefringence-like 33 OS=Arabidopsis thaliana OX=3702 GN=TBL33 PE=2 SV=1)	XP_011076649.1(protein trichome birefringence-like 33 [Sesamum indicum])
Pcab002933	1.61	0.46	0.53	4.35	4.13	3.54	4.13	4.74	3.64	0.67	0.51	0.11	sp|Q8H1T3|FRI2_TOBAC(Ferritin-2, chloroplastic OS=Nicotiana tabacum OX=4097 GN=FER2 PE=2 SV=1)	PIN14584.1(Ferritin [Handroanthus impetiginosus])
Pcab002944	1584.7	1220.86	1371.07	4343.9	4944.07	3231.36	1748.85	1451.44	1547	414.22	265.62	261.06	sp|Q39529|LEC2_CLAKE(Agglutinin-2 OS=Cladrastis kentukea OX=38412 PE=1 SV=1)	KZV25422.1(hypothetical protein F511_19802 [Dorcoceras hygrometricum])
Pcab002959	7.86	1.4	3.52	77.51	141.11	68.32	35.46	32.4	27.84	0	0	1.72	sp|Q00966|MVP_CAMVN(Movement protein OS=Cauliflower mosaic virus (strain NY8153) OX=31557 GN=ORF I PE=3 SV=1)	KVH91338.1(hypothetical protein Ccrd_006640 [Cynara cardunculus var. scolymus])
Pcab002960	262.69	157.27	228.98	1053.95	1065.32	821.69	464.55	303.88	368.21	131.82	111.37	96.53	sp|Q39529|LEC2_CLAKE(Agglutinin-2 OS=Cladrastis kentukea OX=38412 PE=1 SV=1)	KZV25427.1(hypothetical protein F511_19807 [Dorcoceras hygrometricum])
Pcab002961	354.08	353.05	239.79	1863.03	1853.19	1574.36	724.44	523.07	617.29	250.58	140.55	201.46	sp|P15631|MVP_SOCMV(Movement protein OS=Soybean chlorotic mottle virus OX=10651 GN=ORF I PE=3 SV=1)
Pcab002962	3414.13	2026.24	2979.18	17640.5	19572.3	12611.9	6806.18	5244.1	7361.79	985.48	366.05	333.23	sp|Q39529|LEC2_CLAKE(Agglutinin-2 OS=Cladrastis kentukea OX=38412 PE=1 SV=1)	KZV25427.1(hypothetical protein F511_19807 [Dorcoceras hygrometricum])
Pcab002966	2.25	0.57	0.99	1.15	1.67	1.49	1.73	3.49	2.43	0.61	0.27	0	sp|P81898|PNAA_PRUDU(Peptide-N4-(N-acetyl-beta-glucosaminyl)asparagine amidase A OS=Prunus dulcis OX=3755 PE=1 SV=2)	XP_011076660.1(peptide-N4-(N-acetyl-beta-glucosaminyl)asparagine amidase A-like [Sesamum indicum])
Pcab002967	1.75	0.27	0.17	0.87	2.13	1.75	0.7	0.64	0.75	0.15	0.29	0	None	XP_012858266.1(PREDICTED: serine/threonine-protein phosphatase 6 regulatory ankyrin repeat subunit A-like [Erythranthe guttata])
Pcab002977	0	0	0	0.9	3.19	2.71	1.58	1.11	0.72	0.25	0	0	sp|Q9SRL8|LBD21_ARATH(LOB domain-containing protein 21 OS=Arabidopsis thaliana OX=3702 GN=LBD21 PE=2 SV=1)	XP_011076828.2(LOB domain-containing protein 21-like [Sesamum indicum])
Pcab002991	0.95	0.91	0.41	2.23	0.94	2.18	0.28	0.1	0.25	0.34	0.21	0.11	sp|Q9LY46|TBL29_ARATH(Protein ESKIMO 1 OS=Arabidopsis thaliana OX=3702 GN=ESK1 PE=1 SV=1)	XP_011076679.1(protein ESKIMO 1 [Sesamum indicum])
Pcab003003	2.58	1.36	1.45	10.14	8.56	9.59	22.11	20.89	20.4	2.81	5.45	6.77	sp|Q42569|C90A1_ARATH(Cytochrome P450 90A1 OS=Arabidopsis thaliana OX=3702 GN=CYP90A1 PE=2 SV=1)	PIN09687.1(Cytochrome P450 CYP4/CYP19/CYP26 subfamily [Handroanthus impetiginosus])
Pcab003004	1.52	1.14	2.12	4.45	5.63	5.88	8.1	8.96	7.34	2.72	3.26	1.29	sp|Q42569|C90A1_ARATH(Cytochrome P450 90A1 OS=Arabidopsis thaliana OX=3702 GN=CYP90A1 PE=2 SV=1)	XP_011076685.2(cytochrome P450 90A1 [Sesamum indicum])
Pcab003016	3.9	1.6	1.45	0	1.12	0	0	0	0	1.63	1.52	0.5	None	TEY33999.1(hypothetical protein Saspl_038704 [Salvia splendens])
Pcab003021	5.82	7.16	17	4.3	3.59	5.72	1.9	2.79	2.49	1.53	0.97	2.53	sp|P48620|FAD3C_SESIN(Omega-3 fatty acid desaturase, chloroplastic OS=Sesamum indicum OX=4182 GN=FAD7 PE=2 SV=1)	AQZ42317.1(fatty acid desaturase [Perilla citriodora])
Pcab003025	0.14	0	0.32	2.96	3.12	5.77	7.5	12.44	11.47	0.44	0.13	0.16	None	XP_011076714.1(uncharacterized protein LOC105160897 isoform X1 [Sesamum indicum])
Pcab003027	0.56	0.16	0	0.69	0.76	1.01	0.29	0.25	0.19	0.16	0.04	0	sp|Q9FEL7|LAX2_MEDTR(Auxin transporter-like protein 2 OS=Medicago truncatula OX=3880 GN=LAX2 PE=2 SV=1)	XP_011076716.1(auxin transporter-like protein 2 [Sesamum indicum])
Pcab003041	3.62	6.15	11.2	5.81	10.42	1.77	0.2	0.71	0.59	15.62	20.51	8.84	sp|P46285|S17P_WHEAT(Sedoheptulose-1,7-bisphosphatase, chloroplastic OS=Triticum aestivum OX=4565 PE=2 SV=1)	XP_011076739.1(sedoheptulose-1,7-bisphosphatase, chloroplastic-like [Sesamum indicum])
Pcab003050	1.34	0.49	0.13	16.02	23.31	20.36	18.63	17.43	14.92	1.77	0.99	1.45	sp|P92962|PROT2_ARATH(Proline transporter 2 OS=Arabidopsis thaliana OX=3702 GN=PROT2 PE=1 SV=1)	XP_011076750.1(proline transporter 2 isoform X2 [Sesamum indicum])
Pcab003060	0.2	0.19	0	1.38	1.53	2.84	2.91	2.44	2.68	1.66	2.34	3.2	sp|U5NH37|7DLGT_CATRO(7-deoxyloganetic acid glucosyl transferase OS=Catharanthus roseus OX=4058 GN=7DLGT PE=1 SV=1)	XP_011076757.1(7-deoxyloganetic acid glucosyltransferase-like [Sesamum indicum])
Pcab003063	4.22	3.3	3.62	0.74	1.54	0.31	0.46	0.85	0.43	1.82	2.28	0.79	sp|Q9C768|U76B1_ARATH(UDP-glycosyltransferase 76B1 OS=Arabidopsis thaliana OX=3702 GN=UGT76B1 PE=2 SV=1)	TEY43308.1(hypothetical protein Saspl_036653 [Salvia splendens])
Pcab003066	28.59	21.19	24.22	88.73	105.19	97.05	159.5	115.51	139.86	17.85	6.74	7.9	None	CAH59408.1(hypothetical protein [Plantago major])
Pcab003067	1.06	0.58	0.48	1.52	3.15	1.82	0.91	0.8	0.38	0.14	0.06	0.07	sp|Q9LUI1|LRX6_ARATH(Leucine-rich repeat extensin-like protein 6 OS=Arabidopsis thaliana OX=3702 GN=LRX6 PE=2 SV=1)	XP_011078434.1(leucine-rich repeat extensin-like protein 4 [Sesamum indicum])
Pcab003070	9.08	8.17	8.08	1.05	0.14	1.42	2.62	3.67	5.91	1.02	0	2.83	sp|Q39434|RB2BV_BETVU(Ras-related protein Rab2BV OS=Beta vulgaris OX=161934 GN=RAB2BV PE=2 SV=1)	GER36702.1(RAB GTPase homolog A2B [Striga asiatica])
Pcab003080	0	0	0	2.3	2.13	1.75	0	0	0	0.05	0	0.07	sp|Q9M331|PTR45_ARATH(Protein NRT1/ PTR FAMILY 5.7 OS=Arabidopsis thaliana OX=3702 GN=NPF5.7 PE=2 SV=2)	KAA8546864.1(hypothetical protein F0562_003293 [Nyssa sinensis])
Pcab003081	8.62	6.96	7.48	52.09	62.6	35.4	9.05	6.49	6.98	14.78	18.8	12.36	sp|O04015|P5CS_ACTDE(Delta-1-pyrroline-5-carboxylate synthase OS=Actinidia deliciosa OX=3627 PE=2 SV=1)	XP_011076783.1(delta-1-pyrroline-5-carboxylate synthase-like isoform X1 [Sesamum indicum])
Pcab003094	6.06	5.85	135.7	106.59	232.97	6.52	2.24	2.18	1.65	412.32	743.58	194.22	sp|Q7X999|RCA2_LARTR(Ribulose bisphosphate carboxylase/oxygenase activase 2, chloroplastic OS=Larrea tridentata OX=66636 GN=RCA2 PE=2 SV=1)	XP_011076800.1(ribulose bisphosphate carboxylase/oxygenase activase, chloroplastic isoform X2 [Sesamum indicum])
Pcab003102	2.05	0.85	1.13	10.4	11.06	11.92	4.62	3.44	3.37	2.09	1.84	1.38	sp|Q38865|EXPA6_ARATH(Expansin-A6 OS=Arabidopsis thaliana OX=3702 GN=EXPA6 PE=2 SV=2)	PIN01329.1(hypothetical protein CDL12_26160 [Handroanthus impetiginosus])
Pcab003103	0.05	0.18	0.11	1.69	2.37	1.46	0.06	0.05	0	0.18	0.76	0.17	sp|A0QQ38|ECCA3_MYCS2(ESX-3 secretion system protein EccA3 OS=Mycolicibacterium smegmatis (strain ATCC 700084 / mc(2)155) OX=246196 GN=eccA3 PE=3 SV=2)	TEY39476.1(hypothetical protein Saspl_031907 [Salvia splendens])
Pcab003104	0	0	0.18	1.25	1.17	1.38	2.44	3.25	1.68	1.51	0.3	0.37	sp|Q9M2T2|PP16A_ARATH(16 kDa phloem protein 1 OS=Arabidopsis thaliana OX=3702 GN=PP16-1 PE=1 SV=1)	PIN01330.1(putative Ca2+-dependent phospholipid-binding protein [Handroanthus impetiginosus])
Pcab003107	1.03	0.98	1.28	4.26	2.02	3.81	0.12	0.15	0.56	0.28	0.17	0.77	sp|Q65XV8|RK176_ORYSJ(Receptor-like cytoplasmic kinase 176 OS=Oryza sativa subsp. japonica OX=39947 GN=RLCK176 PE=1 SV=1)	XP_011091519.1(probable serine/threonine-protein kinase PBL11 [Sesamum indicum])
Pcab003110	0.49	1.27	0.23	0.64	1.22	0.71	0.73	0.79	0.54	4.31	5.59	4.41	sp|Q9FNB5|AB6G_ARATH(ABC transporter G family member 6 OS=Arabidopsis thaliana OX=3702 GN=ABCG6 PE=2 SV=1)	XP_011101624.1(ABC transporter G family member 1-like [Sesamum indicum])
Pcab003115	61.26	51.69	56.22	46.84	66.55	38.11	191.69	145.45	149.44	35.19	92.71	41.87	sp|Q9LHA8|HS704_ARATH(Heat shock 70 kDa protein 4 OS=Arabidopsis thaliana OX=3702 GN=HSP70-4 PE=1 SV=1)	ADN03965.1(heat shock cognate 70 kDa protein, partial [Phytolacca acinosa])
Pcab003118	4.29	16.09	42.07	0	1.66	6.11	1.2	2.25	0	4.11	13.56	9.23	sp|Q9SLD4|ZAT11_ARATH(Zinc finger protein ZAT11 OS=Arabidopsis thaliana OX=3702 GN=ZAT11 PE=2 SV=1)	TEY72894.1(hypothetical protein Saspl_002351 [Salvia splendens])
Pcab003140	4.15	16.11	16.68	2.71	0.75	8.44	0.52	2.77	1.31	4.31	3.02	13.66	sp|Q8GWQ2|AHL20_ARATH(AT-hook motif nuclear-localized protein 20 OS=Arabidopsis thaliana OX=3702 GN=AHL20 PE=2 SV=1)	TEY72243.1(hypothetical protein Saspl_001691 [Salvia splendens])
Pcab003142	4.3	1.98	6.06	8.04	10.02	9.02	0.65	1.43	1.2	1.84	1	0.69	sp|Q54I57|MYCBP_DICDI(c-Myc-binding protein homolog OS=Dictyostelium discoideum OX=44689 GN=mycbp PE=3 SV=1)	XP_011077228.1(C-Myc-binding protein homolog [Sesamum indicum])
Pcab003147	18.53	7	10.69	3.14	1.97	6.74	4.11	3.64	2	1.74	1.42	3.28	sp|A5HEH4|GIF1_MAIZE(GRF-interacting factor 1 OS=Zea mays OX=4577 GN=GIF1 PE=1 SV=1)	XP_011077221.1(GRF1-interacting factor 1 isoform X1 [Sesamum indicum])
Pcab003148	7.07	1.63	1.79	0.47	0.56	1.28	0	0.52	0.65	0	0	0	sp|Q8L8A5|GIF1_ARATH(GRF1-interacting factor 1 OS=Arabidopsis thaliana OX=3702 GN=GIF1 PE=1 SV=1)	PIN20244.1(Calcium-responsive transcription coactivator [Handroanthus impetiginosus])
Pcab003155	7.69	7.79	6.73	4.02	4.6	4.78	1.3	2.88	1.35	7.31	11.77	7.99	sp|Q6VAA7|U88B1_STERE(UDP-glycosyltransferase 88B1 OS=Stevia rebaudiana OX=55670 GN=UGT88B1 PE=2 SV=1)	XP_020548990.1(UDP-glycosyltransferase 88B1-like [Sesamum indicum])
Pcab003157	0.6	0.25	0.1	2.89	2.4	1.05	0.22	0.19	0.26	1.26	0.63	0.3	sp|Q76MR7|UBGAT_SCUBA(Baicalein 7-O-glucuronosyltransferase OS=Scutellaria baicalensis OX=65409 GN=UBGAT-I PE=1 SV=1)	XP_012852210.1(PREDICTED: baicalein 7-O-glucuronosyltransferase-like [Erythranthe guttata])
Pcab003158	14.77	15.95	19.01	12.23	21.26	6.69	7.63	6.46	7.77	33.99	47.16	19.17	sp|Q8H1Q1|TL203_ARATH(Thylakoid lumenal protein TL20.3, chloroplastic OS=Arabidopsis thaliana OX=3702 GN=TL20.3 PE=1 SV=1)	XP_011081202.1(thylakoid lumenal protein TL20.3, chloroplastic isoform X1 [Sesamum indicum])
Pcab003159	1.2	0.64	1.98	1.77	2.13	3.17	1.51	1.64	1.12	0.6	0.37	0.22	sp|Q9FLX5|AB8G_ARATH(ABC transporter G family member 8 OS=Arabidopsis thaliana OX=3702 GN=ABCG8 PE=2 SV=1)	PIN21665.1(Transporter, ABC superfamily (Breast cancer resistance protein) [Handroanthus impetiginosus])
Pcab003162	3.65	5.55	3.06	0.65	0	0.29	0.3	0.73	0.23	0	0	0.09	sp|Q9FLX4|MAKR5_ARATH(Probable membrane-associated kinase regulator 5 OS=Arabidopsis thaliana OX=3702 GN=MAKR5 PE=2 SV=1)	PIN21671.1(hypothetical protein CDL12_05629 [Handroanthus impetiginosus])
Pcab003168	0.47	0.6	0.27	0.68	1.38	1.1	0.75	0.4	0.34	2.9	5.67	5.32	sp|Q9FLV4|Y5248_ARATH(G-type lectin S-receptor-like serine/threonine-protein kinase At5g24080 OS=Arabidopsis thaliana OX=3702 GN=At5g24080 PE=2 SV=1)	XP_011076076.1(G-type lectin S-receptor-like serine/threonine-protein kinase At5g24080 isoform X2 [Sesamum indicum])
Pcab003178	21.1	43.27	109.45	33.95	27.92	32.87	14.43	18.98	12.16	62.14	66.88	88.13	sp|Q9LYS2|AB10C_ARATH(ABC transporter C family member 10 OS=Arabidopsis thaliana OX=3702 GN=ABCC10 PE=2 SV=2)	PIN19056.1(Multidrug resistance-associated protein/mitoxantrone resistance protein, ABC superfamily [Handroanthus impetiginosus])
Pcab003182	0.56	0.49	0.38	1.84	2.72	4.05	6.14	8.22	6.62	3.27	1.38	2.56	sp|Q9SUQ3|Y4374_ARATH(Probable inactive receptor kinase At4g23740 OS=Arabidopsis thaliana OX=3702 GN=At4g23740 PE=1 SV=1)	PIN20563.1(Serine/threonine protein kinase [Handroanthus impetiginosus])
Pcab003210	175.73	132.59	114.95	127.23	65.62	40.08	186.46	134.47	149.14	403.46	95.7	443.96	sp|Q96500|LIRP1_ARATH(Light-regulated protein 1, chloroplastic OS=Arabidopsis thaliana OX=3702 GN=LIR1 PE=1 SV=1)	PIN24222.1(hypothetical protein CDL12_03043 [Handroanthus impetiginosus])
Pcab003226	6.95	8.74	3.82	1.59	2.38	3.45	4.72	5.66	4.45	11.34	11.08	9.94	sp|Q9LW26|Y3684_ARATH(Acyltransferase-like protein At3g26840, chloroplastic OS=Arabidopsis thaliana OX=3702 GN=At3g26840 PE=1 SV=1)	TEY22378.1(hypothetical protein Saspl_046230 [Salvia splendens])
Pcab003232	1.42	0.48	1.19	1.88	3.9	0.23	0	0	0	0	0	0	sp|Q9LJF5|DRB3_ARATH(Double-stranded RNA-binding protein 3 OS=Arabidopsis thaliana OX=3702 GN=DRB3 PE=1 SV=1)	PIN01704.1(hypothetical protein CDL12_25790 [Handroanthus impetiginosus])
Pcab003250	11.01	17.76	12.79	1.98	0.9	3.1	1.07	4.32	2.78	4.01	2.55	9.18	sp|Q9S763|WRK45_ARATH(Probable WRKY transcription factor 45 OS=Arabidopsis thaliana OX=3702 GN=WRKY45 PE=1 SV=1)	XP_011099003.1(probable WRKY transcription factor 75 [Sesamum indicum])
Pcab003260	18.13	5.45	3.27	2.06	1.49	0.4	0.6	0.64	0.64	0.58	0.55	1.35	sp|P49730|RIR2_TOBAC(Ribonucleoside-diphosphate reductase small chain OS=Nicotiana tabacum OX=4097 PE=2 SV=1)	XP_012844360.1(PREDICTED: ribonucleoside-diphosphate reductase small chain [Erythranthe guttata])
Pcab003263	2.22	2.03	3.49	2.56	0.89	1.65	1.14	1.2	1.05	0.5	0.42	0.55	sp|Q9FMA1|PP433_ARATH(Pentatricopeptide repeat-containing protein At5g56310 OS=Arabidopsis thaliana OX=3702 GN=PCMP-E13 PE=2 SV=1)	GAY61090.1(hypothetical protein CUMW_207040 [Citrus unshiu])
Pcab003265	2.43	2.87	2.29	11.21	7.09	9.69	4.58	5.67	3.04	1.46	0.38	1.82	sp|Q9FMV7|C94B1_ARATH(Cytochrome P450 94B1 OS=Arabidopsis thaliana OX=3702 GN=CYP94B1 PE=1 SV=1)	PIN09790.1(Cytochrome P450 CYP4/CYP19/CYP26 subfamily [Handroanthus impetiginosus])
Pcab003273	3.69	7.21	0.56	8.95	8.63	4.72	0	0	0	1.52	3.33	0	sp|O82081|UCC1_ARATH(Uclacyanin 1 OS=Arabidopsis thaliana OX=3702 GN=UCC1 PE=1 SV=1)	TEY51013.1(hypothetical protein Saspl_027436 [Salvia splendens])
Pcab003274	2.92	2.58	1.43	17	23.01	21.41	131.04	136.25	128.52	7.58	3.7	3.53	sp|Q67ZU1|LIP2_ARATH(Triacylglycerol lipase 2 OS=Arabidopsis thaliana OX=3702 GN=LIP2 PE=2 SV=1)	PIN09793.1(Triglyceride lipase-cholesterol esterase [Handroanthus impetiginosus])
Pcab003281	1.03	1.67	0.44	0.79	1.15	2.62	1.38	1.91	2.43	5.53	4.75	7.98	sp|Q9S9Z2|MYB93_ARATH(Transcription factor MYB93 OS=Arabidopsis thaliana OX=3702 GN=MYB93 PE=1 SV=1)	AGN52066.1(MYB-related transcription factor [Salvia miltiorrhiza])
Pcab003291	2.35	1.37	2.8	14.23	3.28	7.53	1.28	2.22	1.59	1.23	0.41	2.81	sp|Q9LFL0|CSLD2_ARATH(Cellulose synthase-like protein D2 OS=Arabidopsis thaliana OX=3702 GN=CSLD2 PE=3 SV=1)	XP_011075792.1(cellulose synthase-like protein D3 [Sesamum indicum])
Pcab003302	12.92	19.44	22.22	13.09	8.31	17.87	48.5	47.28	41.62	11.11	6.51	23.9	sp|P91924|ARF_DUGJA(ADP-ribosylation factor OS=Dugesia japonica OX=6161 PE=2 SV=3)	TEY26182.1(ADP-ribosylation factor 6 [Salvia splendens])
Pcab003320	1.3	0.63	0.13	37.39	29.62	42.82	24.35	15.45	16.89	31.67	14.52	22.52	sp|O65039|CYSEP_RICCO(Vignain OS=Ricinus communis OX=3988 GN=CYSEP PE=1 SV=1)	PIN27032.1(Cysteine proteinase Cathepsin L [Handroanthus impetiginosus])
Pcab003324	0.77	0.6	0.59	3.74	2.32	1.61	0	0.15	0.04	0.82	0.24	0	sp|Q9FXD8|PLY5_ARATH(Probable pectate lyase 5 OS=Arabidopsis thaliana OX=3702 GN=At1g67750 PE=2 SV=2)	PIN25521.1(Pectate lyase [Handroanthus impetiginosus])
Pcab003325	0.65	0.54	0.52	1.45	1.44	1.54	0.48	0.59	0.57	0.31	0.02	0.09	sp|F4JRP8|STIL2_ARATH(Protein STICHEL-like 2 OS=Arabidopsis thaliana OX=3702 GN=At4g24790 PE=3 SV=1)	XP_011072009.1(protein STICHEL-like 2 [Sesamum indicum])
Pcab003329	11.09	7.26	6.35	3.84	2.83	1.89	1.29	2.54	1.08	4.66	3.68	2.4	sp|Q94K71|CBBY_ARATH(CBBY-like protein OS=Arabidopsis thaliana OX=3702 GN=CBBY PE=1 SV=1)	XP_011072015.1(haloacid dehalogenase-like hydrolase domain-containing protein At3g48420 [Sesamum indicum])
Pcab003350	2.18	1.19	1.64	2	1.87	2.07	0.21	0.23	0.26	0.53	0.49	0.29	sp|Q69T58|ROC8_ORYSJ(Homeobox-leucine zipper protein ROC8 OS=Oryza sativa subsp. japonica OX=39947 GN=ROC8 PE=2 SV=2)	XP_011086973.1(homeobox-leucine zipper protein HDG11 [Sesamum indicum])
Pcab003357	0.3	0.38	0.17	3.4	9.79	3.57	1.61	0.95	1.9	1.6	1.08	0.35	sp|Q9LT10|CXE18_ARATH(Probable carboxylesterase 18 OS=Arabidopsis thaliana OX=3702 GN=CXE18 PE=1 SV=1)	PIN19427.1(Arylacetamide deacetylase [Handroanthus impetiginosus])
Pcab003360	0.21	0.08	0.05	4.31	3.42	3.36	2.3	2.04	2.76	1.74	0.76	1.94	sp|Q9CAT6|OCT1_ARATH(Organic cation/carnitine transporter 1 OS=Arabidopsis thaliana OX=3702 GN=OCT1 PE=2 SV=1)	PIN19426.1(Synaptic vesicle transporter SVOP and related transporters (major facilitator superfamily) [Handroanthus impetiginosus])
Pcab003362	0.25	0.34	1.6	10.05	11.97	8.26	0.65	0.54	0.62	3.28	12.39	1.31	sp|F4KGY6|RVE1_ARATH(Protein REVEILLE 1 OS=Arabidopsis thaliana OX=3702 GN=RVE1 PE=2 SV=1)	XP_020548215.1(protein REVEILLE 7-like isoform X2 [Sesamum indicum])
Pcab003382	7.19	15.67	11.68	3.27	4.59	9.57	3.78	6.76	4.93	11.12	16.28	33.6	sp|Q9SHY2|YSL7_ARATH(Probable metal-nicotianamine transporter YSL7 OS=Arabidopsis thaliana OX=3702 GN=YSL7 PE=2 SV=1)	XP_011072072.1(probable metal-nicotianamine transporter YSL7 [Sesamum indicum])
Pcab003389	22.04	14.31	25.97	8.44	12.38	11.8	4.58	5.18	2.69	17.43	30.74	22.05	sp|Q9LMU2|KTI5_ARATH(Kunitz trypsin inhibitor 5 OS=Arabidopsis thaliana OX=3702 GN=KTI5 PE=2 SV=1)	CAN81015.1(hypothetical protein VITISV_025776 [Vitis vinifera])
Pcab003399	0.24	0	1.09	1.19	0.86	0.42	0.15	0.4	0.5	3.68	5.61	2.5	sp|Q8LD98|NHL6_ARATH(NDR1/HIN1-like protein 6 OS=Arabidopsis thaliana OX=3702 GN=NHL6 PE=1 SV=1)	XP_011072085.1(NDR1/HIN1-like protein 13 [Sesamum indicum])
Pcab003403	0.82	0.34	0.08	8.66	5.67	9.72	1.53	1.77	1	0.63	0.02	1.38	sp|Q5N8X6|BGAL3_ORYSJ(Beta-galactosidase 3 OS=Oryza sativa subsp. japonica OX=39947 GN=Os01g0875500 PE=3 SV=1)	XP_020548393.1(beta-galactosidase 10 [Sesamum indicum])
Pcab003420	0.93	0.68	0.77	2.23	1.73	2.3	0.88	0.96	0.62	0.58	0.43	0.2	sp|Q5W7F2|AGD3_ARATH(ADP-ribosylation factor GTPase-activating protein AGD3 OS=Arabidopsis thaliana OX=3702 GN=AGD3 PE=1 SV=1)	XP_012856614.1(PREDICTED: ADP-ribosylation factor GTPase-activating protein AGD3 isoform X2 [Erythranthe guttata])
Pcab003423	0.9	0.8	1.01	2.88	4.21	1.8	0.95	1.86	1.15	3.43	10.19	1.43	sp|Q8W1D5|CIPKP_ARATH(CBL-interacting serine/threonine-protein kinase 25 OS=Arabidopsis thaliana OX=3702 GN=CIPK25 PE=2 SV=1)	PIN17837.1(Serine/threonine protein kinase [Handroanthus impetiginosus])
Pcab003439	0.37	0	0.59	0.88	0.75	1.69	1.54	1.16	0.63	3.24	1.94	7.97	sp|Q9FH54|EF114_ARATH(Ethylene-responsive transcription factor ERF114 OS=Arabidopsis thaliana OX=3702 GN=ERF114 PE=1 SV=1)	TEY53853.1(hypothetical protein Saspl_019913 [Salvia splendens])
Pcab003441	7.84	4.95	3.05	11.19	12.87	13.42	15.03	13.4	13.89	1.27	0.93	1.66	sp|Q8RX86|AGAL2_ARATH(Alpha-galactosidase 2 OS=Arabidopsis thaliana OX=3702 GN=AGAL2 PE=1 SV=1)	GER38410.1(alpha-galactosidase [Striga asiatica])
Pcab003452	0.94	0.7	0.26	3.01	2.02	2.96	2.52	2.56	1.67	6.18	3.02	6.25	sp|P08216|MASY_CUCSA(Malate synthase, glyoxysomal OS=Cucumis sativus OX=3659 PE=2 SV=2)	XP_011073010.1(malate synthase, glyoxysomal [Sesamum indicum])
Pcab003454	19.34	6.3	40.32	53.95	44.75	32.24	2.83	3.13	2.86	3.95	3.21	5.74	sp|Q9STM6|GDL57_ARATH(GDSL esterase/lipase At3g48460 OS=Arabidopsis thaliana OX=3702 GN=At3g48460 PE=2 SV=1)	XP_011072984.1(GDSL esterase/lipase At3g48460 [Sesamum indicum])
Pcab003465	4.57	0.8	0.22	5	1.3	1.39	0.48	0.71	0.57	0.2	0.36	0	sp|Q9FJU9|E1313_ARATH(Glucan endo-1,3-beta-glucosidase 13 OS=Arabidopsis thaliana OX=3702 GN=At5g56590 PE=2 SV=1)	XP_011078239.1(glucan endo-1,3-beta-glucosidase 13 [Sesamum indicum])
Pcab003472	6.59	6.87	8.68	23.77	20.96	20.5	47.73	35.16	37.25	24.07	18.99	12.94	sp|Q8LBB2|KING1_ARATH(SNF1-related protein kinase regulatory subunit gamma-1 OS=Arabidopsis thaliana OX=3702 GN=KING1 PE=1 SV=2)	PIN22479.1(5'-AMP-activated protein kinase, gamma subunit [Handroanthus impetiginosus])
Pcab003477	0.63	0.41	0.51	1.36	2.08	2.14	0.2	0.33	0.59	0.27	0.87	0.14	sp|Q8H965|NPC6_ARATH(Non-specific phospholipase C6 OS=Arabidopsis thaliana OX=3702 GN=NPC6 PE=2 SV=1)	XP_011073084.1(non-specific phospholipase C6 [Sesamum indicum])
Pcab003482	1.88	1.63	7.88	3.55	5.2	0.86	0.65	0.79	1.12	6.8	8.21	3.11	sp|O48721|HEM4_ARATH(Uroporphyrinogen-III synthase, chloroplastic OS=Arabidopsis thaliana OX=3702 GN=UROS PE=2 SV=2)	PIN19099.1(Uroporphyrinogen-III synthase [Handroanthus impetiginosus])
Pcab003492	4.12	4.34	1.7	6.89	12.8	7.14	9.87	6.49	8	20.46	26.72	19.88	sp|Q9C5D3|HIP7_ARATH(Heavy metal-associated isoprenylated plant protein 7 OS=Arabidopsis thaliana OX=3702 GN=HIPP07 PE=1 SV=1)	XP_011073092.1(heavy metal-associated isoprenylated plant protein 7-like [Sesamum indicum])
Pcab003493	0.3	3.61	4.07	2.6	2.01	0.84	0	0	0	7.96	4.3	2.55	sp|Q9S760|HA22D_ARATH(HVA22-like protein d OS=Arabidopsis thaliana OX=3702 GN=HVA22D PE=2 SV=1)	XP_011073094.1(HVA22-like protein e [Sesamum indicum])
Pcab003497	1.26	2.97	2.21	1.52	2.84	0.72	0.67	2.1	2.13	9.81	12.71	6.1	sp|Q94CD1|HHT1_ARATH(Omega-hydroxypalmitate O-feruloyl transferase OS=Arabidopsis thaliana OX=3702 GN=HHT1 PE=1 SV=1)	PIN23585.1(Omega-hydroxypalmitate O-feruloyl transferase [Handroanthus impetiginosus])
Pcab003501	0.36	0	0	14.07	5.25	40.96	5.34	6.97	4.95	0.56	0.07	0.76	sp|B8BKP4|SWT14_ORYSI(Bidirectional sugar transporter SWEET14 OS=Oryza sativa subsp. indica OX=39946 GN=SWEET14 PE=2 SV=1)	PIN06648.1(Multitransmembrane protein [Handroanthus impetiginosus])
Pcab003504	1.78	1.53	1.58	4.54	4.53	2.11	0.7	1.25	0.56	0.52	0	0.31	sp|Q9FY93|NAC83_ARATH(NAC domain-containing protein 83 OS=Arabidopsis thaliana OX=3702 GN=NAC083 PE=1 SV=1)	XP_011073111.1(NAC domain-containing protein 83 [Sesamum indicum])
Pcab003518	0.83	0.17	1.71	5	11.66	6.22	3.67	0.46	3.86	18.19	34.24	14.74	sp|Q9LK48|BH077_ARATH(Transcription factor bHLH77 OS=Arabidopsis thaliana OX=3702 GN=BHLH77 PE=1 SV=1)	PON95687.1(Basic helix-loop-helix transcription factor [Trema orientale])
Pcab003521	4.83	4.69	3.85	16.51	18.73	18.57	30.05	25.39	25.69	5.83	4.14	4.04	sp|O22881|POT2_ARATH(Potassium transporter 2 OS=Arabidopsis thaliana OX=3702 GN=POT2 PE=1 SV=2)	XP_011073141.1(potassium transporter 10 isoform X1 [Sesamum indicum])
Pcab003533	0.68	1.84	10.63	4.76	22.81	3.87	9.59	11.33	8.06	23.14	62.92	18.45	sp|A0QNZ7|MGLL_MYCS2(Monoacylglycerol lipase OS=Mycolicibacterium smegmatis (strain ATCC 700084 / mc(2)155) OX=246196 GN=MSMEG_0220 PE=1 SV=1)	XP_011073157.1(uncharacterized protein LOC105158196 [Sesamum indicum])
Pcab003534	0.27	0	0.18	2.36	2.29	3.56	6.48	4.61	6.63	0.07	0	0.13	sp|Q9SIS4|IP5P9_ARATH(Type IV inositol polyphosphate 5-phosphatase 9 OS=Arabidopsis thaliana OX=3702 GN=IP5P9 PE=1 SV=1)	XP_011073586.2(type IV inositol polyphosphate 5-phosphatase 9-like isoform X3 [Sesamum indicum])
Pcab003547	0.72	0.3	0.31	1.96	4.96	2.2	1.25	2.38	0.78	1.21	1.02	0.37	None	XP_011072911.1(uncharacterized protein LOC105158014 [Sesamum indicum])
Pcab003554	0.55	0	0.49	0.21	0.86	0.78	2.99	2.47	2.03	1.71	0.99	0.96	sp|B9I2J6|AXEP_POPTR(L-Ala-D/L-amino acid epimerase OS=Populus trichocarpa OX=3694 GN=POPTR_0012s05040g PE=3 SV=2)	PIN22475.1(hypothetical protein CDL12_04817 [Handroanthus impetiginosus])
Pcab003555	1.02	0.14	0.41	0.17	0.45	0.5	0	0	0.09	0.1	0.02	0	sp|Q8S950|KN7A_TOBAC(Kinesin-like protein NACK1 OS=Nicotiana tabacum OX=4097 GN=NACK1 PE=1 SV=1)	XP_011072914.1(kinesin-like protein NACK1 [Sesamum indicum])
Pcab003568	2.74	1.21	1.69	0.2	0	0.12	0.12	0.22	0	0.47	0.27	0.23	sp|Q9LS40|ASPG1_ARATH(Protein ASPARTIC PROTEASE IN GUARD CELL 1 OS=Arabidopsis thaliana OX=3702 GN=ASPG1 PE=1 SV=1)	TEY92474.1(hypothetical protein Saspl_003115 [Salvia splendens])
Pcab003575	0.24	0.24	0.13	0.37	0	0.32	0.55	1.42	1.18	0.24	0.11	0	sp|B6J4H5|GATA_COXB1(Glutamyl-tRNA(Gln) amidotransferase subunit A OS=Coxiella burnetii (strain CbuK_Q154) OX=434924 GN=gatA PE=3 SV=1)	XP_011073267.1(uncharacterized protein LOC105158272 isoform X2 [Sesamum indicum])
Pcab003578	1457.22	1237.71	885.44	645.45	790	385.09	216.98	317.47	247.74	1653.13	1699.99	897.95	sp|Q96542|RBS_BETPN(Ribulose bisphosphate carboxylase small chain, chloroplastic OS=Betula pendula OX=3505 GN=RBCS1 PE=2 SV=1)	TEY17596.1(hypothetical protein Saspl_041573 [Salvia splendens])
Pcab003581	1266.23	1025.34	1257.99	627.37	679.4	257.07	116.63	209.47	158.86	1502.34	1416.4	955.31	sp|P24007|RBS_PYRPY(Ribulose bisphosphate carboxylase small chain, chloroplastic OS=Pyrus pyrifolia OX=3767 GN=RBCS PE=2 SV=1)	TEY17596.1(hypothetical protein Saspl_041573 [Salvia splendens])
Pcab003895	1.58	2.92	0.6	10.88	11.06	8.1	5.37	2.64	4.32	5.19	5.17	4.75	sp|Q6E6S7|AP1_VITVI(Agamous-like MADS-box protein AP1 OS=Vitis vinifera OX=29760 GN=AP1 PE=2 SV=1)	TEY86861.1(MADS-box transcription factor, plant [Salvia splendens])
Pcab003598	13.34	10.75	9.04	5.55	6.99	2.66	3.08	2.48	2.12	8.81	8.89	3.95	sp|P82538|PPL1_ARATH(PsbP-like protein 1, chloroplastic OS=Arabidopsis thaliana OX=3702 GN=PPL1 PE=1 SV=1)	XP_012828440.1(PREDICTED: psbP-like protein 1, chloroplastic [Erythranthe guttata])
Pcab003606	0.82	0.5	0.67	2.09	3.52	2.55	0.52	0.53	0.85	0.22	0.06	0.17	sp|Q9S823|LNG2_ARATH(Protein LONGIFOLIA 2 OS=Arabidopsis thaliana OX=3702 GN=LNG2 PE=1 SV=1)	XP_011087361.1(protein LONGIFOLIA 2 [Sesamum indicum])
Pcab003609	5.16	1.72	0.82	0.61	0.43	0.43	0.2	0.32	0.37	0.2	0.13	0.18	sp|Q9SD82|RFA1B_ARATH(Replication protein A 70 kDa DNA-binding subunit B OS=Arabidopsis thaliana OX=3702 GN=RPA1B PE=3 SV=1)	XP_011072889.1(replication protein A 70 kDa DNA-binding subunit B [Sesamum indicum])
Pcab003632	0.53	0.13	0.11	1.01	1.34	1.02	0.82	1.05	1.29	0.19	0.04	0.28	None	XP_011072870.1(uncharacterized protein LOC105157988 [Sesamum indicum])
Pcab003633	10.53	7.04	15.09	7.35	4.5	4.42	1.69	4.18	1.67	11.25	6.01	4.22	sp|Q9SBQ9|F3PH_PETHY(Flavonoid 3'-monooxygenase OS=Petunia hybrida OX=4102 GN=CYP75B2 PE=2 SV=1)	AJD25177.1(cytochrome P450 CYP75B79 [Salvia miltiorrhiza])
Pcab003647	2.16	1.77	1.72	2.66	2.29	4.22	0.5	0.32	0.34	0.89	1.35	0.65	sp|Q42533|BCCP1_ARATH(Biotin carboxyl carrier protein of acetyl-CoA carboxylase 1, chloroplastic OS=Arabidopsis thaliana OX=3702 GN=BCCP1 PE=1 SV=2)	XP_022860783.1(biotin carboxyl carrier protein of acetyl-CoA carboxylase 2, chloroplastic-like [Olea europaea var. sylvestris])
Pcab003675	47.86	50.7	45.06	38.96	44.93	27.23	26.03	24.34	19.68	93.67	113.68	69.42	sp|Q43843|RPE_SOLTU(Ribulose-phosphate 3-epimerase, chloroplastic (Fragment) OS=Solanum tuberosum OX=4113 PE=1 SV=1)	XP_011101703.1(ribulose-phosphate 3-epimerase, chloroplastic [Sesamum indicum])
Pcab003676	3.24	1.6	1.16	21.11	29.72	18.37	7.48	6.45	6.19	5.94	4.53	2.71	sp|Q9M5Q1|FUT1_PEA(Galactoside 2-alpha-L-fucosyltransferase OS=Pisum sativum OX=3888 GN=FT1 PE=2 SV=1)	XP_011101704.1(galactoside 2-alpha-L-fucosyltransferase-like [Sesamum indicum])
Pcab003679	0.69	2.17	1.33	4.22	2.18	6	19.79	22.04	17.91	7.74	7.93	10.02	sp|Q9FLJ2|NC100_ARATH(NAC domain-containing protein 100 OS=Arabidopsis thaliana OX=3702 GN=NAC100 PE=2 SV=1)	XP_011071688.1(NAC domain-containing protein 79 [Sesamum indicum])
Pcab003692	0.49	0.33	1.78	1.72	7.14	0.83	1.89	1.24	0.95	3.96	19.58	1.13	sp|Q8LFV3|CDF3_ARATH(Cyclic dof factor 3 OS=Arabidopsis thaliana OX=3702 GN=CDF3 PE=1 SV=2)	PIN05574.1(hypothetical protein CDL12_21885 [Handroanthus impetiginosus])
Pcab003693	0.22	0.1	0.48	2.14	1.71	2.11	0.6	0.28	0.39	0.91	1.38	0.28	sp|Q5UNY4|YL728_MIMIV(Uncharacterized protein L728 OS=Acanthamoeba polyphaga mimivirus OX=212035 GN=MIMI_L728 PE=4 SV=1)	PIN18174.1(hypothetical protein CDL12_09159 [Handroanthus impetiginosus])
Pcab003694	7.98	7.8	9.72	7.18	12.76	1.78	3.26	3.66	3.21	18.8	23.15	4.89	sp|Q9SQL2|CB24_PEA(Chlorophyll a-b binding protein P4, chloroplastic OS=Pisum sativum OX=3888 GN=lhcA-P4 PE=1 SV=1)	TEY12728.1(hypothetical protein Saspl_053428 [Salvia splendens])
Pcab003695	82.67	79.63	111.93	62.28	127.45	4.47	16.5	23.16	16.45	190.07	267.27	58.23	sp|P27521|CA4_ARATH(Chlorophyll a-b binding protein 4, chloroplastic OS=Arabidopsis thaliana OX=3702 GN=LHCA4 PE=1 SV=1)	XP_015883459.1(chlorophyll a-b binding protein P4, chloroplastic [Ziziphus jujuba])
Pcab003704	0.06	0.2	0.15	0.06	0.81	0.6	10.81	14.08	12.58	0.06	0.46	0.07	sp|Q8GXS8|PKS3_ARATH(Protein PHYTOCHROME KINASE SUBSTRATE 3 OS=Arabidopsis thaliana OX=3702 GN=PKS3 PE=2 SV=2)	XP_011071684.1(protein PHYTOCHROME KINASE SUBSTRATE 3 [Sesamum indicum])
Pcab003706	4.38	3.26	2.88	0.76	4.26	0.67	0.48	0.33	0.46	2.04	14.9	0.25	sp|Q0WPW4|ACCO5_ARATH(1-aminocyclopropane-1-carboxylate oxidase 5 OS=Arabidopsis thaliana OX=3702 GN=At1g77330 PE=2 SV=1)	RDX85880.1(Flavonol synthase/flavanone 3-hydroxylase [Mucuna pruriens])
Pcab003719	9.26	2.32	2.37	1.17	0.81	1.43	0.42	0	0.15	0.39	0.15	0.13	None	XP_011071618.1(uncharacterized protein LOC105157022 [Sesamum indicum])
Pcab003729	2.28	0.68	1.07	0.57	0.3	0.25	0.69	0.45	0.34	0.43	0.07	0.08	sp|C0LGF4|FEI1_ARATH(LRR receptor-like serine/threonine-protein kinase FEI 1 OS=Arabidopsis thaliana OX=3702 GN=FEI1 PE=1 SV=1)	PIN10314.1(Serine/threonine protein kinase [Handroanthus impetiginosus])
Pcab008781	3.7	4.25	10.96	9.91	11.3	5.07	3.26	3.77	2	16.29	17.11	9.34	sp|Q6E6S7|AP1_VITVI(Agamous-like MADS-box protein AP1 OS=Vitis vinifera OX=29760 GN=AP1 PE=2 SV=1)	PIN12664.1(MADS box transcription factor [Handroanthus impetiginosus])
Pcab003750	5.93	3.43	1.67	27.51	77.58	46.57	20.51	15	17.06	3.93	4.87	2.44	sp|Q69WS3|BH094_ORYSJ(Transcription factor BHLH094 OS=Oryza sativa subsp. japonica OX=39947 GN=BHLH094 PE=1 SV=2)	XP_011071748.1(transcription factor bHLH79-like isoform X1 [Sesamum indicum])
Pcab003759	3.94	1.63	1.78	15.92	15.55	27.2	14.67	11.24	12.92	4.16	3.04	3.67	sp|Q6NPR6|TORL3_ARATH(TORTIFOLIA1-like protein 3 OS=Arabidopsis thaliana OX=3702 GN=TOR1L3 PE=2 SV=1)	XP_011071766.1(TORTIFOLIA1-like protein 3 [Sesamum indicum])
Pcab003783	4.68	10.84	5.59	2.83	1.66	4.51	2.53	3.15	1.91	4.99	8.68	18.98	sp|Q9CA57|GSTUA_ARATH(Glutathione S-transferase U10 OS=Arabidopsis thaliana OX=3702 GN=GSTU10 PE=2 SV=1)	KAA8529429.1(hypothetical protein F0562_033772 [Nyssa sinensis])
Pcab003788	35.29	118.95	587.99	38.57	32.3	150.42	344.93	297.59	302.71	67.37	53.14	265.72	sp|P80196|RNLX_SOLLC(Intracellular ribonuclease LX OS=Solanum lycopersicum OX=4081 GN=RNALX PE=1 SV=2)	RDX92838.1(Ribonuclease 3 [Mucuna pruriens])
Pcab003789	12.33	12.41	14.29	16.11	22.19	26.36	64.48	44.74	52.14	18.34	15	18.82	sp|Q8RXF8|MIRO1_ARATH(Mitochondrial Rho GTPase 1 OS=Arabidopsis thaliana OX=3702 GN=MIRO1 PE=1 SV=1)	XP_011075507.1(mitochondrial Rho GTPase 1 [Sesamum indicum])
Pcab003793	8.57	5.66	13.11	6.26	5.87	2.05	28.7	14.25	17.65	3.44	16.36	9.68	sp|Q9LQX2|MPSR1_ARATH(E3 ubiquitin-protein ligase MPSR1 OS=Arabidopsis thaliana OX=3702 GN=MPSR1 PE=1 SV=1)	XP_011075512.1(E3 ubiquitin-protein ligase RING1 [Sesamum indicum])
Pcab003802	0.02	0.02	0.03	6.03	2.91	3.86	0.06	0.1	0.06	0.82	0.39	0.05	sp|Q9C788|C70B1_ARATH(Cytochrome P450 704B1 OS=Arabidopsis thaliana OX=3702 GN=CYP704B1 PE=1 SV=1)	AJD25236.1(cytochrome P450 CYP704B37 [Salvia miltiorrhiza])
Pcab003803	6.54	13.44	6.32	10.08	18.35	9.39	14.46	18.67	18.31	40.85	56.87	39.09	sp|K4BNG7|NAP2_SOLLC(NAC domain-containing protein 2 OS=Solanum lycopersicum OX=4081 GN=NAP2 PE=2 SV=1)	AEQ61906.1(NAC domain protein NAC2 [Salvia miltiorrhiza])
Pcab003808	10.45	1.61	5.42	0.37	1.95	0.56	0	0	0	0.16	0	0	sp|Q9LE63|MY106_ARATH(Transcription factor MYB106 OS=Arabidopsis thaliana OX=3702 GN=MYB106 PE=2 SV=1)	AGN52091.1(MYB-related transcription factor [Salvia miltiorrhiza])
Pcab003817	0.58	0.24	0.27	3.39	2.69	2.95	6.57	5.15	4.89	2.12	0.52	1.17	sp|Q6K508|GLUD1_ORYSJ(Glutelin type-D 1 OS=Oryza sativa subsp. japonica OX=39947 GN=GLUD1 PE=2 SV=1)	PIN05270.1(hypothetical protein CDL12_22189 [Handroanthus impetiginosus])
Pcab003818	4.58	4.56	1.47	22.62	25.62	26.13	121.29	109.99	105.52	15.4	11.28	17.65	sp|Q6K508|GLUD1_ORYSJ(Glutelin type-D 1 OS=Oryza sativa subsp. japonica OX=39947 GN=GLUD1 PE=2 SV=1)	PIN05270.1(hypothetical protein CDL12_22189 [Handroanthus impetiginosus])
Pcab003822	19.31	17.59	0.25	0.65	0	1.2	4.61	3.7	3.22	0.49	0	2.89	None	TEY38007.1(hypothetical protein Saspl_029806 [Salvia splendens])
Pcab003825	3.19	1.44	1.5	0.42	1.14	0.37	0.2	0.09	0.33	0.81	2.62	1.02	None	PIN02301.1(hypothetical protein CDL12_25187 [Handroanthus impetiginosus])
Pcab003841	0.28	0.56	0.43	0.11	1.36	0.2	0.17	0.29	0.4	1.53	4	0.43	None	GER31820.1(hypothetical protein STAS_07856 [Striga asiatica])
Pcab003846	2.87	2.27	2.22	5.39	4.37	4.34	1.71	2.06	0.86	0.46	0.31	0.75	None	XP_011075575.1(remorin [Sesamum indicum])
Pcab003876	0.38	1.33	1.59	5.7	12.96	1.39	3.13	1.57	2.28	10.47	13.18	1.63	sp|Q9LMX5|AFP2_ARATH(Ninja-family protein AFP2 OS=Arabidopsis thaliana OX=3702 GN=AFP2 PE=1 SV=1)	XP_011101763.1(ninja-family protein AFP1-like [Sesamum indicum])
Pcab003879	6.85	8.29	4.7	2.42	1.53	2.81	10.71	9.82	9.68	1.83	6.31	5.69	None	TEY18665.1(hypothetical protein Saspl_048369 [Salvia splendens])
Pcab022768	3.58	6.4	0.9	14.1	20.57	16.96	11.29	11.9	12.12	13.69	10.52	12.94	sp|Q6E6S7|AP1_VITVI(Agamous-like MADS-box protein AP1 OS=Vitis vinifera OX=29760 GN=AP1 PE=2 SV=1)	AIS82596.1(APETALA 1 [Sesamum indicum])
Pcab003901	4.73	3.68	2.42	15.47	7.17	8.52	17.28	19.03	15.82	7.02	1.67	9.22	sp|Q8LJW3|ACR4_ARATH(ACT domain-containing protein ACR4 OS=Arabidopsis thaliana OX=3702 GN=ACR4 PE=2 SV=1)	XP_011102236.1(ACT domain-containing protein ACR4 isoform X1 [Sesamum indicum])
Pcab003902	2.81	1.72	1.76	0.24	0.5	0.64	0	0.09	0.11	0.15	0	0	sp|P52839|SOT12_ARATH(Cytosolic sulfotransferase 12 OS=Arabidopsis thaliana OX=3702 GN=SOT12 PE=1 SV=2)	XP_011102095.1(cytosolic sulfotransferase 12-like [Sesamum indicum])
Pcab003912	0.78	1.65	0.24	0.43	0.19	0.23	0.13	0.34	0.23	1.99	1.25	2.74	sp|Q9CAA7|PUB42_ARATH(Putative U-box domain-containing protein 42 OS=Arabidopsis thaliana OX=3702 GN=PUB42 PE=3 SV=1)	RXH79417.1(hypothetical protein DVH24_040564 [Malus domestica])
Pcab003919	3.99	3.18	3.13	2.11	2.51	1.54	0.71	1.25	0.85	3.13	4.45	1.41	sp|Q15KI9|PHYLO_ARATH(Protein PHYLLO, chloroplastic OS=Arabidopsis thaliana OX=3702 GN=PHYLLO PE=2 SV=2)	XP_011077808.1(protein PHYLLO, chloroplastic [Sesamum indicum])
Pcab003920	0	0	0	1.54	0.58	2.57	3.26	3.76	3.44	0.92	0.75	0.69	sp|Q9FMC2|BZP43_ARATH(Basic leucine zipper 43 OS=Arabidopsis thaliana OX=3702 GN=BZIP43 PE=1 SV=1)	XP_011077776.1(basic leucine zipper 43 [Sesamum indicum])
Pcab003928	48.29	45.51	38.01	69.56	86.55	173.82	347.29	310.45	319.09	43.7	61.43	76.07	sp|O80402|DCAM_NICSY(S-adenosylmethionine decarboxylase proenzyme OS=Nicotiana sylvestris OX=4096 GN=SAMDC1 PE=2 SV=1)	PIN25918.1(S-adenosylmethionine decarboxylase [Handroanthus impetiginosus])
Pcab034893	2.26	4.82	8.75	10.45	15.79	3.66	2.16	2.53	3.2	15.52	14.95	7.69	sp|Q6E6S7|AP1_VITVI(Agamous-like MADS-box protein AP1 OS=Vitis vinifera OX=29760 GN=AP1 PE=2 SV=1)	PIN12664.1(MADS box transcription factor [Handroanthus impetiginosus])
Pcab003941	0.08	0	0.07	0.13	0.48	0.73	0.78	1.5	1.51	0.47	0.35	0.35	sp|Q93ZF5|PHO11_ARATH(Phosphate transporter PHO1 homolog 1 OS=Arabidopsis thaliana OX=3702 GN=PHO1-H1 PE=2 SV=1)	XP_011070857.1(phosphate transporter PHO1 homolog 1 [Sesamum indicum])
Pcab003942	2.4	3.14	2.46	1.95	1.27	1.49	2.79	3.34	2.6	7.97	5.13	8.56	sp|Q7XA72|AB21G_ARATH(ABC transporter G family member 21 OS=Arabidopsis thaliana OX=3702 GN=ABCG21 PE=2 SV=2)	PIN25934.1(Transporter, ABC superfamily (Breast cancer resistance protein) [Handroanthus impetiginosus])
Pcab003946	0.76	0.81	0.85	2.01	2.44	2.85	0.68	0.68	0.61	0.27	0.14	0.32	sp|Q5PP26|PII2_ARATH(Piriformospora indica-insensitive protein 2 OS=Arabidopsis thaliana OX=3702 GN=PII-2 PE=2 SV=1)	PIN25938.1(hypothetical protein CDL12_01352 [Handroanthus impetiginosus])
Pcab003951	4.52	3.64	5.41	6.33	8.47	4.57	1.55	1.69	1.65	12.18	17.87	2.25	sp|Q9LI74|CHUP1_ARATH(Protein CHUP1, chloroplastic OS=Arabidopsis thaliana OX=3702 GN=CHUP1 PE=1 SV=1)	TEY45551.1(hypothetical protein Saspl_031692 [Salvia splendens])
Pcab003955	0.98	0.26	1.06	0	0	0	0	0	0	0	0	0	sp|Q9S7Y1|BH030_ARATH(Transcription factor bHLH30 OS=Arabidopsis thaliana OX=3702 GN=BHLH30 PE=1 SV=1)	XP_011077316.1(transcription factor bHLH30 [Sesamum indicum])
Pcab003959	18.61	16.36	12.05	6.5	2.7	6.34	6.73	4.87	8.19	1.19	1.08	5.76	sp|Q9M8J2|GATL4_ARATH(Probable galacturonosyltransferase-like 4 OS=Arabidopsis thaliana OX=3702 GN=GATL4 PE=2 SV=1)	XP_011077263.1(probable galacturonosyltransferase-like 3 [Sesamum indicum])
Pcab003961	37.38	54.45	45.99	15.05	5.47	19.79	6.4	11.63	9.14	31.99	13.04	43.9	sp|Q9ZWM9|RAV1_ARATH(AP2/ERF and B3 domain-containing transcription factor RAV1 OS=Arabidopsis thaliana OX=3702 GN=RAV1 PE=1 SV=1)	PIN23681.1(hypothetical protein CDL12_03590 [Handroanthus impetiginosus])
Pcab003963	0.13	0.39	0.46	0.63	1.05	2.03	9.37	11.19	9.58	1.17	1.06	1.21	sp|Q9FPE8|HHO3_ARATH(Transcription factor HHO3 OS=Arabidopsis thaliana OX=3702 GN=HHO3 PE=2 SV=1)	XP_011070832.1(myb family transcription factor EFM [Sesamum indicum])
Pcab003964	3.97	2.49	8.34	8.96	11.74	2.84	3.73	3.69	2.22	18	25.06	9.82	None	PIN23692.1(hypothetical protein CDL12_03585 [Handroanthus impetiginosus])
Pcab003968	13.44	5.42	7.88	25.77	29.53	40.39	5.39	5.14	5.02	4.26	2.63	1.53	sp|Q9LS40|ASPG1_ARATH(Protein ASPARTIC PROTEASE IN GUARD CELL 1 OS=Arabidopsis thaliana OX=3702 GN=ASPG1 PE=1 SV=1)	XP_011077177.1(protein ASPARTIC PROTEASE IN GUARD CELL 1 [Sesamum indicum])
Pcab003984	0.25	0	0.1	0.17	0	0.1	1.47	1.99	1.24	0	0	0	None	XP_011084264.1(uncharacterized protein LOC105166567 [Sesamum indicum])
Pcab003993	1.46	5.17	2.06	1.82	1.8	1.88	4.51	12.97	8.73	2.1	0.7	7.06	sp|Q55C17|TECR_DICDI(Very-long-chain enoyl-CoA reductase OS=Dictyostelium discoideum OX=44689 GN=gpsn2 PE=3 SV=1)	XP_011084255.1(very-long-chain enoyl-CoA reductase-like [Sesamum indicum])
Pcab003994	5.26	1.36	4.44	18.99	19.75	31.25	0.82	0.33	0.38	2.17	0.13	0.85	sp|Q5PNZ0|GDL77_ARATH(GDSL esterase/lipase At5g18430 OS=Arabidopsis thaliana OX=3702 GN=At5g18430 PE=2 SV=1)	TEY34958.1(hypothetical protein Saspl_026599 [Salvia splendens])
Pcab004001	2.43	1.57	1.86	2.11	2.47	1.99	0.09	0.66	0.5	0.46	0.77	0.29	sp|Q65XS5|BC10_ORYSJ(Glycosyltransferase BC10 OS=Oryza sativa subsp. japonica OX=39947 GN=BC10 PE=1 SV=1)	XP_012837771.1(PREDICTED: uncharacterized protein LOC105958305 [Erythranthe guttata])
Pcab004014	0.17	0	0.02	0.6	0.62	1.92	1.97	2.59	1.84	0.33	0	0.09	sp|Q9SQZ0|CAAT7_ARATH(Cationic amino acid transporter 7, chloroplastic OS=Arabidopsis thaliana OX=3702 GN=CAT7 PE=3 SV=1)	PIN26633.1(Amino acid transporter [Handroanthus impetiginosus])
Pcab004021	0.98	1.18	1	5.29	3.53	5.53	5.52	3.31	3.99	3.82	2.58	3.32	sp|Q54QY3|YIPF5_DICDI(Protein YIPF5 homolog OS=Dictyostelium discoideum OX=44689 GN=yipf5 PE=3 SV=1)	PIN24517.1(Rab GTPase interacting factor, Golgi membrane protein [Handroanthus impetiginosus])
Pcab004033	1.49	1.19	0.63	5.2	6.2	7.14	0.34	0	0	0	0	0	None	XP_011102137.2(uncharacterized protein LOC105180173 [Sesamum indicum])
Pcab004042	9.06	10.48	7.37	34.45	57.77	39.41	5.94	7.24	6.86	8.37	6.57	6.28	None	XP_011101650.1(uncharacterized protein LOC105179697 [Sesamum indicum])
Pcab004049	26.26	22.39	50.73	85.23	109.06	91.39	18.62	19.12	24.72	71.23	62.24	54.47	None	XP_011101559.1(cyclin-dependent protein kinase inhibitor SMR1 [Sesamum indicum])
Pcab004052	1.52	0.84	0.71	1.76	1.57	1.74	0.21	0.29	0.3	1.37	0.87	0.84	None	XP_011101522.1(restin homolog [Sesamum indicum])
Pcab004065	0.5	0.62	1.35	1.48	1.89	2.34	6.15	5.66	5.62	0.45	0.71	0.83	sp|C0LGP4|Y3475_ARATH(Probable LRR receptor-like serine/threonine-protein kinase At3g47570 OS=Arabidopsis thaliana OX=3702 GN=At3g47570 PE=2 SV=1)	TEY34858.1(protein brassinosteroid insensitive 1 [Salvia splendens])
Pcab004070	2.72	2.73	2.18	4.33	4.47	5.02	15.21	9.93	13.84	4.07	3.37	2.91	sp|Q84K00|NAC78_ARATH(NAC domain-containing protein 78 OS=Arabidopsis thaliana OX=3702 GN=NAC078 PE=2 SV=2)	XP_011101542.1(NAC domain-containing protein 78 isoform X2 [Sesamum indicum])
Pcab004086	0.86	0.7	0.32	0.09	0.09	0.07	0.1	0.53	0	0	0.14	0.26	sp|Q9LIE7|PP246_ARATH(Pentatricopeptide repeat-containing protein At3g22150, chloroplastic OS=Arabidopsis thaliana OX=3702 GN=PCMP-E95 PE=2 SV=1)	XP_011084295.1(pentatricopeptide repeat-containing protein At3g22150, chloroplastic [Sesamum indicum])
Pcab004111	0.56	1.81	0.26	0	0.3	0.53	2	4.29	3.18	0.22	0.3	0.13	None	XP_011084396.1(uncharacterized protein LOC105166654 [Sesamum indicum])
Pcab004121	1.95	1.21	2.38	0.43	0.33	0.45	0.36	0.06	0.2	0	0.15	0	sp|O80959|PLP6_ARATH(Patatin-like protein 6 OS=Arabidopsis thaliana OX=3702 GN=PLP6 PE=2 SV=1)	PIN11102.1(Ca2+-independent phospholipase A2 [Handroanthus impetiginosus])
Pcab004137	0.15	0.07	0.14	4.66	2.98	4.52	0.15	0.26	0.49	0.15	0	0.48	sp|Q9M1S3|ARP1_ARATH(Probable RNA-binding protein ARP1 OS=Arabidopsis thaliana OX=3702 GN=ARP1 PE=2 SV=1)	PIN21810.1(putative RNA-binding protein SEB4 (RRM superfamily) [Handroanthus impetiginosus])
Pcab004144	0.93	0.54	0.25	0	0.17	0.45	2.12	1.25	3.2	4.38	3.1	4.03	sp|Q8LBW3|LBD12_ARATH(LOB domain-containing protein 12 OS=Arabidopsis thaliana OX=3702 GN=LBD12 PE=1 SV=2)	XP_012834884.1(PREDICTED: LOB domain-containing protein 1-like [Erythranthe guttata])
Pcab004145	0.42	0.37	0.61	1.83	1.67	1.13	1.22	0.62	0.54	0.22	0.26	0.21	sp|F4HT41|SAMC2_ARATH(Probable S-adenosylmethionine carrier 2, chloroplastic OS=Arabidopsis thaliana OX=3702 GN=SAMC2 PE=2 SV=1)	TEY35095.1(hypothetical protein Saspl_026740 [Salvia splendens])
Pcab004147	2.04	1.45	2.77	1.02	0.75	1.07	0.13	0	0.3	0.36	0.53	0.68	sp|Q9SF32|IQD1_ARATH(Protein IQ-DOMAIN 1 OS=Arabidopsis thaliana OX=3702 GN=IQD1 PE=1 SV=1)	PIN11151.1(hypothetical protein CDL12_16258 [Handroanthus impetiginosus])
Pcab004166	0.18	0.27	0.29	1.98	1.64	1.42	0.44	0.2	0.21	0.27	0.07	0.03	sp|Q9LT96|Y5977_ARATH(Probable leucine-rich repeat receptor-like protein kinase At5g49770 OS=Arabidopsis thaliana OX=3702 GN=At5g49770 PE=1 SV=1)	PON65000.1(Serine/threonine protein kinase [Trema orientale])
Pcab004175	0.03	0.12	0	1.73	2.11	2.78	0.75	0.98	0.86	0.25	0.25	0.3	sp|Q9SXY0|FAS1_ARATH(Chromatin assembly factor 1 subunit FAS1 OS=Arabidopsis thaliana OX=3702 GN=FAS1 PE=1 SV=1)	XP_011084686.1(chromatin assembly factor 1 subunit FAS1 [Sesamum indicum])
Pcab004176	0.66	0.28	0	11.09	13.08	8.84	12.18	12.76	14.41	1.89	0.53	0.51	sp|Q93WI9|HD3A_ORYSJ(Protein HEADING DATE 3A OS=Oryza sativa subsp. japonica OX=39947 GN=HD3A PE=1 SV=1)	TEY32195.1(protein FLOWERING LOCUS T [Salvia splendens])
Pcab004202	2.79	2.3	4.59	1.72	5.29	4.82	0.66	1.03	0.88	6.38	6.31	4.27	None	PIN03430.1(hypothetical protein CDL12_24046 [Handroanthus impetiginosus])
Pcab004211	0.1	0.02	0.02	1.14	1	1.27	0.36	0.59	0.31	0.02	0	0.08	sp|O80560|IP5PC_ARATH(Type I inositol polyphosphate 5-phosphatase 12 OS=Arabidopsis thaliana OX=3702 GN=IP5P12 PE=1 SV=2)	EYU36658.1(hypothetical protein MIMGU_mgv1a000430mg [Erythranthe guttata])
Pcab004248	0.58	0.48	1.98	2.16	1.74	1.93	0.24	0.23	0.37	0.24	0	0.1	None	XP_011074044.1(uncharacterized protein LOC105158848 isoform X2 [Sesamum indicum])
Pcab004255	1.36	0.27	1.02	1.29	0.57	0.84	0.71	1.33	0.69	0.14	0.05	0.22	sp|Q41140|PFPA_RICCO(Pyrophosphate--fructose 6-phosphate 1-phosphotransferase subunit alpha OS=Ricinus communis OX=3988 GN=PFP-ALPHA PE=3 SV=1)	XP_012832805.1(PREDICTED: pyrophosphate--fructose 6-phosphate 1-phosphotransferase subunit alpha-like [Erythranthe guttata])
Pcab004259	0.61	2.65	9.1	0.23	0.46	0.2	0	0.34	0.51	0.81	0.63	0.59	sp|Q9SZ70|AHL26_ARATH(AT-hook motif nuclear-localized protein 26 OS=Arabidopsis thaliana OX=3702 GN=AHL26 PE=2 SV=1)	PIN08563.1(hypothetical protein CDL12_18852 [Handroanthus impetiginosus])
Pcab004262	3.5	1.68	2.02	2.26	1.89	0.49	0.42	0.46	0.54	2.98	3.89	2.09	sp|Q9S720|PPD3_ARATH(PsbP domain-containing protein 3, chloroplastic OS=Arabidopsis thaliana OX=3702 GN=PPD3 PE=1 SV=2)	PIM97595.1(hypothetical protein CDL12_29934 [Handroanthus impetiginosus])
Pcab004265	0	0	0	0.82	1.16	0.64	4.08	1.04	2.51	0	0	0.41	sp|Q9LM66|XCP2_ARATH(Cysteine protease XCP2 OS=Arabidopsis thaliana OX=3702 GN=XCP2 PE=1 SV=2)	XP_011074065.1(cysteine protease XCP2 [Sesamum indicum])
Pcab004276	13.11	5.99	11.06	12.58	11.97	15.24	11.12	11.08	10.31	2.75	2.72	2.23	sp|P40619|HMGL_IPONI(HMG1/2-like protein OS=Ipomoea nil OX=35883 PE=2 SV=1)	XP_011100443.1(HMG1/2-like protein [Sesamum indicum])
Pcab004277	3.23	1.18	2.19	0	0	1.04	0.14	0.22	0.14	0.22	0.28	0.26	sp|Q29RZ5|TNG2_BOVIN(Transport and Golgi organization protein 2 homolog OS=Bos taurus OX=9913 GN=TANGO2 PE=2 SV=1)	PIN23323.1(hypothetical protein CDL12_03957 [Handroanthus impetiginosus])
Pcab004281	2.41	1.63	2.9	0.97	1.35	1.38	0.35	0.69	0.66	4.65	3.01	4.2	sp|Q0IIS3|EPHX3_XENTR(Epoxide hydrolase 3 OS=Xenopus tropicalis OX=8364 GN=ephx3 PE=2 SV=1)	TEY29038.1(hypothetical protein Saspl_041413 [Salvia splendens])
Pcab004287	8.52	8.6	8.53	27.91	26.73	8.19	14.55	8.96	10.88	85.98	67.64	43.69	sp|Q8LEV3|Y2060_ARATH(BTB/POZ domain-containing protein At2g30600 OS=Arabidopsis thaliana OX=3702 GN=At2g30600/At2g30610 PE=2 SV=1)	PIM99645.1(putative hormone receptor interactor [Handroanthus impetiginosus])
Pcab004289	1.54	0.65	0.49	8.54	5.55	7.26	1.25	1.57	1.43	1.87	2.17	1.32	sp|Q9FDZ5|URGT6_ARATH(UDP-rhamnose/UDP-galactose transporter 6 OS=Arabidopsis thaliana OX=3702 GN=URGT6 PE=1 SV=1)	XP_011074099.1(UDP-galactose transporter 2 [Sesamum indicum])
Pcab004309	1.33	1.58	0.46	0.18	0.59	0.26	0.32	0.16	0.19	0.08	0.61	0.3	sp|Q9SZ83|Y4967_ARATH(Uncharacterized oxidoreductase At4g09670 OS=Arabidopsis thaliana OX=3702 GN=At4g09670 PE=1 SV=1)	PIN00948.1(Dimeric dihydrodiol dehydrogenase [Handroanthus impetiginosus])
Pcab004310	0.81	0.38	1.03	0.32	0.16	0.37	0.11	0.05	0	0.09	0.04	0.05	sp|Q9FY79|LAC14_ARATH(Laccase-14 OS=Arabidopsis thaliana OX=3702 GN=LAC14 PE=2 SV=1)	TEY81267.1(hypothetical protein Saspl_027032 [Salvia splendens])
Pcab004313	1.13	0.72	2.5	0.3	0.26	0.42	0.22	1.05	0.38	0.9	0.77	2.03	sp|Q9FY79|LAC14_ARATH(Laccase-14 OS=Arabidopsis thaliana OX=3702 GN=LAC14 PE=2 SV=1)	XP_011074134.2(laccase-15-like [Sesamum indicum])
Pcab004317	1.2	0.32	0.63	1.84	3.41	3.01	0.8	0.8	0.82	0.15	0	0	sp|B8BB68|BAK1_ORYSI(LRR receptor kinase BAK1 OS=Oryza sativa subsp. indica OX=39946 GN=BAK1 PE=2 SV=1)	BBN67393.1(somatic embryogenesis receptor-like kinase 1 [Prunus dulcis])
Pcab004329	0.6	1.17	3.49	4.11	2.84	3.73	2.56	3.12	2.62	0.24	0.66	0.28	sp|Q6MEW4|GPMA_PARUW(2,3-bisphosphoglycerate-dependent phosphoglycerate mutase OS=Protochlamydia amoebophila (strain UWE25) OX=264201 GN=gpmA PE=3 SV=1)	XP_011074157.1(uncharacterized protein LOC105158938 [Sesamum indicum])
Pcab004330	2.66	0.65	0.97	3.41	4.26	4.04	2.08	1.59	1.68	0.58	0.47	0.38	sp|Q55CU8|PITC_DICDI(Phosphatidylinositol transfer protein 3 OS=Dictyostelium discoideum OX=44689 GN=pitC PE=2 SV=1)	XP_011074158.1(random slug protein 5 [Sesamum indicum])
Pcab004331	0.8	0.36	0.37	0.96	1.01	2.16	1.2	0.87	1.09	0.21	0.26	0.03	sp|Q9SGZ5|BXL7_ARATH(Probable beta-D-xylosidase 7 OS=Arabidopsis thaliana OX=3702 GN=BXL7 PE=2 SV=2)	XP_011074159.1(probable beta-D-xylosidase 7 [Sesamum indicum])
Pcab004337	82.17	116.61	294.26	58.36	8.13	31.2	22.11	48.66	34.81	63.8	12.3	99.85	sp|Q93ZN2|ALKR4_ARATH(Probable aldo-keto reductase 4 OS=Arabidopsis thaliana OX=3702 GN=At1g60710 PE=2 SV=1)	ABR92331.1(putative aldo/keto reductase 1 [Salvia miltiorrhiza])
Pcab004338	87.66	126.76	400.77	54.4	9.96	23.13	24.01	47.12	30.72	51.91	14.45	79.71	sp|P40691|A115_TOBAC(Auxin-induced protein PCNT115 OS=Nicotiana tabacum OX=4097 PE=2 SV=1)	XP_018626707.1(probable aldo-keto reductase 2 isoform X2 [Nicotiana tomentosiformis])
Pcab004350	26.05	28.8	24.28	27.57	22.45	32.38	112.36	118.2	109.4	41.98	40.55	63.03	sp|O23264|SEBP1_ARATH(Selenium-binding protein 1 OS=Arabidopsis thaliana OX=3702 GN=SBP1 PE=1 SV=1)	TEY11452.1(selenium-binding protein 1 [Salvia splendens])
Pcab004365	0	0	0	0.91	1.15	0.82	0.72	0.44	0.24	0.18	0	0.14	sp|B3LFA3|NIPA2_ARATH(Probable magnesium transporter NIPA2 OS=Arabidopsis thaliana OX=3702 GN=At4g13800 PE=2 SV=1)	XP_012844630.1(PREDICTED: probable magnesium transporter NIPA2 [Erythranthe guttata])
Pcab004369	53.7	40.69	70.4	7.63	3.52	7.17	3.53	4.35	5.19	9.15	5.08	3.49	sp|O04111|CHSY_PERFR(Chalcone synthase OS=Perilla frutescens OX=48386 GN=CHS PE=2 SV=1)	AJO53276.1(chalcone synthase-like protein [Pogostemon cablin])
Pcab004381	2.73	0.44	1.61	0.41	0.61	0.27	0.4	0.17	0.28	0.06	0	0	sp|Q9SD84|PDCB2_ARATH(PLASMODESMATA CALLOSE-BINDING PROTEIN 2 OS=Arabidopsis thaliana OX=3702 GN=PDCB2 PE=1 SV=1)	XP_011091443.1(PLASMODESMATA CALLOSE-BINDING PROTEIN 3 [Sesamum indicum])
Pcab004388	2.6	0	0.24	13.7	28.79	20.39	11.8	10.3	10.82	0.24	0.08	0.29	sp|Q3MKY2|AAE_RAUSE(Acetylajmalan esterase OS=Rauvolfia serpentina OX=4060 GN=AAE PE=1 SV=1)	XP_011073870.2(acetylajmalan esterase [Sesamum indicum])
Pcab004397	0.11	0	0	0.34	0.75	0.98	1.54	1.76	1.55	0	0	0	sp|Q4PSN0|PME29_ARATH(Probable pectinesterase 29 OS=Arabidopsis thaliana OX=3702 GN=PME29 PE=2 SV=1)	XP_012842935.1(PREDICTED: probable pectinesterase 29 [Erythranthe guttata])
Pcab004427	0.47	0.11	0.3	1.3	2.41	2.14	0.29	0.52	0.23	0.18	0.28	0.08	sp|Q6TPH1|PPA23_ARATH(Purple acid phosphatase 23 OS=Arabidopsis thaliana OX=3702 GN=PAP23 PE=1 SV=2)	PIN15542.1(Purple acid phosphatase [Handroanthus impetiginosus])
Pcab004428	6.37	2.36	2.21	49.43	61.79	65.62	1.28	1.04	1.53	0.77	0.3	2.65	sp|Q9M8Z8|PLY8_ARATH(Probable pectate lyase 8 OS=Arabidopsis thaliana OX=3702 GN=At3g07010 PE=2 SV=1)	XP_011091390.2(probable pectate lyase 8 [Sesamum indicum])
Pcab004431	0.91	0.15	0.3	0	0	0.09	0	0.04	0	0.08	0	0	None	PIN15536.1(hypothetical protein CDL12_11818 [Handroanthus impetiginosus])
Pcab004434	1.63	0.58	2.38	3.03	1.83	2.92	2.27	2.47	2.21	0.89	0.24	0.34	sp|Q9LVP0|Y5639_ARATH(Probable leucine-rich repeat receptor-like protein kinase At5g63930 OS=Arabidopsis thaliana OX=3702 GN=At5g63930 PE=1 SV=1)	XP_020548124.1(probable leucine-rich repeat receptor-like protein kinase At2g33170 [Sesamum indicum])
Pcab004457	28.32	47.12	7.97	8.51	23.08	17.17	7.18	20.23	13.83	101.28	153.61	103.86	sp|P17642|PRS2_SOLTU(Pathogenesis-related protein STH-2 OS=Solanum tuberosum OX=4113 GN=STH-2 PE=2 SV=1)	TEY91853.1(hypothetical protein Saspl_002483 [Salvia splendens])
Pcab004458	1.28	1.41	2.35	0.74	0.61	1.18	0.47	0.57	0.28	1.28	1.61	1.47	None	KZV43595.1(hypothetical protein F511_20857 [Dorcoceras hygrometricum])
Pcab004463	0	0	0	0.06	0.16	0.2	0.22	0.85	0.41	0.11	0	0.07	None	PIN10108.1(hypothetical protein CDL12_17308 [Handroanthus impetiginosus])
Pcab004469	7.27	2.85	8.53	7.08	20.76	2.02	1.78	0.79	1.71	33.47	51.69	2.13	sp|Q9SL05|PGR5_ARATH(Protein PROTON GRADIENT REGULATION 5, chloroplastic OS=Arabidopsis thaliana OX=3702 GN=PGR5 PE=1 SV=1)	XP_012842886.1(PREDICTED: protein PROTON GRADIENT REGULATION 5, chloroplastic-like [Erythranthe guttata])
Pcab004470	0.34	0.26	0.29	2.81	1.66	2.73	0.93	0.48	0.96	0.37	0.04	0.15	sp|F4IVU1|ARC2B_ARATH(Actin-related protein 2/3 complex subunit 2B OS=Arabidopsis thaliana OX=3702 GN=ARPC2B PE=2 SV=1)	XP_020548500.1(actin-related protein 2/3 complex subunit 2B [Sesamum indicum])
Pcab004473	13.86	10.21	3.17	5.87	5	7.19	0.91	1.73	0.79	3.84	2.79	2.54	sp|O53732|UFAA1_MYCTU(Tuberculostearic acid methyltransferase UfaA1 OS=Mycobacterium tuberculosis (strain ATCC 25618 / H37Rv) OX=83332 GN=ufaA1 PE=1 SV=3)	PIN17919.1(Cyclopropane-fatty-acyl-phospholipid synthase [Handroanthus impetiginosus])
Pcab004474	0.22	0.14	0.31	0.12	0.2	0.11	0.02	0.06	0.08	0.47	0.63	0.26	sp|Q8RX56|UNC13_ARATH(Protein unc-13 homolog OS=Arabidopsis thaliana OX=3702 GN=PATROL1 PE=2 SV=1)	XP_012842881.1(PREDICTED: uncharacterized protein LOC105963062 [Erythranthe guttata])
Pcab004476	43.08	65.64	49.04	7.81	3.45	21.08	15.31	24.46	17.02	6.91	6.38	19.89	sp|Q9FNL7|PTR3_ARATH(Protein NRT1/ PTR FAMILY 5.2 OS=Arabidopsis thaliana OX=3702 GN=NPF5.2 PE=2 SV=1)	PIN06340.1(H+/oligopeptide symporter [Handroanthus impetiginosus])
Pcab004480	0.39	0.22	0.03	1.16	1.43	3.75	0.57	0.91	0.39	0.43	0.4	0.27	sp|Q8S403|PHO1_ARATH(Phosphate transporter PHO1 OS=Arabidopsis thaliana OX=3702 GN=PHO1 PE=1 SV=1)	XP_020552954.1(phosphate transporter PHO1 [Sesamum indicum])
Pcab004481	1.36	0.43	0.54	0.15	0.05	0.17	0.13	0.1	0	0.06	0.04	0.02	sp|F4JUQ2|KCAI_ARATH(KIN14B-interacting protein At4g14310 OS=Arabidopsis thaliana OX=3702 GN=At4g14310 PE=1 SV=1)	TEY91824.1(hypothetical protein Saspl_002454 [Salvia splendens])
Pcab004483	1.41	0.42	0.42	0.21	0.1	0.13	0.06	0.05	0	0	0	0.05	sp|Q8VWI7|KN10A_ARATH(Kinesin-like protein KIN-10A OS=Arabidopsis thaliana OX=3702 GN=KIN10A PE=1 SV=1)	PIN01790.1(Kinesin-like protein [Handroanthus impetiginosus])
Pcab004497	0.31	0	0.18	3.55	2.29	2.02	0.52	0.2	0	0.35	0.46	0.19	sp|Q9FSF0|MDH_TOBAC(Malate dehydrogenase OS=Nicotiana tabacum OX=4097 GN=MD1 PE=1 SV=1)	XP_011091314.1(malate dehydrogenase [Sesamum indicum])
Pcab004505	9.03	20.61	10.82	1.6	0.48	3.2	1.48	3.28	1.09	2.65	0.96	5.41	sp|Q8LDC8|ERF92_ARATH(Ethylene-responsive transcription factor 1B OS=Arabidopsis thaliana OX=3702 GN=ERF1B PE=1 SV=2)	XP_012843103.1(PREDICTED: ethylene-responsive transcription factor 1B-like [Erythranthe guttata])
Pcab004528	5.07	1.08	1.14	0.49	0.7	0.52	0	0.67	0.16	0.25	0	0	sp|Q42374|SY111_ARATH(Syntaxin-related protein KNOLLE OS=Arabidopsis thaliana OX=3702 GN=KN PE=1 SV=1)	PIN15576.1(SNARE protein Syntaxin 1 [Handroanthus impetiginosus])
Pcab004532	10.87	12.75	8.08	5.19	6.55	3.11	2.98	3.36	3.36	12.46	16.23	7.45	sp|Q8VZ10|SOQ1_ARATH(Protein SUPPRESSOR OF QUENCHING 1, chloroplastic OS=Arabidopsis thaliana OX=3702 GN=SOQ1 PE=1 SV=1)	XP_011092161.1(NHL repeat-containing protein 2 [Sesamum indicum])
Pcab004534	0.85	0.44	1.19	1.21	2.25	1.28	0.64	0.88	0.5	2.57	4.67	0.87	None	XP_020548483.1(LOW QUALITY PROTEIN: uncharacterized protein LOC105158533 [Sesamum indicum])
Pcab004539	5.88	7.61	13.38	6.34	13.8	18.61	284.69	264.95	250.88	13.91	14.08	23.5	sp|Q38832|IAA14_ARATH(Auxin-responsive protein IAA14 OS=Arabidopsis thaliana OX=3702 GN=IAA14 PE=1 SV=2)	PIN00323.1(hypothetical protein CDL12_27174 [Handroanthus impetiginosus])
Pcab004540	0.28	1.07	1.99	0.7	0.58	0.19	12.67	13.36	12.51	0.45	0	0	sp|P33077|IAA4_ARATH(Auxin-responsive protein IAA4 OS=Arabidopsis thaliana OX=3702 GN=IAA4 PE=1 SV=2)	XP_011091109.1(auxin-induced protein 22D [Sesamum indicum])
Pcab004551	2.58	1.94	3.59	4.04	26.94	9.94	3.82	1.61	2.56	19.36	78.4	5.08	None	TEY70453.1(hypothetical protein Saspl_010109 [Salvia splendens])
Pcab004564	2.7	1.85	1.8	0.85	0.3	1.36	2.37	2.98	3.18	5.02	2.83	7.23	sp|Q2V3I3|EPFL4_ARATH(EPIDERMAL PATTERNING FACTOR-like protein 4 OS=Arabidopsis thaliana OX=3702 GN=EPFL4 PE=1 SV=1)	XP_022880424.1(EPIDERMAL PATTERNING FACTOR-like protein 4 [Olea europaea var. sylvestris])
Pcab004566	1.96	1.43	1.01	9.46	5.06	6.65	1.25	2.12	1.69	2.33	0.57	1.09	sp|Q8W4K5|VAB_ARATH(VAN3-binding protein OS=Arabidopsis thaliana OX=3702 GN=VAB PE=1 SV=1)	PIN07605.1(hypothetical protein CDL12_19822 [Handroanthus impetiginosus])
Pcab004576	0.57	0.41	0.17	0.43	1.42	0	0.18	0.28	0.2	2.26	7.02	3.21	None	TEY11550.1(hypothetical protein Saspl_000244 [Salvia splendens])
Pcab004578	11.1	8.89	3.42	19.11	24.06	19.88	6.71	5.53	6.17	5.48	2.64	4.26	sp|Q8L471|FLZ8_ARATH(FCS-Like Zinc finger 8 OS=Arabidopsis thaliana OX=3702 GN=FLZ8 PE=1 SV=1)	TEY91788.1(hypothetical protein Saspl_002418 [Salvia splendens])
Pcab004594	1.42	0.59	0.59	4.07	3.21	1.86	0.53	0.81	0.43	0.9	1.5	0.86	sp|A2YMV6|WNK1_ORYSI(Probable serine/threonine-protein kinase WNK1 OS=Oryza sativa subsp. indica OX=39946 GN=WNK1 PE=2 SV=2)	XP_020548312.1(LOW QUALITY PROTEIN: probable serine/threonine-protein kinase WNK9 [Sesamum indicum])
Pcab004604	1.59	1.87	0.8	8.33	8.18	10.33	0.51	0.31	0.39	1.06	0.25	1.08	None	XP_011071565.1(uncharacterized protein LOC105156981 [Sesamum indicum])
Pcab004611	0.94	2.49	2.31	0.41	0.41	1.51	0.36	0.2	0.34	0.28	0.91	1.52	sp|B6ZJZ9|PNC1_SOYBN(Peroxisomal adenine nucleotide carrier 1 OS=Glycine max OX=3847 GN=PNC1 PE=2 SV=1)	XP_011071552.1(peroxisomal adenine nucleotide carrier 1-like [Sesamum indicum])
Pcab004615	4.91	1.1	1.46	7.53	9.35	10.29	1	1.1	1.68	1.06	0.3	0.23	sp|Q9M8K5|HIP32_ARATH(Heavy metal-associated isoprenylated plant protein 32 OS=Arabidopsis thaliana OX=3702 GN=HIPP32 PE=2 SV=1)	XP_011071544.1(heavy metal-associated isoprenylated plant protein 33-like [Sesamum indicum])
Pcab004636	1	0.68	0.48	0.26	0.22	0.17	0.04	0.07	0.14	0.2	0.05	0.35	sp|F4JY37|RUK_ARATH(Serine/threonine-protein kinase RUNKEL OS=Arabidopsis thaliana OX=3702 GN=RUK PE=1 SV=1)	TEY30702.1(serine/threonine-protein kinase ULK4 [Salvia splendens])
Pcab004641	0.46	0.41	0.28	1.36	0.85	1.31	1.88	2.13	1.47	0.25	0	0.36	sp|Q56XP4|NHX2_ARATH(Sodium/hydrogen exchanger 2 OS=Arabidopsis thaliana OX=3702 GN=NHX2 PE=2 SV=2)	XP_011090859.1(sodium/hydrogen exchanger 1 [Sesamum indicum])
Pcab004642	4.77	6.29	5.25	14.56	33.13	18.28	19.9	16.8	17.03	51.29	49.48	45.58	sp|Q8VYW2|BAM9_ARATH(Inactive beta-amylase 9 OS=Arabidopsis thaliana OX=3702 GN=BAM9 PE=2 SV=1)	XP_011071485.1(inactive beta-amylase 9-like [Sesamum indicum])
Pcab004648	6.8	5.69	3.08	1.48	4.58	2.89	1.12	0.84	0.76	2.65	6.87	0.51	sp|A0A0A6ZFY4|UGT29_PANGI(UDP-glucosyltransferase 29 OS=Panax ginseng OX=4054 GN=UGT29 PE=1 SV=1)	XP_012841927.1(PREDICTED: beta-D-glucosyl crocetin beta-1,6-glucosyltransferase-like [Erythranthe guttata])
Pcab004659	0.79	1.98	3.48	7.07	11.48	7.47	36.71	28.43	33.26	6.1	15.77	4.45	sp|F8WKW8|UGT9_GARJA(Beta-D-glucosyl crocetin beta-1,6-glucosyltransferase OS=Gardenia jasminoides OX=114476 GN=UGT94E5 PE=1 SV=1)	TEY30686.1(hypothetical protein Saspl_030749 [Salvia splendens])
Pcab004670	1	0.16	0.29	2.35	2.43	4.03	0.73	1.04	0.23	0.32	0.15	0.49	None	XP_011090992.1(uncharacterized protein LOC105171540 [Sesamum indicum])
Pcab004675	1.11	0.6	0.52	0.23	0.06	0.15	0	0	0	0.09	0.06	0.04	sp|Q9LUR0|CNDH2_ARATH(Condensin-2 complex subunit H2 OS=Arabidopsis thaliana OX=3702 GN=CAPH2 PE=2 SV=1)	PIN12049.1(hypothetical protein CDL12_15338 [Handroanthus impetiginosus])
Pcab004682	1.45	1.04	1.18	2.06	3.51	2.68	0.73	0.6	0.36	0.98	2.17	0.56	sp|Q9LDD1|BRG3_ARATH(Probable BOI-related E3 ubiquitin-protein ligase 3 OS=Arabidopsis thaliana OX=3702 GN=BRG3 PE=1 SV=1)	TEY66152.1(E3 ubiquitin-protein ligase BOI [Salvia splendens])
Pcab004683	1.39	1.42	1.64	2.71	3.12	2.07	0.66	0.73	0.3	2.3	3.14	0.52	sp|Q2VZE7|APAG_MAGSA(Protein ApaG OS=Magnetospirillum magneticum (strain AMB-1 / ATCC 700264) OX=342108 GN=apaG PE=3 SV=1)	XP_012855704.1(PREDICTED: uncharacterized protein LOC105975078 [Erythranthe guttata])
Pcab004696	4.33	1.54	5.42	0.21	0.42	0.91	0.17	0.15	0.66	0.22	0.79	1.05	sp|Q9S746|HTH_ARATH(Protein HOTHEAD OS=Arabidopsis thaliana OX=3702 GN=HTH PE=1 SV=1)	XP_011076493.1(protein HOTHEAD [Sesamum indicum])
Pcab004701	0.46	0.45	0.42	1.23	0.47	0.79	1.9	2.28	2.48	0.39	0.48	0.44	None	TEY76175.1(hypothetical protein Saspl_039416 [Salvia splendens])
Pcab004706	3.5	2.37	1.4	2.76	5.07	2.07	0.17	0.24	0.22	3.98	7.85	0.71	None	XP_011071892.1(uncharacterized protein LOC105157238 isoform X1 [Sesamum indicum])
Pcab004715	223.22	199.7	119.89	61.29	59.19	64.3	36.46	45.34	43.79	127.69	118.38	87.12	sp|Q9LQL0|GCSH3_ARATH(Glycine cleavage system H protein 3, mitochondrial OS=Arabidopsis thaliana OX=3702 GN=GDH3 PE=1 SV=1)	XP_004300260.1(PREDICTED: glycine cleavage system H protein 3, mitochondrial-like [Fragaria vesca subsp. vesca])
Pcab004722	1.81	1.1	0.51	1.35	2.61	1.83	0.66	0.63	0.58	1.63	3.01	1.31	sp|Q94A02|TAR2_ARATH(Tryptophan aminotransferase-related protein 2 OS=Arabidopsis thaliana OX=3702 GN=TAR2 PE=2 SV=1)	PIN21192.1(L-tryptophan--pyruvate aminotransferase [Handroanthus impetiginosus])
Pcab004730	3.8	3.34	1.79	11.22	10.38	11.37	35.46	33.45	31.56	6.85	3.97	4.39	sp|Q40255|ALDH_LINUS(Probable aldehyde dehydrogenase OS=Linum usitatissimum OX=4006 GN=FIS1 PE=2 SV=1)	PIN21105.1(Aldehyde dehydrogenase [Handroanthus impetiginosus])
Pcab004731	3.06	3.27	1.15	0.38	0.05	0.34	0	0	0.38	0.18	0	0	sp|Q8VZQ2|MYB61_ARATH(Transcription factor MYB61 OS=Arabidopsis thaliana OX=3702 GN=MYB61 PE=2 SV=1)	XP_011071911.1(transcription factor MYB86 [Sesamum indicum])
Pcab004740	5.75	11.21	5.68	7.81	5.38	14.26	37.19	26	29.51	14.31	11.02	22.84	None	TEY44486.1(hypothetical protein Saspl_035681 [Salvia splendens])
Pcab004757	2.56	3.46	0.44	0.38	1.71	1.14	0.95	2.01	1.42	4.77	10.69	8.07	sp|A0A068Q6L2|C7317_PRUMU(Cytochrome P450 736A117 OS=Prunus mume OX=102107 GN=CYP736A117 PE=2 SV=1)	XP_012855583.1(PREDICTED: cytochrome P450 71A8-like [Erythranthe guttata])
Pcab004760	2.65	3.98	2.03	0.57	0.23	0.54	0.58	1.23	0.86	1.69	0.96	2.08	sp|Q42716|C71A8_MENPI(Cytochrome P450 71A8 OS=Mentha piperita OX=34256 GN=CYP71A8 PE=3 SV=1)	XP_011071981.1(cytochrome P450 71A8-like [Sesamum indicum])
Pcab004763	4.89	3.15	8.06	1.33	0.77	1.6	1.15	2.57	1.78	0.48	0.53	0.89	sp|Q94A08|RFS2_ARATH(Probable galactinol--sucrose galactosyltransferase 2 OS=Arabidopsis thaliana OX=3702 GN=RFS2 PE=2 SV=2)	XP_011071998.1(probable galactinol--sucrose galactosyltransferase 2 [Sesamum indicum])
Pcab004764	0.7	1.36	2.13	1.47	1.28	0.66	3.86	6.74	4.82	1	0.56	0.21	sp|Q94A08|RFS2_ARATH(Probable galactinol--sucrose galactosyltransferase 2 OS=Arabidopsis thaliana OX=3702 GN=RFS2 PE=2 SV=2)	XP_011072000.1(probable galactinol--sucrose galactosyltransferase 2 [Sesamum indicum])
Pcab004768	0	0.04	0.04	0.8	0.15	0.74	1.91	1.74	1.66	0.51	0	1.63	sp|Q8LGU1|AB8C_ARATH(ABC transporter C family member 8 OS=Arabidopsis thaliana OX=3702 GN=ABCC8 PE=2 SV=3)	XP_011072486.1(ABC transporter C family member 8-like isoform X3 [Sesamum indicum])
Pcab004769	0	0	0	0	0.11	0.07	0.6	1.06	0.25	0.41	0	0.21	sp|Q8LGU1|AB8C_ARATH(ABC transporter C family member 8 OS=Arabidopsis thaliana OX=3702 GN=ABCC8 PE=2 SV=3)	XP_020547852.1(ABC transporter C family member 8-like isoform X1 [Sesamum indicum])
Pcab004773	0.48	0.21	1.11	4.09	4.52	5.78	8.31	6.78	7.31	5.14	4.83	4.1	sp|Q8LGU1|AB8C_ARATH(ABC transporter C family member 8 OS=Arabidopsis thaliana OX=3702 GN=ABCC8 PE=2 SV=3)	XP_020547852.1(ABC transporter C family member 8-like isoform X1 [Sesamum indicum])
Pcab004774	0.09	0.03	0.16	0.37	0.52	0.96	0.74	0.81	1.03	0.38	0.13	0.36	sp|Q9LRR4|R13L1_ARATH(Putative disease resistance RPP13-like protein 1 OS=Arabidopsis thaliana OX=3702 GN=RPPL1 PE=3 SV=1)	XP_012856089.1(PREDICTED: putative disease resistance protein RGA3 [Erythranthe guttata])
Pcab004782	13.25	5.9	8.2	57.4	39.32	45.55	127.91	115.29	110.25	29.11	8.78	45.94	None	GER48417.1(lactoylglutathione lyase / glyoxalase I family protein [Striga asiatica])
Pcab004788	0	2.95	7.12	0.6	2.64	1.46	1.51	5.71	4.42	13.51	11.73	6.25	sp|Q9XI29|Y1540_ARATH(Uncharacterized protein At1g15400 OS=Arabidopsis thaliana OX=3702 GN=At1g15400 PE=1 SV=2)	XP_020548613.1(uncharacterized protein At1g15400-like [Sesamum indicum])
Pcab004791	0.76	0.58	0.19	0.5	1.75	2.12	2.64	3.77	3.93	0.27	0.95	0.19	sp|O58403|RACD_PYRHO(Aspartate racemase OS=Pyrococcus horikoshii (strain ATCC 700860 / DSM 12428 / JCM 9974 / NBRC 100139 / OT-3) OX=70601 GN=PH0670 PE=1 SV=1)	TEY35561.1(hypothetical protein Saspl_030396 [Salvia splendens])
Pcab004797	0.37	0.36	0.32	1.12	3.98	2.51	1.09	0.9	1.08	1.43	0.29	0.53	sp|O48786|C734A_ARATH(Cytochrome P450 734A1 OS=Arabidopsis thaliana OX=3702 GN=CYP734A1 PE=2 SV=1)	XP_011072254.1(cytochrome P450 734A1 [Sesamum indicum])
Pcab004799	0.8	0	0	3.76	12.71	2.37	3.92	2.63	3.65	0	0	0	None	XP_011081171.1(LOW QUALITY PROTEIN: uncharacterized protein LOC105164253 [Sesamum indicum])
Pcab004804	27.37	20.98	23.3	37.26	44.4	48.11	10.75	7.6	8.88	18.07	14.5	15.88	sp|Q9C942|CSE_ARATH(Caffeoylshikimate esterase OS=Arabidopsis thaliana OX=3702 GN=CSE PE=1 SV=1)	XP_011072262.1(caffeoylshikimate esterase [Sesamum indicum])
Pcab004811	2.78	2.03	0.79	3.73	3.79	4.21	1.57	1.25	1.84	0.49	1.02	0.59	sp|Q680C0|GDL62_ARATH(GDSL esterase/lipase At4g10955 OS=Arabidopsis thaliana OX=3702 GN=At4g10955 PE=2 SV=1)	KZV31760.1(GDSL esterase/lipase [Dorcoceras hygrometricum])
Pcab004824	0.68	0	0.16	3.8	10.99	10.12	0	0	0	0.36	0.5	0.17	sp|O24648|G3OX_PEA(Gibberellin 3-beta-dioxygenase 1 OS=Pisum sativum OX=3888 GN=LE PE=1 SV=1)	PIN09636.1(Iron/ascorbate family oxidoreductase [Handroanthus impetiginosus])
Pcab004826	18.96	14.69	12.99	7.11	6.55	4.24	3.02	3.94	3.49	12.44	14.6	12.83	sp|Q944I4|GLYK_ARATH(D-glycerate 3-kinase, chloroplastic OS=Arabidopsis thaliana OX=3702 GN=GLYK PE=1 SV=2)	PIN01612.1(putative kinase [Handroanthus impetiginosus])
Pcab004827	2.11	1.06	5.58	4.14	3.98	5.53	0.23	0.74	0.66	2.62	3.3	2.97	sp|Q9XIP8|CDI_ARATH(Protein CDI OS=Arabidopsis thaliana OX=3702 GN=CDI PE=2 SV=1)	XP_011080989.1(protein CDI-like [Sesamum indicum])
Pcab004829	1.06	0.52	3.01	6.49	2.52	10.93	6.72	6.75	5.13	0	0	0.33	sp|P13088|AUX22_SOYBN(Auxin-induced protein AUX22 OS=Glycine max OX=3847 GN=AUX22 PE=2 SV=1)	PIM97644.1(hypothetical protein CDL12_29885 [Handroanthus impetiginosus])
Pcab004854	0.66	0.65	0.56	3.01	1.64	2.71	1.43	1.16	1.94	0.6	0.49	0.27	sp|Q54I39|IST1L_DICDI(IST1-like protein OS=Dictyostelium discoideum OX=44689 GN=DDB_G0289029 PE=3 SV=1)	PIN10815.1(Spindle pole body protein [Handroanthus impetiginosus])
Pcab004857	44.29	74.97	42.89	12.86	8.52	31.46	4.95	10.96	6.48	27.55	26.14	38.26	sp|Q9FZ95|PUP3_ARATH(Purine permease 3 OS=Arabidopsis thaliana OX=3702 GN=PUP3 PE=2 SV=1)	PIN19285.1(hypothetical protein CDL12_08034 [Handroanthus impetiginosus])
Pcab004858	1.29	1.55	0.89	0.04	0.17	0.27	0.05	0.09	0.05	0.48	0.56	0.4	sp|Q9FZ96|PUP1_ARATH(Purine permease 1 OS=Arabidopsis thaliana OX=3702 GN=PUP1 PE=1 SV=1)	PIN19286.1(putative UDP-galactose transporter [Handroanthus impetiginosus])
Pcab004860	0.16	0	0.21	1.69	2.21	2.99	2.35	1.45	2.05	0.12	0.31	0.51	sp|Q9FZ96|PUP1_ARATH(Purine permease 1 OS=Arabidopsis thaliana OX=3702 GN=PUP1 PE=1 SV=1)	TEY23903.1(hypothetical protein Saspl_040007 [Salvia splendens])
Pcab004870	3.24	3.88	3.6	1.6	1.18	1.49	0.21	0.56	0.28	0.89	1.29	0.83	sp|Q940Y8|KN13B_ARATH(Kinesin-like protein KIN-13B OS=Arabidopsis thaliana OX=3702 GN=KIN13B PE=1 SV=1)	XP_011072350.1(kinesin-like protein KIN-13B [Sesamum indicum])
Pcab004884	165.38	183.93	197.55	101.37	139.79	33.1	23.75	40.31	43.32	243.02	298.56	130.07	sp|P22179|PSAH_SPIOL(Photosystem I reaction center subunit VI, chloroplastic OS=Spinacia oleracea OX=3562 GN=PSAH PE=1 SV=1)	XP_011072369.1(photosystem I reaction center subunit VI, chloroplastic-like [Sesamum indicum])
Pcab004886	2.17	2.12	3.97	8.16	7.12	7.27	2.85	1.69	2.34	0.72	0.27	0.62	sp|Q9FYG3|PLST2_ARATH(Probable plastidic glucose transporter 2 OS=Arabidopsis thaliana OX=3702 GN=At1g67300 PE=2 SV=1)	XP_012856806.1(PREDICTED: probable plastidic glucose transporter 2 isoform X1 [Erythranthe guttata])
Pcab004892	1.99	0.49	0.2	7.39	10.12	4.7	2.44	1.26	1.67	1.49	0.92	0.5	sp|O48716|JGB_ARATH(Protein JINGUBANG OS=Arabidopsis thaliana OX=3702 GN=JGB PE=1 SV=1)	PIN12240.1(Peroxisomal targeting signal type 2 receptor [Handroanthus impetiginosus])
Pcab004893	3.34	2.78	4.47	14.62	27.61	11.09	57.5	46.2	52.67	13	8.51	8.4	sp|Q41951|TIP21_ARATH(Aquaporin TIP2-1 OS=Arabidopsis thaliana OX=3702 GN=TIP2-1 PE=1 SV=2)	GER48327.1(aquaporin TIP2-1 [Striga asiatica])
Pcab004894	9.48	10.26	1.76	1.12	1.87	0.76	1.29	0.78	1.32	2.59	1.45	0.13	sp|Q9LU21|PNSB3_ARATH(Photosynthetic NDH subunit of subcomplex B 3, chloroplastic OS=Arabidopsis thaliana OX=3702 GN=PNSB3 PE=2 SV=1)	XP_012856380.1(PREDICTED: photosynthetic NDH subunit of subcomplex B 3, chloroplastic [Erythranthe guttata])
Pcab004899	3.07	3.59	8.18	0.76	2.36	0.3	1.41	0.28	0.53	1.46	3.09	0.18	sp|Q9LYD3|DREB3_ARATH(Dehydration-responsive element-binding protein 3 OS=Arabidopsis thaliana OX=3702 GN=DREB3 PE=2 SV=1)	AYO46599.1(AP2/ERF-domain containing protein [Pogostemon cablin])
Pcab004906	4.64	3.64	4.51	19.54	34.96	30.23	1.93	2.2	2.06	3.22	2.25	1.17	sp|O82632|GATA9_ARATH(GATA transcription factor 9 OS=Arabidopsis thaliana OX=3702 GN=GATA9 PE=2 SV=1)	KZV51439.1(GATA transcription factor 12-like [Dorcoceras hygrometricum])
Pcab004911	1.53	2.56	3.46	0.07	2.11	0.38	0	0.08	0	0.12	1.03	0.68	sp|Q9SPP9|RG1_RAUSE(Raucaffricine-O-beta-D-glucosidase OS=Rauvolfia serpentina OX=4060 GN=RG PE=1 SV=1)	PIM97687.1(Beta-glucosidase, lactase phlorizinhydrolase [Handroanthus impetiginosus])
Pcab004918	7.8	9.67	16.07	13.27	7.85	31.98	48.39	53.05	49.51	10.53	4.9	10.76	None	XP_011072631.1(uncharacterized protein LOC105157832 [Sesamum indicum])
Pcab004921	1.73	2.02	3.79	0.54	1.13	1.02	0.2	0.44	0.52	0.78	1.29	0.99	sp|Q9SRM3|DIOX6_ARATH(Probable 2-oxoglutarate-dependent dioxygenase At3g111800 OS=Arabidopsis thaliana OX=3702 GN=At3g11180 PE=2 SV=1)	XP_011072426.1(probable flavonol synthase 4 [Sesamum indicum])
Pcab004924	1.92	2.37	0.23	3.51	2.68	4.74	8.44	7.5	7.9	2.19	0.68	0	sp|Q9LU15|AHP4_ARATH(Histidine-containing phosphotransfer protein 4 OS=Arabidopsis thaliana OX=3702 GN=AHP4 PE=1 SV=2)	XP_011072430.1(histidine-containing phosphotransfer protein 4 [Sesamum indicum])
Pcab004933	0.65	0.96	1.13	0.96	0.83	1.15	8.44	6.47	6.7	1.09	0.86	1.11	sp|Q9SEK2|HXK1_TOBAC(Hexokinase-1 OS=Nicotiana tabacum OX=4097 GN=HXK1 PE=2 SV=1)	XP_012856562.1(PREDICTED: hexokinase-1-like [Erythranthe guttata])
Pcab004936	0.88	0.19	0.29	0.62	0.28	0.46	1.58	1.53	1.29	0.22	0.26	0.38	None	XP_011072443.1(uncharacterized protein LOC105157696 [Sesamum indicum])
Pcab004937	11.35	14.98	38.42	9.12	58.79	8.47	12.18	12.54	12.75	45.69	110.39	27.89	None	TEY76777.1(hypothetical protein Saspl_008475 [Salvia splendens])
Pcab004939	249.47	166.94	113.5	50.58	25.17	15.71	13.84	17.33	16.91	81.3	61.16	10.51	sp|P27061|PPA1_SOLLC(Acid phosphatase 1 OS=Solanum lycopersicum OX=4081 GN=APS1 PE=2 SV=1)	KAF3950676.1(hypothetical protein CMV_023598 [Castanea mollissima])
Pcab004940	40.39	12.46	13.63	0.18	0.08	0.14	0	0	0	0.17	0	0	sp|O49195|VSP1_ARATH(Vegetative storage protein 1 OS=Arabidopsis thaliana OX=3702 GN=VSP1 PE=1 SV=2)	TEY73978.1(hypothetical protein Saspl_011734 [Salvia splendens])
Pcab004942	0.24	2.68	0.18	0.4	1.35	2.67	0.2	0.18	0.11	2.08	4.86	5.88	sp|P27061|PPA1_SOLLC(Acid phosphatase 1 OS=Solanum lycopersicum OX=4081 GN=APS1 PE=2 SV=1)	KAA8540337.1(hypothetical protein F0562_024744 [Nyssa sinensis])
Pcab004947	2.25	3.22	1.13	3.42	4.14	7.42	14.69	13.82	13.06	11.85	13.19	15.57	sp|Q9LI74|CHUP1_ARATH(Protein CHUP1, chloroplastic OS=Arabidopsis thaliana OX=3702 GN=CHUP1 PE=1 SV=1)	KZV58819.1(hypothetical protein F511_18656 [Dorcoceras hygrometricum])
Pcab004949	24.61	11.88	19.1	71.67	74.83	96.87	9.82	10.49	7.68	7.28	2.93	5.29	sp|Q9LU14|APG2_ARATH(GDSL esterase/lipase APG OS=Arabidopsis thaliana OX=3702 GN=APG PE=2 SV=1)	XP_011072453.1(GDSL esterase/lipase APG [Sesamum indicum])
Pcab004952	0.46	0.2	0.71	7.29	9.68	5.28	7.85	6.54	10.36	12.92	10.98	5.88	sp|Q8L799|MIOX1_ARATH(Inositol oxygenase 1 OS=Arabidopsis thaliana OX=3702 GN=MIOX1 PE=2 SV=1)	PIN26930.1(Aldehyde reductase [Handroanthus impetiginosus])
Pcab004974	31.88	29.27	33.91	6.61	4.47	6.37	2.39	3.12	2.86	4.54	3.62	3.32	None	XP_021681924.1(uncharacterized protein LOC110665926 [Hevea brasiliensis])
Pcab004989	1.74	0.98	2.31	6.05	6.73	6.77	0.6	0.5	0.17	1.02	0.69	0.58	sp|Q9S746|HTH_ARATH(Protein HOTHEAD OS=Arabidopsis thaliana OX=3702 GN=HTH PE=1 SV=1)	TEY28842.1(hypothetical protein Saspl_029095 [Salvia splendens])
Pcab005006	0	0	0	0.32	0.4	0.67	2.58	5.7	3.3	0.14	0	0.17	sp|Q9SPG3|MYB26_ARATH(Transcription factor MYB26 OS=Arabidopsis thaliana OX=3702 GN=MYB26 PE=2 SV=1)	XP_021649973.1(transcription factor MYB26-like [Hevea brasiliensis])
Pcab005028	10.39	18.64	15.91	0.33	2.21	3.75	1.26	1.59	1.18	4.08	6.04	2.07	sp|Q9SLL2|BIG1B_ARATH(Protein BIG GRAIN 1-like B OS=Arabidopsis thaliana OX=3702 GN=At1g54200 PE=2 SV=1)	TEY35736.1(hypothetical protein Saspl_030572 [Salvia splendens])
Pcab005039	2.94	3.04	1.01	13.1	18.67	11.22	4.24	4.74	3.7	3.51	3.15	6.69	None	PIN22310.1(hypothetical protein CDL12_04973 [Handroanthus impetiginosus])
Pcab005049	18.6	17.16	15.9	61.13	65.6	67.63	123.37	114.64	111.89	52.67	57.74	42.6	sp|Q9SYG7|AL7B4_ARATH(Aldehyde dehydrogenase family 7 member B4 OS=Arabidopsis thaliana OX=3702 GN=ALDH7B4 PE=2 SV=3)	TEY28782.1(aldehyde dehydrogenase family 7 member A1 [Salvia splendens])
Pcab005055	7.06	4.84	2.95	1.04	0.95	1.56	0.83	1.18	2.08	3.56	1.86	3.67	sp|Q9LZD3|E70A1_ARATH(Exocyst complex component EXO70A1 OS=Arabidopsis thaliana OX=3702 GN=EXO70A1 PE=1 SV=1)	GER53595.1(exocyst subunit EXO70 family protein, partial [Striga asiatica])
Pcab005057	0.26	0.28	0.11	0	0	0	0	0.08	0	0	0	0.04	sp|Q9M1L7|PRK3_ARATH(Pollen receptor-like kinase 3 OS=Arabidopsis thaliana OX=3702 GN=PRK3 PE=1 SV=1)	XP_011079548.2(pollen receptor-like kinase 3 [Sesamum indicum])
Pcab005069	5.68	1.27	2.83	0.77	17.23	1.53	15.7	15.09	16.18	7.23	19.11	0.69	sp|Q9SYG1|HS174_ARATH(17.4 kDa class III heat shock protein OS=Arabidopsis thaliana OX=3702 GN=HSP17.4B PE=2 SV=1)	XP_011072673.1(17.4 kDa class III heat shock protein [Sesamum indicum])
Pcab005079	3.42	1.02	1.46	9.32	7.35	9.99	5	5.67	3.56	2.24	0.52	2.43	sp|Q9LUM3|SBT15_ARATH(Subtilisin-like protease SBT1.5 OS=Arabidopsis thaliana OX=3702 GN=SBT1.5 PE=2 SV=1)	XP_011072681.1(subtilisin-like protease SBT1.5 [Sesamum indicum])
Pcab005081	1.94	1.78	1.89	4.07	2.24	2.74	9.09	8.7	8.33	5.08	3.19	7	sp|Q9LUM0|FAB1B_ARATH(1-phosphatidylinositol-3-phosphate 5-kinase FAB1B OS=Arabidopsis thaliana OX=3702 GN=FAB1B PE=2 SV=1)	XP_011072684.1(1-phosphatidylinositol-3-phosphate 5-kinase FAB1B isoform X1 [Sesamum indicum])
Pcab005082	0	1.03	1.94	4.68	16.95	4.07	18.75	15.43	17.82	36.83	36.99	12.28	None	XP_012856429.1(PREDICTED: uncharacterized protein LOC105975748 isoform X2 [Erythranthe guttata])
Pcab005105	8.97	8.22	5.34	4.31	4.09	3.79	24.94	38.49	27.69	6.17	6.25	3.99	sp|K4CJJ1|NCED2_SOLLC(9-cis-epoxycarotenoid dioxygenase NCED2, chloroplastic OS=Solanum lycopersicum OX=4081 GN=NCED2 PE=2 SV=1)	XP_020553830.1(probable 9-cis-epoxycarotenoid dioxygenase NCED5, chloroplastic [Sesamum indicum])
Pcab005110	11.69	8.04	1.85	1.1	0.36	0.79	0.17	1.49	0.38	1.85	0.39	0.78	sp|Q8VWH2|RFT1_ORYSJ(Protein RICE FLOWERING LOCUS T 1 OS=Oryza sativa subsp. japonica OX=39947 GN=RFT1 PE=1 SV=1)	XP_011096577.2(protein HEADING DATE 3A-like [Sesamum indicum])
Pcab005111	0.53	0.63	0.83	0.53	1.26	0.39	1.07	2.61	0.92	0	0.06	0.15	sp|Q9ZQG9|E1314_ARATH(Glucan endo-1,3-beta-glucosidase 14 OS=Arabidopsis thaliana OX=3702 GN=At2g27500 PE=2 SV=2)	XP_011096566.1(glucan endo-1,3-beta-glucosidase 11 isoform X2 [Sesamum indicum])
Pcab005118	16.84	7.19	34.3	5.64	2.82	2.96	1.76	1.14	4.04	2.8	4.18	2.18	None	TEY12289.1(hypothetical protein Saspl_000993 [Salvia splendens])
Pcab005138	0.82	0.41	0.85	0.34	0.71	0.57	0	0.26	0.06	0.07	0	0.11	sp|Q9SIT5|CHX15_ARATH(Cation/H(+) antiporter 15 OS=Arabidopsis thaliana OX=3702 GN=CHX15 PE=2 SV=1)	EYU33342.1(hypothetical protein MIMGU_mgv1a001430mg [Erythranthe guttata])
Pcab005146	27.61	20.41	131.26	68.4	189.04	1.1	6.11	9.6	5.74	221.43	426.45	39.71	sp|P27493|CB22_TOBAC(Chlorophyll a-b binding protein 21, chloroplastic OS=Nicotiana tabacum OX=4097 GN=CAB21 PE=2 SV=1)	XP_002519724.1(chlorophyll a-b binding protein of LHCII type 1 [Ricinus communis])
Pcab005147	110.87	62.78	289.86	245.3	453.79	3.28	21.37	32.39	23.57	707.12	1123	158.57	sp|P27493|CB22_TOBAC(Chlorophyll a-b binding protein 21, chloroplastic OS=Nicotiana tabacum OX=4097 GN=CAB21 PE=2 SV=1)	XP_021904725.1(chlorophyll a-b binding protein of LHCII type 1 [Carica papaya])
Pcab005148	16.32	13.78	37.02	7.88	13.26	2.01	1.37	2.14	1.77	17.47	18.21	10.22	sp|P27493|CB22_TOBAC(Chlorophyll a-b binding protein 21, chloroplastic OS=Nicotiana tabacum OX=4097 GN=CAB21 PE=2 SV=1)	XP_031130706.1(uncharacterized protein LOC116032346 [Ipomoea triloba])
Pcab005154	11.61	23.55	17.54	7.59	5.47	14.58	12.25	22.66	13.69	25.58	22.17	46.94	sp|Q8VWJ2|WRK28_ARATH(WRKY transcription factor 28 OS=Arabidopsis thaliana OX=3702 GN=WRKY28 PE=2 SV=1)	XP_022879638.1(probable WRKY transcription factor 71 [Olea europaea var. sylvestris])
Pcab005159	1.43	0.24	0.62	3.33	4.4	6.3	1.08	1.76	1.03	1.4	1.88	0.81	None	XP_011096504.1(uncharacterized protein LOC105175673 [Sesamum indicum])
Pcab005171	1.03	0.68	5.3	4.26	3.93	5.8	3.38	4.02	3.73	0	0	0.64	sp|Q6L4D2|PM19L_ORYSJ(Membrane protein PM19L OS=Oryza sativa subsp. japonica OX=39947 GN=PM19L PE=2 SV=1)	XP_011096475.2(uncharacterized protein LOC105175661 [Sesamum indicum])
Pcab005182	3.35	3.01	6.48	15.38	31.52	25.85	100.22	94.12	97.27	42.36	49.41	56.43	None	XP_009777438.1(PREDICTED: uncharacterized protein LOC104227008 [Nicotiana sylvestris])
Pcab005188	86.77	65.67	84.43	13.56	8.16	7.58	1.55	2.96	3.05	0.77	0.2	9.69	sp|Q9C7N4|GDL15_ARATH(GDSL esterase/lipase At1g29670 OS=Arabidopsis thaliana OX=3702 GN=At1g29670 PE=2 SV=1)	XP_020547271.1(uncharacterized protein LOC105180227 [Sesamum indicum])
Pcab005189	33.65	28.53	15.07	5.96	5.4	6.15	2.43	2.95	2.74	4.03	2.47	3.03	sp|Q9C7N4|GDL15_ARATH(GDSL esterase/lipase At1g29670 OS=Arabidopsis thaliana OX=3702 GN=At1g29670 PE=2 SV=1)	XP_020547271.1(uncharacterized protein LOC105180227 [Sesamum indicum])
Pcab005192	1.83	0.28	1.58	38.46	61.59	38.94	25.67	37.18	30.41	10.3	2.99	3.13	sp|Q40885|AG_PETHY(Floral homeotic protein AGAMOUS OS=Petunia hybrida OX=4102 GN=AG1 PE=1 SV=1)	AJZ73175.1(AGAMOUS-like protein [Catalpa speciosa])
Pcab005200	4.82	13.02	3.1	19.75	36.15	22.01	11.6	18.9	15.45	21.76	37.96	22.45	sp|C0LGG9|Y5344_ARATH(Probable LRR receptor-like serine/threonine-protein kinase At1g53440 OS=Arabidopsis thaliana OX=3702 GN=At1g53440 PE=2 SV=2)	XP_022892353.1(probable LRR receptor-like serine/threonine-protein kinase At1g07650 isoform X1 [Olea europaea var. sylvestris])
Pcab005201	10.17	16.77	16.49	12.24	15.01	10.17	6.74	7.05	3.28	2.32	3.75	4.34	sp|C0LGG9|Y5344_ARATH(Probable LRR receptor-like serine/threonine-protein kinase At1g53440 OS=Arabidopsis thaliana OX=3702 GN=At1g53440 PE=2 SV=2)	XP_012848737.1(PREDICTED: probable LRR receptor-like serine/threonine-protein kinase At1g07650 [Erythranthe guttata])
Pcab005204	14.17	23.36	20.85	5.7	3.82	14.54	2.4	6.07	4.5	3.48	5.59	11.88	sp|Q40746|NIP11_ORYSJ(Aquaporin NIP1-1 OS=Oryza sativa subsp. japonica OX=39947 GN=NIP1-1 PE=2 SV=1)	PIN21907.1(Aquaporin (major intrinsic protein family) [Handroanthus impetiginosus])
Pcab005219	0.36	0.45	0.39	1.34	16.31	5.97	2.11	3.22	9.72	0.58	0.86	0.3	None	PIN21435.1(hypothetical protein CDL12_05859 [Handroanthus impetiginosus])
Pcab005229	1.35	1.32	0.77	2.45	1.48	2.25	0.18	0.15	0.21	0.52	0.3	0.35	sp|F4HZX7|OFUT8_ARATH(O-fucosyltransferase 8 OS=Arabidopsis thaliana OX=3702 GN=OFUT8 PE=2 SV=1)	XP_011101412.1(uncharacterized protein At1g04910 isoform X2 [Sesamum indicum])
Pcab005237	0.69	1	1.04	1.48	1.98	1.44	0.38	0.81	0.4	0.2	0.27	0.09	sp|C0LGQ4|MDIS2_ARATH(Protein MALE DISCOVERER 2 OS=Arabidopsis thaliana OX=3702 GN=MDIS2 PE=1 SV=1)	TEY75662.1(hypothetical protein Saspl_014174 [Salvia splendens])
Pcab005239	0.44	1.27	0.39	1.39	3.76	2.74	0.71	0.7	0.38	0.33	0.15	0.25	None	XP_011101392.1(uncharacterized protein LOC105179467 isoform X1 [Sesamum indicum])
Pcab005255	0.68	1.25	2.11	3.36	14.7	8.63	2.72	2.05	2.64	4.36	3.17	3.01	sp|Q9C7G1|PUB45_ARATH(U-box domain-containing protein 45 OS=Arabidopsis thaliana OX=3702 GN=PUB45 PE=1 SV=1)	XP_011096430.1(U-box domain-containing protein 4-like [Sesamum indicum])
Pcab005259	5.38	5.91	2.94	0.07	0.36	1.73	0.73	1.27	0.64	1.4	0.98	2.82	sp|A2XQE8|SAG39_ORYSI(Senescence-specific cysteine protease SAG39 OS=Oryza sativa subsp. indica OX=39946 GN=OsI_14861 PE=3 SV=1)	XP_011086005.1(senescence-specific cysteine protease SAG39-like [Sesamum indicum])
Pcab005262	4.14	3.04	2.36	2.05	9.95	3.38	3.96	3.35	2.99	9.28	25.98	9.76	sp|Q8VY22|TBL38_ARATH(Protein trichome birefringence-like 38 OS=Arabidopsis thaliana OX=3702 GN=TBL38 PE=2 SV=1)	PIN18851.1(hypothetical protein CDL12_08480 [Handroanthus impetiginosus])
Pcab005265	3.77	1.86	3.83	2.08	5.05	2.45	0.84	0.35	0.38	0.14	0.12	0.03	sp|Q9FJ45|GDL83_ARATH(GDSL esterase/lipase At5g45910 OS=Arabidopsis thaliana OX=3702 GN=At5g45910 PE=2 SV=1)	XP_011096421.1(GDSL esterase/lipase At5g45910 [Sesamum indicum])
Pcab005271	7.73	9.69	2.59	1.52	1.16	2.08	1.23	1.56	1.65	1.89	1.69	2.46	sp|Q6NMR9|GDL84_ARATH(GDSL esterase/lipase At5g45920 OS=Arabidopsis thaliana OX=3702 GN=At5g45920 PE=2 SV=1)	PIN23310.1(Isoamyl acetate-hydrolyzing esterase [Handroanthus impetiginosus])
Pcab005273	0.7	1.54	2.45	1.01	1.77	0.56	4.08	5.9	5.56	1.72	4.04	1.33	sp|Q9SF32|IQD1_ARATH(Protein IQ-DOMAIN 1 OS=Arabidopsis thaliana OX=3702 GN=IQD1 PE=1 SV=1)	XP_011096411.1(protein IQ-DOMAIN 1 isoform X1 [Sesamum indicum])
Pcab005278	38	43.49	32.87	2.28	0.69	8.53	4.14	3.87	3.36	4.72	2.03	11.36	sp|Q5QNI2|NCL1_ORYSJ(Sodium/calcium exchanger NCL1 OS=Oryza sativa subsp. japonica OX=39947 GN=NCL1 PE=2 SV=1)	TEY27741.1(hypothetical protein Saspl_038518 [Salvia splendens])
Pcab005286	4.83	3.02	3.98	0.17	0.53	0.48	0.14	0.59	0.49	0.17	0.26	0.27	sp|Q9FJ40|GDL86_ARATH(GDSL esterase/lipase At5g45960 OS=Arabidopsis thaliana OX=3702 GN=At5g45960 PE=2 SV=1)	GER41624.1(GDSL esterase/lipase [Striga asiatica])
Pcab005288	101.28	119.11	147.93	48.11	2.28	41.04	16.88	52.24	22.89	20.37	0.47	53.99	sp|O04681|PTI5_SOLLC(Pathogenesis-related genes transcriptional activator PTI5 OS=Solanum lycopersicum OX=4081 GN=PTI5 PE=2 SV=1)	PIN10433.1(hypothetical protein CDL12_16982 [Handroanthus impetiginosus])
Pcab005289	0.62	0.24	0.66	3.94	5.33	5.8	1.86	1.69	1.87	1.26	0.68	0.53	sp|Q41254|RAC9_GOSHI(Rac-like GTP-binding protein RAC9 OS=Gossypium hirsutum OX=3635 GN=RAC9 PE=2 SV=1)	XP_022863708.1(rac-like GTP-binding protein RAC13 [Olea europaea var. sylvestris])
Pcab005290	10.88	7.44	4.39	1.51	1.55	1.43	0.93	0.97	1.38	1.17	0.55	0.94	sp|Q6X7J4|WOX9_ARATH(WUSCHEL-related homeobox 9 OS=Arabidopsis thaliana OX=3702 GN=WOX9 PE=2 SV=1)	XP_011096377.1(WUSCHEL-related homeobox 9 [Sesamum indicum])
Pcab005293	5.25	3.67	1.66	8.24	18.28	9.32	0.2	1.26	0.74	3.79	5.26	1.03	sp|A0A2R6QXF8|F3GGT_ACTCC(Cyanidin 3-O-galactoside 2'-O-xylosyltransferase FGGT1 OS=Actinidia chinensis var. chinensis OX=1590841 GN=F3GGT1 PE=1 SV=2)	XP_011087015.1(anthocyanidin 3-O-glucoside 2'-O-glucosyltransferase-like [Sesamum indicum])
Pcab005295	0	0.39	0	1.43	1.69	2.25	0.99	0.73	1.98	1.41	1.62	0.68	sp|Q9SGQ0|VOZ1_ARATH(Transcription factor VOZ1 OS=Arabidopsis thaliana OX=3702 GN=VOZ1 PE=1 SV=1)	XP_011096373.2(transcription factor VOZ1, partial [Sesamum indicum])
Pcab005297	3.09	2.49	0.83	5.75	7.12	6.32	0.7	0.86	0.87	1.61	1.27	1.61	sp|O23661|ARFC_ARATH(Auxin response factor 3 OS=Arabidopsis thaliana OX=3702 GN=ARF3 PE=1 SV=2)	PIN06042.1(hypothetical protein CDL12_21412 [Handroanthus impetiginosus])
Pcab005300	4.76	10.89	10.71	0.81	0.68	0.8	0.34	1.5	1.7	1.17	1.2	0.63	sp|Q9FN29|ATB52_ARATH(Homeobox-leucine zipper protein ATHB-52 OS=Arabidopsis thaliana OX=3702 GN=ATHB-52 PE=2 SV=1)	PIN06045.1(hypothetical protein CDL12_21415 [Handroanthus impetiginosus])
Pcab005302	1.9	3.65	2.36	7.64	4.39	9.3	13.42	18.46	13.77	6.65	2.8	7.58	sp|O49459|NAC73_ARATH(NAC domain-containing protein 73 OS=Arabidopsis thaliana OX=3702 GN=NAC073 PE=2 SV=1)	PIN06047.1(hypothetical protein CDL12_21417 [Handroanthus impetiginosus])
Pcab005304	10.7	7.72	7.28	4.98	3.9	3.99	7.07	8.28	6.92	0.9	0.49	0.06	sp|Q9SGP2|HSL1_ARATH(Receptor-like protein kinase HSL1 OS=Arabidopsis thaliana OX=3702 GN=HSL1 PE=2 SV=1)	PIN00876.1(Serine/threonine protein kinase [Handroanthus impetiginosus])
Pcab005306	5.79	4.12	5.57	2.94	1.61	2.09	3.3	2.72	2.38	0.52	0.19	0.25	sp|Q9SGP2|HSL1_ARATH(Receptor-like protein kinase HSL1 OS=Arabidopsis thaliana OX=3702 GN=HSL1 PE=2 SV=1)	TEY40298.1(hypothetical protein Saspl_029377 [Salvia splendens])
Pcab005307	2.44	2.41	0.53	43.43	49.72	45.6	62.22	30.05	37.01	7.47	6.15	10.71	sp|Q9FNL3|DMP6_ARATH(Protein DMP6 OS=Arabidopsis thaliana OX=3702 GN=DMP6 PE=2 SV=1)	XP_011096362.1(uncharacterized protein LOC105175576 [Sesamum indicum])
Pcab005311	1.28	1.5	1.4	1.51	4.42	1.68	9.2	6.87	7.02	0.68	7.6	0.81	sp|Q24133|DNAJ1_DROME(DnaJ protein homolog 1 OS=Drosophila melanogaster OX=7227 GN=DnaJ-1 PE=1 SV=3)	XP_007025544.2(PREDICTED: dnaJ protein homolog 1 [Theobroma cacao])
Pcab005315	46.96	28.81	16.75	84.83	191.32	86.33	54.48	76.94	62.81	22.42	19.52	13.83	None	TEY24291.1(hypothetical protein Saspl_043439 [Salvia splendens])
Pcab005337	0	0	0	1.98	0.71	3.05	0	0	0.28	0	0	0	sp|Q03211|PEXLP_TOBAC(Pistil-specific extensin-like protein OS=Nicotiana tabacum OX=4097 PE=2 SV=1)	XP_011096313.1(non-classical arabinogalactan protein 31-like [Sesamum indicum])
Pcab005340	5.96	3.86	8.26	9.27	44.55	13.75	21.48	17.24	15.85	23.68	56.88	7.96	None	XP_011096310.1(uncharacterized protein LOC105175543 [Sesamum indicum])
Pcab005349	2.31	3.03	5.45	4.22	5.12	1.41	0.96	3.1	2.6	7.89	14.92	3.38	sp|Q9FNJ9|CA1P_ARATH(Probable 2-carboxy-D-arabinitol-1-phosphatase OS=Arabidopsis thaliana OX=3702 GN=At5g22620 PE=1 SV=1)	XP_011096304.1(probable 2-carboxy-D-arabinitol-1-phosphatase [Sesamum indicum])
Pcab005351	0.51	0.13	4.25	0.2	0	0.39	1.82	3.1	1.55	0.08	0.31	0.11	None	TEY24267.1(hypothetical protein Saspl_043415 [Salvia splendens])
Pcab005359	5.59	10.89	3.53	8.48	8.03	15.75	35.5	29.75	27.21	15.48	7.99	8.74	sp|Q6H5U3|DES1L_ORYSJ(Sphingolipid delta(4)-desaturase DES1-like OS=Oryza sativa subsp. japonica OX=39947 GN=Os02g0639600 PE=2 SV=1)	PIN19733.1(Fatty acid desaturase [Handroanthus impetiginosus])
Pcab005360	78.72	94.65	92.35	297.12	726.39	307.08	337.32	553.88	420.42	136.18	304.85	175.82	None	XP_011096289.1(eggshell protein 2A [Sesamum indicum])
Pcab005366	6.62	5.62	7.31	6.27	17.91	9.35	1.59	2.97	2.82	1.84	1.54	1.48	None	PIN19749.1(hypothetical protein CDL12_07573 [Handroanthus impetiginosus])
Pcab005379	8.95	24.35	5.63	2.58	5.58	6.53	6.1	12.54	7.93	27.67	30.4	48.05	sp|P43309|PPO_MALDO(Polyphenol oxidase, chloroplastic OS=Malus domestica OX=3750 PE=1 SV=1)	XP_011096441.1(aureusidin synthase [Sesamum indicum])
Pcab005381	0.73	0.19	0.22	3.97	10.56	6.45	1.77	0.79	1.19	0.43	0.1	0.56	sp|Q6Z345|DOF4_ORYSJ(Dof zinc finger protein 4 OS=Oryza sativa subsp. japonica OX=39947 GN=DOF4 PE=2 SV=1)	XP_011096259.1(dof zinc finger protein DOF1.4-like [Sesamum indicum])
Pcab005393	3.12	7.86	13.32	15.24	29.5	29.1	43.96	70.12	49.08	13.57	18.25	18.81	sp|P24805|TSJT1_TOBAC(Stem-specific protein TSJT1 OS=Nicotiana tabacum OX=4097 GN=TSJT1 PE=2 SV=1)	XP_012848788.1(PREDICTED: stem-specific protein TSJT1-like [Erythranthe guttata])
Pcab005413	6.24	4.6	6.66	6.45	7.4	3.55	2.75	7.1	2.86	0.64	1.38	1.14	None	PIN18575.1(hypothetical protein CDL12_08764 [Handroanthus impetiginosus])
Pcab005414	0.62	1.82	1.43	0.88	1.22	0.67	0.19	0.43	0.38	2.59	5.43	5.09	sp|Q9SXB8|Y1133_ARATH(G-type lectin S-receptor-like serine/threonine-protein kinase At1g11330 OS=Arabidopsis thaliana OX=3702 GN=At1g11330 PE=1 SV=3)	EYU27875.1(hypothetical protein MIMGU_mgv1a001357mg [Erythranthe guttata])
Pcab005417	1.52	2.46	1.06	1.24	2.04	0.39	0.81	0.84	0.95	3.5	7.89	1.49	sp|Q9SXB4|Y1130_ARATH(G-type lectin S-receptor-like serine/threonine-protein kinase At1g11300 OS=Arabidopsis thaliana OX=3702 GN=At1g11300 PE=2 SV=1)	GER52999.1(S-locus lectin protein kinase family protein [Striga asiatica])
Pcab005423	4.53	5.08	2.32	14.44	42.07	23.24	19.26	26.31	21.32	3.94	7.56	2.11	sp|Q570C0|TIR1_ARATH(Protein TRANSPORT INHIBITOR RESPONSE 1 OS=Arabidopsis thaliana OX=3702 GN=TIR1 PE=1 SV=2)	XP_011096196.1(protein TRANSPORT INHIBITOR RESPONSE 1-like [Sesamum indicum])
Pcab005428	0.49	0.65	0.93	0.12	0.48	0.15	1.76	2.12	1.98	1.36	1.53	1.28	sp|P23586|STP1_ARATH(Sugar transport protein 1 OS=Arabidopsis thaliana OX=3702 GN=STP1 PE=1 SV=2)	GER31658.1(sugar transporter [Striga asiatica])
Pcab005433	3.44	9.3	4.53	1.67	3.25	3.64	1.57	4.01	3.26	6.52	16.28	14.27	sp|Q9LDR8|MY102_ARATH(Transcription factor MYB102 OS=Arabidopsis thaliana OX=3702 GN=MYB102 PE=2 SV=1)	XP_011096186.1(protein ODORANT1 [Sesamum indicum])
Pcab005438	1	0.36	1.31	0.41	0.7	1.06	0.06	0.27	0	0.04	0	0.05	sp|Q9ZR04|CCD61_ARATH(Putative cyclin-D6-1 OS=Arabidopsis thaliana OX=3702 GN=CYCD6-1 PE=3 SV=1)	XP_011096183.1(putative cyclin-D6-1 isoform X1 [Sesamum indicum])
Pcab005450	5.03	6.45	1.49	0.45	0.2	0.65	0.18	0.96	0.51	0.42	0.2	0.8	sp|Q9SXB4|Y1130_ARATH(G-type lectin S-receptor-like serine/threonine-protein kinase At1g11300 OS=Arabidopsis thaliana OX=3702 GN=At1g11300 PE=2 SV=1)	XP_011096175.2(G-type lectin S-receptor-like serine/threonine-protein kinase At1g11330 [Sesamum indicum])
Pcab005453	0.05	0.05	0.21	1.63	2.1	1.66	1.25	1.17	1.5	0.72	0.67	0.2	sp|Q9LPZ9|SD113_ARATH(G-type lectin S-receptor-like serine/threonine-protein kinase SD1-13 OS=Arabidopsis thaliana OX=3702 GN=SD113 PE=1 SV=2)	XP_011096175.2(G-type lectin S-receptor-like serine/threonine-protein kinase At1g11330 [Sesamum indicum])
Pcab005458	7.52	9.53	15.22	6.64	1.95	3.4	3.12	7.44	5.38	2	2.54	2.97	sp|O81906|B120_ARATH(G-type lectin S-receptor-like serine/threonine-protein kinase B120 OS=Arabidopsis thaliana OX=3702 GN=B120 PE=2 SV=1)	XP_012848705.1(PREDICTED: G-type lectin S-receptor-like serine/threonine-protein kinase B120 [Erythranthe guttata])
Pcab005463	11.85	36.76	76	9.27	2.92	14.59	17.47	35.99	22.82	3.91	8.11	22.81	sp|Q9AYU0|QR2_TRIVS(Quinone-oxidoreductase QR2 OS=Triphysaria versicolor OX=64093 PE=1 SV=1)	XP_010240992.1(PREDICTED: probable NAD(P)H dehydrogenase (quinone) FQR1-like 1 isoform X1 [Nelumbo nucifera])
Pcab005464	3.55	4.09	24.49	0.22	0	2.12	2.23	8.34	3.79	0.22	3.15	3.48	sp|Q6NQE2|FQRL1_ARATH(Probable NAD(P)H dehydrogenase (quinone) FQR1-like 1 OS=Arabidopsis thaliana OX=3702 GN=At4g27270 PE=1 SV=1)	XP_017437261.1(PREDICTED: NAD(P)H dehydrogenase (quinone) FQR1-like [Vigna angularis])
Pcab089178	4.26	5.76	2.38	26.67	30.31	21.75	20.44	15.82	19.08	17.13	17.3	11.19	sp|Q6E6S7|AP1_VITVI(Agamous-like MADS-box protein AP1 OS=Vitis vinifera OX=29760 GN=AP1 PE=2 SV=1)	AIS82596.1(APETALA 1 [Sesamum indicum])
Pcab005475	0.47	0.66	1.92	0	0.26	0.09	0.11	0.19	0.06	0	0	0.36	sp|Q84LB2|AFS1_MALDO((E,E)-alpha-farnesene synthase OS=Malus domestica OX=3750 GN=AFS1 PE=1 SV=2)	XP_011096130.1(alpha-farnesene synthase [Sesamum indicum])
Pcab005477	0.84	0.77	1.09	2.52	4.21	3.18	0.66	1.22	0.09	0.78	1.05	1.03	None	XP_011096128.1(uncharacterized protein LOC105175392 [Sesamum indicum])
Pcab005486	0.25	0.27	0.08	0.88	1.03	1.07	0.48	0.32	0.2	0.14	0.06	0	sp|Q9SYB0|TAUE2_ARATH(Sulfite exporter TauE/SafE family protein 2 OS=Arabidopsis thaliana OX=3702 GN=At1g61740 PE=2 SV=1)	PIN14262.1(hypothetical protein CDL12_13121 [Handroanthus impetiginosus])
Pcab005497	0.27	0.08	0.66	0.27	0.69	0.38	0	0	0	1.28	1.32	1.34	sp|A2Q5W1|ERN1_MEDTR(Ethylene-responsive transcription factor ERN1 OS=Medicago truncatula OX=3880 GN=ERN1 PE=2 SV=1)	TEY86249.1(EREBP-like factor [Salvia splendens])
Pcab005498	4.32	4.19	3.89	6.26	7.38	8.99	0.74	0.9	0.56	1.5	1.04	1.46	sp|O49561|G2OX8_ARATH(Gibberellin 2-beta-dioxygenase 8 OS=Arabidopsis thaliana OX=3702 GN=GA2OX8 PE=1 SV=2)	XP_012842002.1(PREDICTED: gibberellin 2-beta-dioxygenase 8-like [Erythranthe guttata])
Pcab005502	4	1.46	0.65	5.85	6.45	4.67	0.36	1.9	0.18	0.28	0	4.15	sp|Q8L9A9|XTH8_ARATH(Probable xyloglucan endotransglucosylase/hydrolase protein 8 OS=Arabidopsis thaliana OX=3702 GN=XTH8 PE=2 SV=2)	GER52973.1(xyloglucan endotransglucosylase/hydrolase 8 [Striga asiatica])
Pcab005514	1.77	1.38	1.29	7.72	15.57	5.52	0.24	0.25	0.37	0.45	0.21	0.76	sp|F4JEQ2|PBL23_ARATH(Probable serine/threonine-protein kinase PBL23 OS=Arabidopsis thaliana OX=3702 GN=PBL23 PE=2 SV=1)	PIN00592.1(Serine/threonine protein kinase [Handroanthus impetiginosus])
Pcab005519	1.12	0.43	0.52	0.23	0.26	0.18	0	0.04	0.06	0.24	0.08	0.04	sp|P62286|ASPM_CANLF(Abnormal spindle-like microcephaly-associated protein homolog OS=Canis lupus familiaris OX=9615 GN=ASPM PE=2 SV=2)	XP_011096089.1(abnormal spindle-like microcephaly-associated protein homolog isoform X2 [Sesamum indicum])
Pcab005525	4.37	2.87	2.84	18.27	46.25	31.41	19.33	17.93	20.47	1.48	4.67	9.7	None	PIN21151.1(hypothetical protein CDL12_06152 [Handroanthus impetiginosus])
Pcab005527	5.96	5.73	6.52	7.86	13.28	7.59	1.19	1.4	0.75	1.26	0.57	0.67	sp|Q9LVD9|DTX40_ARATH(Protein DETOXIFICATION 40 OS=Arabidopsis thaliana OX=3702 GN=DTX40 PE=1 SV=1)	XP_011096076.1(protein DETOXIFICATION 40 [Sesamum indicum])
Pcab005528	0.29	0.39	0	0	0.05	0	0	0	0	0.8	0.54	0.21	sp|Q9LVD9|DTX40_ARATH(Protein DETOXIFICATION 40 OS=Arabidopsis thaliana OX=3702 GN=DTX40 PE=1 SV=1)	PIN21149.1(putative membrane protein, predicted efflux pump [Handroanthus impetiginosus])
Pcab005534	169.05	140.23	104.18	54.02	54.83	56.15	10.08	11.33	9.63	10.25	5.73	10.06	sp|Q9SB81|PER42_ARATH(Peroxidase 42 OS=Arabidopsis thaliana OX=3702 GN=PER42 PE=1 SV=2)	XP_011096066.1(peroxidase 42-like [Sesamum indicum])
Pcab005538	15.12	15.52	3.52	1.91	8.49	1.26	3.48	3.91	3.14	23.69	36.08	7.66	sp|P29790|ATPG_TOBAC(ATP synthase gamma chain, chloroplastic OS=Nicotiana tabacum OX=4097 GN=ATPC PE=1 SV=1)	XP_011096063.1(ATP synthase gamma chain, chloroplastic [Sesamum indicum])
Pcab005539	99.78	87.52	43.9	29.28	65.47	29.08	15.49	18.19	17.97	112.84	184.46	38.18	sp|P29790|ATPG_TOBAC(ATP synthase gamma chain, chloroplastic OS=Nicotiana tabacum OX=4097 GN=ATPC PE=1 SV=1)	XP_003542865.1(ATP synthase gamma chain, chloroplastic [Glycine max])
Pcab005545	7.94	2.28	3.61	8.75	5.3	8.77	1.24	3.34	2.06	1.24	0.4	1.04	sp|Q5F259|AN13B_MOUSE(Ankyrin repeat domain-containing protein 13B OS=Mus musculus OX=10090 GN=Ankrd13b PE=2 SV=1)	TEY84928.1(hypothetical protein Saspl_006593 [Salvia splendens])
Pcab005549	14.38	1.68	2.94	58.1	29.96	45.51	8.14	8.77	7.55	4.78	0.72	7.14	sp|Q00624|ASOL_BRANA(L-ascorbate oxidase homolog OS=Brassica napus OX=3708 GN=Bp10 PE=2 SV=1)	XP_011096053.1(L-ascorbate oxidase homolog [Sesamum indicum])
Pcab005551	2.18	2.21	1.84	2.47	5.32	2.61	2.47	3.84	5.9	8.63	16.04	3.59	None	XP_020553977.1(uncharacterized protein LOC105175329 isoform X3 [Sesamum indicum])
Pcab005560	15.45	18.15	8.75	106.57	95.14	108.26	109.96	91.93	93.44	32.32	27.37	37.21	sp|O04057|ASPR_CUCPE(Aspartic proteinase OS=Cucurbita pepo OX=3663 PE=2 SV=1)	XP_012848883.1(PREDICTED: aspartic proteinase-like [Erythranthe guttata])
Pcab005561	0.87	0.44	0.87	0	0	0	0	0	0	0	0	0	sp|O48716|JGB_ARATH(Protein JINGUBANG OS=Arabidopsis thaliana OX=3702 GN=JGB PE=1 SV=1)	TEY82269.1(hypothetical protein Saspl_024322 [Salvia splendens])
Pcab005570	5.18	5.7	4.41	10.06	17.43	14.8	29.63	17.3	25.15	22.66	21.95	16.73	sp|O24023|NCED1_SOLLC(9-cis-epoxycarotenoid dioxygenase NCED1, chloroplastic OS=Solanum lycopersicum OX=4081 GN=NCED1 PE=1 SV=2)	AGN03861.1(9-cis epoxycarotenoid dioxygenase [Scutellaria baicalensis])
Pcab005579	0	0	0.17	1.31	1.44	2.58	0.18	0.16	0	0.14	0	0.17	sp|Q9SHH7|GSTUP_ARATH(Glutathione S-transferase U25 OS=Arabidopsis thaliana OX=3702 GN=GSTU25 PE=1 SV=1)	XP_011082829.1(probable glutathione S-transferase [Sesamum indicum])
Pcab005581	104.76	57.63	56.66	46.35	34.97	39.81	6.53	7.52	6.3	12.39	4.98	15.47	sp|Q9ZRW8|GSTUJ_ARATH(Glutathione S-transferase U19 OS=Arabidopsis thaliana OX=3702 GN=GSTU19 PE=1 SV=1)	XP_011082829.1(probable glutathione S-transferase [Sesamum indicum])
Pcab005582	6.19	21.19	2.1	1.04	0	2.72	0.49	3.02	0.76	0.71	1.83	4.15	sp|P49332|GSTXC_TOBAC(Probable glutathione S-transferase parC OS=Nicotiana tabacum OX=4097 GN=PARC PE=2 SV=1)	XP_010103480.1(probable glutathione S-transferase [Morus notabilis])
Pcab005593	0.18	0.43	0.06	0.03	0.02	0.03	0.49	0.26	0.07	0.56	0.66	0.18	sp|O81832|Y4729_ARATH(G-type lectin S-receptor-like serine/threonine-protein kinase At4g27290 OS=Arabidopsis thaliana OX=3702 GN=At4g27290 PE=3 SV=4)	XP_011097955.1(G-type lectin S-receptor-like serine/threonine-protein kinase At4g27290 [Sesamum indicum])
Pcab005607	3.37	1.65	3.01	2.75	7.3	2.91	1.27	0.84	1.39	10.89	17.28	2.62	sp|Q76FS5|SPS2_ARATH(Solanesyl diphosphate synthase 2, chloroplastic OS=Arabidopsis thaliana OX=3702 GN=SPS2 PE=1 SV=1)	ALT07953.1(putative solanesyl diphosphate synthase [Leucosceptrum canum])
Pcab005628	3.57	2.22	2.18	13.93	14.82	11.96	13.88	11.56	13.11	6.65	6.32	3.62	sp|Q9ZV88|BEH4_ARATH(BES1/BZR1 homolog protein 4 OS=Arabidopsis thaliana OX=3702 GN=BEH4 PE=1 SV=1)	TEY32536.1(hypothetical protein Saspl_043818 [Salvia splendens])
Pcab005629	16.41	14.75	12.12	61.36	66.74	51.54	97.98	91.32	97.56	106.85	91.68	55.06	sp|O65355|GGH2_ARATH(Gamma-glutamyl hydrolase 2 OS=Arabidopsis thaliana OX=3702 GN=GGH2 PE=1 SV=2)	XP_011098203.1(gamma-glutamyl hydrolase 2 isoform X1 [Sesamum indicum])
Pcab005630	2.83	3.1	2.19	7.56	10.07	9.11	17.03	11.71	15.71	7.5	6.14	5.22	sp|O65355|GGH2_ARATH(Gamma-glutamyl hydrolase 2 OS=Arabidopsis thaliana OX=3702 GN=GGH2 PE=1 SV=2)	GER47638.1(gamma-glutamyl hydrolase, partial [Striga asiatica])
Pcab005635	1.36	2.71	2.94	3.27	1.42	3.74	15.75	11.42	13.6	4.55	1.62	27.05	sp|Q58FV0|DOGL3_ARATH(Protein DOG1-like 3 OS=Arabidopsis thaliana OX=3702 GN=DOGL3 PE=2 SV=1)	XP_011082770.1(protein DOG1-like 1 isoform X1 [Sesamum indicum])
Pcab005645	3.94	1.95	2.2	8.22	4.15	8.71	1.46	2.34	1.26	0.99	0.13	1.2	sp|Q9MAH1|TTL1_ARATH(TPR repeat-containing thioredoxin TTL1 OS=Arabidopsis thaliana OX=3702 GN=TTL1 PE=1 SV=1)	GER29168.1(tetratricopeptide repeat-containing family protein [Striga asiatica])
Pcab005666	0.06	0.11	0.06	1.34	1.88	1.89	0.7	0.69	0.78	0.37	0.1	0.06	None	XP_011098254.1(uncharacterized protein LOC105176957 [Sesamum indicum])
Pcab005678	2.31	0.63	0.42	2.89	6.14	4.11	0.66	0.44	0.81	0.99	0.2	0.21	None	XP_020550214.1(LOW QUALITY PROTEIN: uncharacterized protein LOC110012128 [Sesamum indicum])
Pcab005679	61.22	59.16	7.72	6.78	1.39	8.43	33.31	31.95	28.56	6.46	1.14	46.31	None	PIN03572.1(hypothetical protein CDL12_23904 [Handroanthus impetiginosus])
Pcab005680	0.3	0.39	0.93	1.78	3.04	1.14	3.02	1.73	3.22	1.89	5.36	0.68	None	PIN03573.1(hypothetical protein CDL12_23905 [Handroanthus impetiginosus])
Pcab005683	5.78	0.81	1.81	11.32	14.05	11.47	10.68	10.64	9.19	6.74	4.18	3.68	sp|O49453|Y4844_ARATH(Uncharacterized protein At4g28440 OS=Arabidopsis thaliana OX=3702 GN=At4g28440 PE=1 SV=1)	XP_011098274.1(uncharacterized protein At4g28440-like [Sesamum indicum])
Pcab005706	1.2	0.92	1.64	2.74	6.22	1.68	0.89	1.22	1.22	7.39	13.65	1.44	sp|Q9LJR3|SPA3_ARATH(Protein SPA1-RELATED 3 OS=Arabidopsis thaliana OX=3702 GN=SPA3 PE=1 SV=1)	XP_011098302.1(protein SPA1-RELATED 4-like isoform X1 [Sesamum indicum])
Pcab005718	6.29	4.16	5.48	11.78	7.42	12.32	9.86	5.73	8.14	1.65	1.73	2.21	None	TEY42140.1(hypothetical protein Saspl_033964 [Salvia splendens])
Pcab005724	0.46	0.32	0.13	0.48	0.65	1.02	0.3	0.12	0.09	2.85	3.7	0.62	sp|Q9M817|PTR6_ARATH(Protein NRT1/ PTR FAMILY 1.2 OS=Arabidopsis thaliana OX=3702 GN=NPF1.2 PE=1 SV=1)	PIN08309.1(H+/oligopeptide symporter [Handroanthus impetiginosus])
Pcab005736	2.27	1.6	0.9	9.05	10.76	7.94	7.88	7.83	7.47	2.17	1.23	0.83	sp|Q9FI00|MLO11_ARATH(MLO-like protein 11 OS=Arabidopsis thaliana OX=3702 GN=MLO11 PE=2 SV=1)	XP_011098325.1(MLO-like protein 11 [Sesamum indicum])
Pcab005742	12.35	7.34	16.55	5.97	4.42	0.5	1.82	2.94	2.13	10.66	8.72	3.16	sp|Q41249|PORA_CUCSA(Protochlorophyllide reductase, chloroplastic OS=Cucumis sativus OX=3659 GN=PORA PE=2 SV=1)	XP_011098331.1(protochlorophyllide reductase [Sesamum indicum])
Pcab005749	2.19	1.25	1.35	2.78	2.93	3.79	0.75	0.97	0.84	0.42	0.48	0.27	sp|O80386|CIP7_ARATH(COP1-interacting protein 7 OS=Arabidopsis thaliana OX=3702 GN=CIP7 PE=1 SV=1)	TEY28240.1(hypothetical protein Saspl_049015 [Salvia splendens])
Pcab022134	0.07	0.5	0	0.06	0.05	0.03	0	0.09	0.04	0.26	0.6	0.41	sp|E7DN63|BAMS_SOLLC(Beta-amyrin synthase OS=Solanum lycopersicum OX=4081 GN=TTS1 PE=1 SV=1)	XP_011093795.1(beta-amyrin synthase [Sesamum indicum])
Pcab005760	5.76	9.39	5.68	1.55	2.05	0.7	1.19	0.71	1.07	3.04	5.69	5.83	sp|P93604|LRK10_WHEAT(Rust resistance kinase Lr10 OS=Triticum aestivum OX=4565 GN=LRK10 PE=2 SV=1)	TEY84614.1(hypothetical protein Saspl_006277 [Salvia splendens])
Pcab005772	12.56	11.26	49.87	22.3	49.65	0.51	1.8	1.95	1.11	69.37	94.33	19.7	sp|P27489|CB23_SOLLC(Chlorophyll a-b binding protein 13, chloroplastic OS=Solanum lycopersicum OX=4081 GN=CAB13 PE=1 SV=1)	XP_011098362.1(chlorophyll a-b binding protein 13, chloroplastic [Sesamum indicum])
Pcab005776	0.67	0.66	0.03	4.56	1.11	1.95	4.06	5.26	3.64	0.11	0.03	0.47	None	EOY12769.1(2-nonaprenyl-3-methyl-6-methoxy-1,4-benzoquinol hydroxylase [Theobroma cacao])
Pcab005791	2.51	2.53	0.91	0.44	0.32	0.5	0.68	1.55	0.94	1.33	0.11	6.12	sp|O81832|Y4729_ARATH(G-type lectin S-receptor-like serine/threonine-protein kinase At4g27290 OS=Arabidopsis thaliana OX=3702 GN=At4g27290 PE=3 SV=4)	XP_020554437.1(G-type lectin S-receptor-like serine/threonine-protein kinase At4g27290 isoform X2 [Sesamum indicum])
Pcab005792	5.69	7.96	3.38	1.97	0.97	1.35	4.22	5.45	4.64	3.78	3.59	8.32	sp|O81832|Y4729_ARATH(G-type lectin S-receptor-like serine/threonine-protein kinase At4g27290 OS=Arabidopsis thaliana OX=3702 GN=At4g27290 PE=3 SV=4)	XP_020554436.1(G-type lectin S-receptor-like serine/threonine-protein kinase At4g27290 isoform X1 [Sesamum indicum])
Pcab005795	0.93	1.27	2.27	0.15	0.24	0.39	0.46	0.52	2.23	0.69	1.47	2.35	sp|O81832|Y4729_ARATH(G-type lectin S-receptor-like serine/threonine-protein kinase At4g27290 OS=Arabidopsis thaliana OX=3702 GN=At4g27290 PE=3 SV=4)	XP_020554436.1(G-type lectin S-receptor-like serine/threonine-protein kinase At4g27290 isoform X1 [Sesamum indicum])
Pcab005798	0.94	1.02	1.55	0.93	0.67	1.17	0.59	0.7	0.26	1.86	1.97	2.45	sp|O81905|SD18_ARATH(Receptor-like serine/threonine-protein kinase SD1-8 OS=Arabidopsis thaliana OX=3702 GN=SD18 PE=1 SV=1)	XP_020554436.1(G-type lectin S-receptor-like serine/threonine-protein kinase At4g27290 isoform X1 [Sesamum indicum])
Pcab005800	5.93	7.24	16.29	2.24	1.07	1.84	1.25	1.89	1.29	2.46	1.94	3.6	sp|O81832|Y4729_ARATH(G-type lectin S-receptor-like serine/threonine-protein kinase At4g27290 OS=Arabidopsis thaliana OX=3702 GN=At4g27290 PE=3 SV=4)	KZV55961.1(hypothetical protein F511_21580 [Dorcoceras hygrometricum])
Pcab005802	2.96	2.62	6.43	0.66	0.09	0.28	0.04	0.14	0.19	0.16	0.29	0.19	sp|O81832|Y4729_ARATH(G-type lectin S-receptor-like serine/threonine-protein kinase At4g27290 OS=Arabidopsis thaliana OX=3702 GN=At4g27290 PE=3 SV=4)	EYU33573.1(hypothetical protein MIMGU_mgv1a024422mg, partial [Erythranthe guttata])
Pcab005804	0.71	0.54	1.11	0.17	0.09	0.12	0	0	0	0.26	0.25	0.34	sp|O81832|Y4729_ARATH(G-type lectin S-receptor-like serine/threonine-protein kinase At4g27290 OS=Arabidopsis thaliana OX=3702 GN=At4g27290 PE=3 SV=4)	EYU33571.1(hypothetical protein MIMGU_mgv1a020014mg [Erythranthe guttata])
Pcab005811	0.42	0.45	0.48	0.01	0.05	0.05	0.02	0.05	0.02	0.09	0.36	0.18	sp|O81832|Y4729_ARATH(G-type lectin S-receptor-like serine/threonine-protein kinase At4g27290 OS=Arabidopsis thaliana OX=3702 GN=At4g27290 PE=3 SV=4)	KAF3654924.1(G-type lectin S-receptor-like serine/threonine-protein kinase [Capsicum annuum])
Pcab005814	0.58	0.57	0.39	0.17	0.59	0.08	0.04	0.04	0.05	0.29	0.91	0	sp|O81832|Y4729_ARATH(G-type lectin S-receptor-like serine/threonine-protein kinase At4g27290 OS=Arabidopsis thaliana OX=3702 GN=At4g27290 PE=3 SV=4)	EYU33573.1(hypothetical protein MIMGU_mgv1a024422mg, partial [Erythranthe guttata])
Pcab005816	1.74	2.15	2.53	0.47	0.9	0.68	0.24	0.23	0.15	1.81	2.92	2.55	sp|O81832|Y4729_ARATH(G-type lectin S-receptor-like serine/threonine-protein kinase At4g27290 OS=Arabidopsis thaliana OX=3702 GN=At4g27290 PE=3 SV=4)	KAF3654924.1(G-type lectin S-receptor-like serine/threonine-protein kinase [Capsicum annuum])
Pcab005821	0.35	1.48	0.07	0.36	0.33	0.79	0.61	1.13	0.94	2.79	2.49	4.16	sp|O81832|Y4729_ARATH(G-type lectin S-receptor-like serine/threonine-protein kinase At4g27290 OS=Arabidopsis thaliana OX=3702 GN=At4g27290 PE=3 SV=4)	EYU33571.1(hypothetical protein MIMGU_mgv1a020014mg [Erythranthe guttata])
Pcab005823	1.17	3	0.55	0.37	0.11	0.54	0.58	0.25	0.69	0.65	1.02	2.17	sp|O81832|Y4729_ARATH(G-type lectin S-receptor-like serine/threonine-protein kinase At4g27290 OS=Arabidopsis thaliana OX=3702 GN=At4g27290 PE=3 SV=4)	EYU33571.1(hypothetical protein MIMGU_mgv1a020014mg [Erythranthe guttata])
Pcab005833	2.51	1.56	4.74	6.19	7.04	4.95	2.42	2.6	2.99	33.61	20.5	15.11	sp|Q9LSQ4|GH36_ARATH(Indole-3-acetic acid-amido synthetase GH3.6 OS=Arabidopsis thaliana OX=3702 GN=GH3.6 PE=1 SV=1)	XP_011097950.1(indole-3-acetic acid-amido synthetase GH3.6 [Sesamum indicum])
Pcab005839	1.04	2.38	5.46	1.32	3.8	1.09	0.66	1.61	0.37	4.11	11.03	6.48	None	XP_012841709.1(PREDICTED: uncharacterized protein LOC105961994 [Erythranthe guttata])
Pcab005840	91.28	55.53	53.15	475.56	158.59	277.17	446.41	334.39	385.66	316.06	161.44	471.26	sp|P46519|LEA14_SOYBN(Desiccation protectant protein Lea14 homolog OS=Glycine max OX=3847 PE=2 SV=1)	PIN00238.1(hypothetical protein CDL12_27259 [Handroanthus impetiginosus])
Pcab005841	17.12	8.7	25.84	84.99	66.05	94.42	86.96	40.39	60.01	86.79	95.53	78.55	sp|Q69VG1|CIGR1_ORYSJ(Chitin-inducible gibberellin-responsive protein 1 OS=Oryza sativa subsp. japonica OX=39947 GN=CIGR1 PE=2 SV=1)	XP_011095306.1(scarecrow-like protein 21 [Sesamum indicum])
Pcab005844	2.4	0.92	0.83	4.75	5.98	6.61	4.85	4.93	5.22	0.55	0.11	0.56	None	XP_020554053.1(uncharacterized protein LOC105174809 [Sesamum indicum])
Pcab005849	4.7	1.62	2.34	2.59	1.37	2.9	0.28	0.44	0.45	0.54	0.1	0.24	sp|P46875|KN14N_ARATH(Kinesin-like protein KIN-14N OS=Arabidopsis thaliana OX=3702 GN=KIN14N PE=1 SV=1)	XP_011097929.1(kinesin-like protein KIN-14N [Sesamum indicum])
Pcab005850	1.05	0.19	0	3.62	4.16	1.31	17.16	12.1	18.39	27.8	43.03	43.79	sp|Q8LDI5|CXXS1_ARATH(Thioredoxin-like protein CXXS1 OS=Arabidopsis thaliana OX=3702 GN=CXXS1 PE=2 SV=2)	OMO76684.1(Thioredoxin [Corchorus capsularis])
Pcab005868	5	0.93	0.76	0.65	1.72	0	0	0	0	0.66	0	0.37	sp|O82480|RAC7_ARATH(Rac-like GTP-binding protein ARAC7 OS=Arabidopsis thaliana OX=3702 GN=ARAC7 PE=1 SV=1)	PIN08307.1(Ras-related small GTPase, Rho type [Handroanthus impetiginosus])
Pcab005870	1.71	1.27	1.46	2.91	2.36	2.03	0	0	0	0	0	0	sp|Q9SK27|ENL1_ARATH(Early nodulin-like protein 1 OS=Arabidopsis thaliana OX=3702 GN=At2g25060 PE=2 SV=2)	PIN22358.1(hypothetical protein CDL12_04934 [Handroanthus impetiginosus])
Pcab005872	7.74	5.67	5.88	18.89	13.45	19.71	16.21	15.91	14.94	2.11	1.23	2.54	sp|Q9M5A9|GPT1_ARATH(Glucose-6-phosphate/phosphate translocator 1, chloroplastic OS=Arabidopsis thaliana OX=3702 GN=GPT1 PE=2 SV=1)	KZV29278.1(protein disulfide isomerase-like 5-4 [Dorcoceras hygrometricum])
Pcab005894	2.53	0.71	0.85	6.73	5.17	5.48	0.43	0.39	0.67	0.19	0.34	0.47	sp|Q8GT74|NIP2_ARATH(NEP1-interacting protein 2 OS=Arabidopsis thaliana OX=3702 GN=NIP2 PE=1 SV=1)	XP_022877540.1(NEP1-interacting protein 1-like [Olea europaea var. sylvestris])
Pcab005905	0.78	0.92	0	3.27	4.24	4.37	23.97	19.02	24.44	8.07	2.95	3.48	sp|O22299|LET6_SOLLC(Homeobox protein knotted-1-like LET6 OS=Solanum lycopersicum OX=4081 GN=LET6 PE=2 SV=1)	XP_011086207.1(homeobox protein SBH1 [Sesamum indicum])
Pcab005919	0.83	0.67	0.68	4.64	1.51	3.48	0.52	0.4	0.25	1.03	0.27	0	sp|Q9FKH6|B561P_ARATH(Cytochrome b561 and DOMON domain-containing protein At5g35735 OS=Arabidopsis thaliana OX=3702 GN=At5g35735 PE=2 SV=1)	XP_020554527.1(cytochrome b561 and DOMON domain-containing protein At5g47530-like [Sesamum indicum])
Pcab005924	2.8	4.89	62.88	1.25	9.54	2.95	1.44	2.78	1.33	4.26	24.51	5.19	sp|Q8RWE8|GGAP1_ARATH(GDP-L-galactose phosphorylase 1 OS=Arabidopsis thaliana OX=3702 GN=VTC2 PE=1 SV=1)	XP_011097847.1(GDP-L-galactose phosphorylase 2-like [Sesamum indicum])
Pcab005937	5.6	1.51	1.2	4.53	4.23	6.1	1.26	0.84	1.01	1.41	0.44	0.31	sp|Q9FLP0|MA651_ARATH(65-kDa microtubule-associated protein 1 OS=Arabidopsis thaliana OX=3702 GN=MAP65-1 PE=1 SV=1)	PIN23164.1(Microtubule-associated protein essential for anaphase spindle elongation [Handroanthus impetiginosus])
Pcab005938	10.88	3.73	2.32	8.15	8.24	11.4	4.79	4.95	5.1	1.63	1.05	1.16	sp|Q9FLP0|MA651_ARATH(65-kDa microtubule-associated protein 1 OS=Arabidopsis thaliana OX=3702 GN=MAP65-1 PE=1 SV=1)	XP_011097829.1(65-kDa microtubule-associated protein 1 [Sesamum indicum])
Pcab005950	0.95	0.28	0.85	3.41	3.58	3.17	2.41	1.17	2.29	1.15	0.47	0.78	sp|Q9XGY6|WAXS1_SIMCH(Long-chain-alcohol O-fatty-acyltransferase OS=Simmondsia chinensis OX=3999 PE=1 SV=1)	PIN07314.1(Long-chain-alcohol O-fatty-acyltransferase [Handroanthus impetiginosus])
Pcab005970	1.4	0.19	0.27	0.23	0.15	0.29	0	0.03	0.03	0.09	0	0.04	sp|F4JDI6|KN12F_ARATH(Kinesin-like protein KIN-12F OS=Arabidopsis thaliana OX=3702 GN=KIN12F PE=3 SV=1)	PIN26986.1(Kinesin (SMY1 subfamily) [Handroanthus impetiginosus])
Pcab005972	3.63	3.05	3.39	4.73	8.51	12.36	54.7	45.46	54.31	20.59	19.17	17.24	sp|Q42588|SAT1_ARATH(Serine acetyltransferase 1, chloroplastic OS=Arabidopsis thaliana OX=3702 GN=SAT1 PE=1 SV=2)	XP_011097780.1(serine acetyltransferase 1, chloroplastic-like [Sesamum indicum])
Pcab005988	9.33	2.28	4.09	2.37	1.18	0.44	0.18	0.16	0	0.5	0.33	0	None	None
Pcab005989	4.88	0.84	1.45	50.58	68.13	51.74	0	0.07	0	0.45	0.05	2.17	sp|Q93Z25|PLY22_ARATH(Probable pectate lyase 22 OS=Arabidopsis thaliana OX=3702 GN=At5g63180 PE=2 SV=1)	PIN13483.1(Pectate lyase [Handroanthus impetiginosus])
Pcab005990	0.53	0.26	0.15	1.65	1.04	1	0.32	0.07	0.07	0.34	0.2	0.15	sp|Q9SUQ3|Y4374_ARATH(Probable inactive receptor kinase At4g23740 OS=Arabidopsis thaliana OX=3702 GN=At4g23740 PE=1 SV=1)	PIN20563.1(Serine/threonine protein kinase [Handroanthus impetiginosus])
Pcab006051	0	0.1	0	0	0.09	0.07	0.21	0	0	0.47	0.87	0.51	sp|Q9FWC1|TRE_ORYSJ(Probable trehalase OS=Oryza sativa subsp. japonica OX=39947 GN=Os10g0521000 PE=2 SV=1)	EYU21235.1(hypothetical protein MIMGU_mgv1a003260mg [Erythranthe guttata])
Pcab006052	8.81	9.74	15.26	6.2	13.66	2.86	1.59	1.35	0.65	27.52	43.13	10.01	sp|O24629|SIGA_ARATH(RNA polymerase sigma factor sigA OS=Arabidopsis thaliana OX=3702 GN=SIGA PE=1 SV=1)	PIN23497.1(hypothetical protein CDL12_03781 [Handroanthus impetiginosus])
Pcab006070	2.15	1.35	1.03	16.12	26.89	24.46	4.75	3.62	4.76	2.14	1.73	5.98	None	PIM98140.1(26S proteasome regulatory complex, subunit PSMD10 [Handroanthus impetiginosus])
Pcab006074	27.53	23.03	12.48	7.36	8.88	5.08	3.24	3.97	3.91	16.21	18.27	9.34	sp|P28644|ROC1_SPIOL(28 kDa ribonucleoprotein, chloroplastic OS=Spinacia oleracea OX=3562 PE=1 SV=1)	XP_011101833.1(28 kDa ribonucleoprotein, chloroplastic-like [Sesamum indicum])
Pcab006100	0	0	0	0.51	0.46	0.44	0	0	0	0	0	0	sp|Q9LY84|GDL76_ARATH(GDSL esterase/lipase At5g14450 OS=Arabidopsis thaliana OX=3702 GN=At5g14450 PE=2 SV=1)	XP_011101807.1(GDSL esterase/lipase At5g14450 [Sesamum indicum])
Pcab006108	1.3	1.12	1.05	2.55	3.54	2.2	0.66	0.53	0.43	0.7	1.27	0.48	sp|P15792|KPK1_PHAVU(Protein kinase PVPK-1 OS=Phaseolus vulgaris OX=3885 PE=2 SV=1)	XP_011098415.1(protein kinase PVPK-1 [Sesamum indicum])
Pcab006112	5.75	7.59	1.69	10.77	9.62	16.85	32.61	24	27.31	21.6	21.4	23.81	None	XP_011098426.1(uncharacterized protein LOC105177096 isoform X4 [Sesamum indicum])
Pcab006115	1.45	0.71	0.57	9.11	17.38	9.69	12.3	16.72	16.74	5.56	4.48	2.08	sp|Q9FUJ9|OLEH1_SESIN(Oleosin H1 OS=Sesamum indicum OX=4182 PE=1 SV=1)	NP_001292915.1(uncharacterized protein LOC105177100 [Sesamum indicum])
Pcab006126	1.29	0.36	0.83	2.31	3.68	2.52	0	0.14	0.08	0.3	0.13	0.13	sp|Q02166|TRPD_ARATH(Anthranilate phosphoribosyltransferase, chloroplastic OS=Arabidopsis thaliana OX=3702 GN=PAT1 PE=2 SV=1)	XP_012849684.1(PREDICTED: anthranilate phosphoribosyltransferase, chloroplastic-like isoform X1 [Erythranthe guttata])
Pcab006127	8.42	10.87	27.2	2.5	1.38	5.28	1.57	2.21	2.02	2.34	1.52	4.74	None	PIN21837.1(hypothetical protein CDL12_05470 [Handroanthus impetiginosus])
Pcab006135	2.24	2.71	3.6	5.67	8.42	6.37	1.16	1.01	1.18	0.67	0.52	0.69	sp|Q9LK94|MDAR4_ARATH(Monodehydroascorbate reductase 4, peroxisomal OS=Arabidopsis thaliana OX=3702 GN=MDAR4 PE=1 SV=1)	XP_011098459.1(monodehydroascorbate reductase 4, peroxisomal [Sesamum indicum])
Pcab006138	1.23	0.62	0.44	2	1.18	3.15	3.23	2.88	2.73	0.69	0.45	0.1	None	PIN04688.1(Non-specific serine/threonine protein kinase [Handroanthus impetiginosus])
Pcab006139	1.01	0.65	0.57	2.94	4.98	3.54	1.02	0.54	1.1	0.4	0.39	0.09	None	XP_027084988.1(LOW QUALITY PROTEIN: crooked neck-like protein 1 [Coffea arabica])
Pcab006140	1.49	0.55	2.97	7.4	7.24	5.47	0.58	0.47	1.15	2.43	2.36	0	sp|Q0JKZ0|SNL6_ORYSJ(Cinnamoyl-CoA reductase-like SNL6 OS=Oryza sativa subsp. japonica OX=39947 GN=SNL6 PE=3 SV=1)	PIN01483.1(Flavonol reductase/cinnamoyl-CoA reductase [Handroanthus impetiginosus])
Pcab006146	189.76	224.19	84.18	82.62	78.36	36.73	27.24	41.64	32.69	155.03	129.84	81.57	sp|P27141|CAHC_TOBAC(Carbonic anhydrase, chloroplastic OS=Nicotiana tabacum OX=4097 PE=2 SV=1)	XP_011098473.1(carbonic anhydrase, chloroplastic-like [Sesamum indicum])
Pcab006149	10	25.03	47.98	5.23	4.06	39.39	2.15	4.29	2.98	2.42	3.16	31.93	sp|Q94AY1|NADB_ARATH(L-aspartate oxidase, chloroplastic OS=Arabidopsis thaliana OX=3702 GN=AO PE=1 SV=1)	TEY76980.1(L-aspartate oxidase [Salvia splendens])
Pcab006151	1.43	0.59	0.2	0.35	0.35	0.98	0.19	0.06	0.13	0.92	1.42	1.08	sp|Q9GZR2|REXO4_HUMAN(RNA exonuclease 4 OS=Homo sapiens OX=9606 GN=REXO4 PE=1 SV=2)	PIM99782.1(3'-5' exonuclease [Handroanthus impetiginosus])
Pcab006161	2.13	1.01	1.1	8.14	14.71	7.76	0.79	0.58	0.24	0.68	0.84	0.63	sp|Q17423|CREC_CAEEL(Crescerin-like protein che-12 OS=Caenorhabditis elegans OX=6239 GN=che-12 PE=1 SV=3)	XP_011098499.1(uncharacterized protein LOC105177151 [Sesamum indicum])
Pcab006162	4.51	20.8	5.07	51.74	78.79	67.4	30.97	31.64	17.14	114.81	148.12	130.99	sp|Q9M7J9|POT8_ARATH(Potassium transporter 8 OS=Arabidopsis thaliana OX=3702 GN=POT8 PE=2 SV=2)	XP_011098505.1(potassium transporter 8-like [Sesamum indicum])
Pcab006172	1.41	1.7	0.84	0.83	1.05	0.92	2.17	0.62	1.12	5.92	4.94	3.74	sp|Q94JU2|WTR18_ARATH(WAT1-related protein At3g28050 OS=Arabidopsis thaliana OX=3702 GN=At3g28050 PE=2 SV=1)	PIN23556.1(hypothetical protein CDL12_03719 [Handroanthus impetiginosus])
Pcab006179	3.85	1.25	2.22	26.77	10.03	14.73	11.8	7.89	9.07	7.22	2.72	6.38	sp|Q9LJP4|CSLC4_ARATH(Xyloglucan glycosyltransferase 4 OS=Arabidopsis thaliana OX=3702 GN=CSLC4 PE=1 SV=1)	PIN23568.1(Xyloglucan 6-xylosyltransferase [Handroanthus impetiginosus])
Pcab006182	3.54	1.63	1.98	15.86	16.88	15.23	6.56	5.27	6.01	3.14	2.12	4.41	sp|Q9LHA7|PER31_ARATH(Peroxidase 31 OS=Arabidopsis thaliana OX=3702 GN=PER31 PE=2 SV=1)	PIN23566.1(Peroxidase [Handroanthus impetiginosus])
Pcab006190	0.11	0.04	0.05	1.11	2.16	2.46	2.41	1.38	1.91	0.56	0.76	0.24	sp|Q9SRI2|PTR31_ARATH(Protein NRT1/ PTR FAMILY 5.9 OS=Arabidopsis thaliana OX=3702 GN=NPF5.9 PE=2 SV=1)	XP_011098534.1(protein NRT1/ PTR FAMILY 5.8 [Sesamum indicum])
Pcab006218	3.61	2.96	20.58	5.99	1.13	3.79	0.86	1.73	1.73	0.65	0	1.44	sp|Q84WW3|VIP2L_ARATH(Inositol hexakisphosphate and diphosphoinositol-pentakisphosphate kinase VIP2 OS=Arabidopsis thaliana OX=3702 GN=VIP2 PE=1 SV=1)	XP_011098563.1(inositol hexakisphosphate and diphosphoinositol-pentakisphosphate kinase 1 isoform X1 [Sesamum indicum])
Pcab006237	6.56	3.6	3.43	10.8	10.65	12.99	2.19	2.94	1.69	2.91	1.7	1.35	sp|Q8L4D8|IQD31_ARATH(Protein IQ-DOMAIN 31 OS=Arabidopsis thaliana OX=3702 GN=IQD31 PE=1 SV=1)	XP_011098588.1(protein IQ-DOMAIN 31-like [Sesamum indicum])
Pcab006242	0.11	0	0	1.76	2.99	1.29	0	0	0.46	0.11	0	0	sp|Q8LC03|ATB13_ARATH(Homeobox-leucine zipper protein ATHB-13 OS=Arabidopsis thaliana OX=3702 GN=ATHB-13 PE=2 SV=2)	PIM98915.1(hypothetical protein CDL12_28598 [Handroanthus impetiginosus])
Pcab006246	4.82	0.43	0.21	51.4	215.82	95.05	0	0	0	0.76	0	10.04	sp|Q9FLE9|PRE1_ARATH(Transcription factor PRE1 OS=Arabidopsis thaliana OX=3702 GN=PRE1 PE=1 SV=1)	XP_011098606.1(transcription factor PRE1 [Sesamum indicum])
Pcab006252	13.32	6.33	3.81	6.64	4.81	5.74	0.61	0.74	1.04	1.2	0.75	1.26	sp|Q9ZRR5|TBA3_HORVU(Tubulin alpha-3 chain OS=Hordeum vulgare OX=4513 GN=TUBA3 PE=2 SV=1)	AFV46219.1(hypothetical protein, partial [Scutellaria baicalensis])
Pcab006258	15.11	6.52	8.5	5.87	7.86	9.87	0	0.34	2.64	0	0.84	1.13	sp|P33629|TBA_PRUDU(Tubulin alpha chain OS=Prunus dulcis OX=3755 GN=TUBA PE=2 SV=1)	PIN16304.1(Alpha tubulin [Handroanthus impetiginosus])
Pcab006265	1.41	0.36	0.99	4.04	6.31	8.09	0.31	0.67	0.57	0.45	0	0.13	sp|P81392|MYB06_ANTMA(Myb-related protein 306 OS=Antirrhinum majus OX=4151 GN=MYB306 PE=2 SV=1)	AGN52073.1(MYB-related transcription factor [Salvia miltiorrhiza])
Pcab006266	2.13	0	0	26.6	58.26	28.06	49.79	43.09	25.18	10.44	17.55	9.55	sp|Q9LJW5|MIF2_ARATH(Mini zinc finger protein 2 OS=Arabidopsis thaliana OX=3702 GN=MIF2 PE=1 SV=1)	XP_011098623.1(mini zinc finger protein 2 [Sesamum indicum])
Pcab006268	20.67	6.11	4.45	69.19	96.42	76.56	1.23	1.3	1.41	6.99	0.99	3.36	sp|Q6NMQ7|GASA6_ARATH(Gibberellin-regulated protein 6 OS=Arabidopsis thaliana OX=3702 GN=GASA6 PE=3 SV=1)	BBH00318.1(GAST1 protein homolog 4 [Prunus dulcis])
Pcab006269	2.57	0.89	2.53	1.46	0.38	0.73	0.07	0.07	0.11	0.32	0.04	0.04	sp|Q9FJL0|SMC4_ARATH(Structural maintenance of chromosomes protein 4 OS=Arabidopsis thaliana OX=3702 GN=SMC4 PE=1 SV=1)	XP_012841354.1(PREDICTED: structural maintenance of chromosomes protein 4 [Erythranthe guttata])
Pcab006273	14.25	12.28	30.48	15.63	22.21	2.92	2.31	3.23	2.34	38.39	40.04	7.62	sp|Q43847|SSY2_SOLTU(Granule-bound starch synthase 2, chloroplastic/amyloplastic OS=Solanum tuberosum OX=4113 GN=SS2 PE=1 SV=3)	XP_011098634.1(granule-bound starch synthase 2, chloroplastic/amyloplastic isoform X2 [Sesamum indicum])
Pcab006280	15.74	6.62	5.35	56.04	92.54	90.99	15.19	13.96	11.13	3.69	1.89	7.01	sp|Q9LDR9|EXP10_ARATH(Expansin-A10 OS=Arabidopsis thaliana OX=3702 GN=EXPA10 PE=2 SV=1)	XP_011098644.1(expansin-A10 [Sesamum indicum])
Pcab006285	0.19	0	0	0	0.37	1.12	3.03	5.53	3.05	0.06	0.06	2.3	sp|A2YAZ1|CASP3_ORYSI(Casparian strip membrane protein 3 OS=Oryza sativa subsp. indica OX=39946 GN=OsI_22263 PE=2 SV=1)	XP_012841314.1(PREDICTED: casparian strip membrane protein 1-like [Erythranthe guttata])
Pcab006286	31.96	54.64	118.29	11.76	9.1	19.02	71.57	66.79	65.77	19.52	17.68	21.95	sp|Q9FLJ2|NC100_ARATH(NAC domain-containing protein 100 OS=Arabidopsis thaliana OX=3702 GN=NAC100 PE=2 SV=1)	XP_011098651.1(NAC domain-containing protein 79 [Sesamum indicum])
Pcab006287	5.56	4.01	5.88	10.01	21.18	14.46	5.04	2.68	1.76	10.89	22.64	4.88	sp|Q9LXF1|MYB16_ARATH(Transcription factor MYB16 OS=Arabidopsis thaliana OX=3702 GN=MYB16 PE=2 SV=1)	XP_011098652.1(myb-related protein 306 [Sesamum indicum])
Pcab006308	1.4	1.53	1.36	0.76	0.12	0.6	0.12	0.25	0.06	0.6	0.21	0.21	sp|Q8LGI2|SCPDL_ARATH(Probable mitochondrial saccharopine dehydrogenase-like oxidoreductase At5g39410 OS=Arabidopsis thaliana OX=3702 GN=At5g39410 PE=1 SV=2)	TEY47533.1(hypothetical protein Saspl_039167 [Salvia splendens])
Pcab006314	0.81	0.48	2.2	2.07	2.87	1.86	1.19	3.21	1.23	0.79	0.04	0.05	sp|O65718|CNGC2_ARATH(Cyclic nucleotide-gated ion channel 2 OS=Arabidopsis thaliana OX=3702 GN=CNGC2 PE=1 SV=1)	PIM99041.1(K+-channel ERG [Handroanthus impetiginosus])
Pcab006316	0.34	0.94	1.1	0.68	3.3	0.52	0.37	0.45	0.69	4.58	8.87	0.32	None	XP_011098701.1(uncharacterized protein LOC105177300 [Sesamum indicum])
Pcab006326	0.07	0.31	0.06	0.93	0.54	0.81	1.92	0.99	1.11	0.05	0.12	0	sp|Q9M202|ZAT9_ARATH(Zinc finger protein ZAT9 OS=Arabidopsis thaliana OX=3702 GN=ZAT9 PE=2 SV=1)	XP_020554652.1(uncharacterized protein LOC105177311 [Sesamum indicum])
Pcab006336	0.8	1.04	0.32	2.97	8.05	5.49	0.34	0	0	0.53	0	1.31	None	PIN04656.1(hypothetical protein CDL12_22807 [Handroanthus impetiginosus])
Pcab006337	2.06	1.1	1.5	4.45	6.39	5.29	0.96	0.29	0.72	0.25	0.16	0.79	sp|Q9SGA8|U83A1_ARATH(UDP-glycosyltransferase 83A1 OS=Arabidopsis thaliana OX=3702 GN=UGT83A1 PE=2 SV=1)	XP_012851558.1(PREDICTED: UDP-glycosyltransferase 83A1 [Erythranthe guttata])
Pcab006338	2.89	3.74	3.44	6.23	10.1	7.9	0.55	0.61	0.27	0.66	0.29	0.71	sp|Q9SGA8|U83A1_ARATH(UDP-glycosyltransferase 83A1 OS=Arabidopsis thaliana OX=3702 GN=UGT83A1 PE=2 SV=1)	XP_012851553.1(PREDICTED: UDP-glycosyltransferase 83A1-like [Erythranthe guttata])
Pcab006348	17.36	21.4	2.6	4.78	1.88	4.37	2.28	2.69	4.25	8.98	3.54	3.87	sp|Q9FL87|CRR7_ARATH(Protein CHLORORESPIRATORY REDUCTION 7, chloroplastic OS=Arabidopsis thaliana OX=3702 GN=CRR7 PE=2 SV=1)	PIN14540.1(hypothetical protein CDL12_12836 [Handroanthus impetiginosus])
Pcab006356	47.03	43.96	37.89	68.22	73.69	93.42	182.49	165.45	172.43	40.73	38.44	22.88	sp|Q9S7W5|TCP13_ARATH(Transcription factor TCP13 OS=Arabidopsis thaliana OX=3702 GN=TCP13 PE=1 SV=1)	XP_011099021.1(transcription factor TCP5-like [Sesamum indicum])
Pcab006359	1.29	0.18	0.14	4.9	14.13	12.75	0.92	1.08	1.26	0.18	0	0.33	sp|Q9S823|LNG2_ARATH(Protein LONGIFOLIA 2 OS=Arabidopsis thaliana OX=3702 GN=LNG2 PE=1 SV=1)	TEY77135.1(hypothetical protein Saspl_008836 [Salvia splendens])
Pcab006371	1.61	0.53	1.6	0.1	0.3	0.16	0.06	0	0	0.33	0.3	0	sp|P52410|KASC1_ARATH(3-oxoacyl-[acyl-carrier-protein] synthase I, chloroplastic OS=Arabidopsis thaliana OX=3702 GN=KAS1 PE=1 SV=2)	XP_022737460.1(3-oxoacyl-[acyl-carrier-protein] synthase I, chloroplastic-like [Durio zibethinus])
Pcab006372	30.23	22.44	30.69	27.43	15.39	31.7	4.77	9.53	6.67	3.72	3.35	11.43	sp|Q94KT8|COBRA_ARATH(Protein COBRA OS=Arabidopsis thaliana OX=3702 GN=COB PE=2 SV=1)	XP_011099166.1(protein COBRA-like [Sesamum indicum])
Pcab006374	3.34	2.1	0.72	7.3	6.09	7.4	3.1	2.93	3.5	1.04	0.52	0.44	sp|Q9LFW3|COBL4_ARATH(COBRA-like protein 4 OS=Arabidopsis thaliana OX=3702 GN=COBL4 PE=2 SV=2)	TEY77163.1(hypothetical protein Saspl_008864 [Salvia splendens])
Pcab006375	4.76	2.94	8.06	2.23	1.65	1.54	0.47	2.09	0.62	2.51	3.79	1.98	sp|Q93XX5|Y5713_ARATH(PI-PLC X domain-containing protein At5g67130 OS=Arabidopsis thaliana OX=3702 GN=At5g67130 PE=1 SV=1)	PIN27177.1(hypothetical protein CDL12_00037 [Handroanthus impetiginosus])
Pcab000085	8.31	13.88	12.25	4.41	2.19	9.62	29.66	47.11	36.91	4.1	4.14	13.05	sp|O82140|BAMS1_PANGI(Beta-amyrin synthase 1 OS=Panax ginseng OX=4054 GN=OSCPNY1 PE=1 SV=1)	XP_011093795.1(beta-amyrin synthase [Sesamum indicum])
Pcab006396	13.2	11.12	14.15	19.11	20.23	14.52	79.21	60.08	66.84	33.88	40.98	30.11	sp|Q9LI61|AVT6A_ARATH(Amino acid transporter AVT6A OS=Arabidopsis thaliana OX=3702 GN=AVT6A PE=2 SV=1)	GER49253.1(amino acid transporter family protein [Striga asiatica])
Pcab006410	0.67	0.38	0.64	5.52	5.14	7.8	9.76	13.92	11.18	5.43	2.95	7.93	sp|Q6NKX1|PROD2_ARATH(Proline dehydrogenase 2, mitochondrial OS=Arabidopsis thaliana OX=3702 GN=POX2 PE=2 SV=1)	XP_011099089.1(proline dehydrogenase 2, mitochondrial isoform X1 [Sesamum indicum])
Pcab006415	14.23	14.74	10.29	3.86	101.63	1.94	29.81	4.03	4.75	103.69	132.22	19.54	None	PIN12000.1(hypothetical protein CDL12_15389 [Handroanthus impetiginosus])
Pcab006416	0.59	0.67	0.26	2.44	1.66	1.31	0.88	1.34	0.3	0.96	1.2	0.52	sp|Q9LFT1|TBL21_ARATH(Protein trichome birefringence-like 21 OS=Arabidopsis thaliana OX=3702 GN=TBL21 PE=3 SV=1)	XP_011099298.1(protein trichome birefringence-like 19 [Sesamum indicum])
Pcab006433	18.02	13.16	9.97	4.43	1.31	2.51	4.05	2.53	3.16	5.39	0.57	5.24	sp|Q9SYY4|ELO3L_ARATH(Elongation of fatty acids protein 3-like OS=Arabidopsis thaliana OX=3702 GN=HOS3 PE=2 SV=1)	PIN26346.1(Fatty acyl-CoA elongase/Polyunsaturated fatty acid specific elongation enzyme [Handroanthus impetiginosus])
Pcab006442	215.38	229.48	206.23	121.96	166.08	51.67	58.32	66.13	62.02	314.96	415.29	205.33	sp|Q40459|PSBO_TOBAC(Oxygen-evolving enhancer protein 1, chloroplastic OS=Nicotiana tabacum OX=4097 GN=PSBO PE=2 SV=1)	PIN19615.1(hypothetical protein CDL12_07717 [Handroanthus impetiginosus])
Pcab006445	6.48	0.78	1.51	10.7	7.52	6.44	23.62	30.62	24.18	0.44	0.37	0.24	sp|Q41495|ST14_SOLTU(STS14 protein OS=Solanum tuberosum OX=4113 GN=STS14 PE=2 SV=1)	XP_012852735.1(PREDICTED: STS14 protein [Erythranthe guttata])
Pcab006450	2.46	1.39	2.06	3.69	6.36	3.96	1.47	1.67	1.29	5.68	9.35	1.88	sp|Q9SW80|BLH2_ARATH(BEL1-like homeodomain protein 2 OS=Arabidopsis thaliana OX=3702 GN=BLH2 PE=1 SV=3)	XP_011099269.1(BEL1-like homeodomain protein 4 [Sesamum indicum])
Pcab006453	13.96	9.64	14.08	12.24	11.09	4.49	3.16	2.75	4.38	18.17	20.32	13.21	sp|Q9ZVL6|U603_ARATH(UPF0603 protein At1g54780, chloroplastic OS=Arabidopsis thaliana OX=3702 GN=At1g54780 PE=1 SV=1)	PIN21519.1(Acid phosphatase [Handroanthus impetiginosus])
Pcab006463	10.35	12.09	5.86	5.94	1.48	8.52	2.23	4.9	3.9	14.05	5.68	40.29	sp|Q9C5S9|CRK6_ARATH(Cysteine-rich receptor-like protein kinase 6 OS=Arabidopsis thaliana OX=3702 GN=CRK6 PE=1 SV=1)	XP_011076612.1(putative receptor-like protein kinase At4g00960 [Sesamum indicum])
Pcab006470	350	402.56	369.63	19.55	53.8	105.87	276.71	283.39	286.9	48.17	26.25	132.09	None	PIN05713.1(hypothetical protein CDL12_21742 [Handroanthus impetiginosus])
Pcab006479	2.57	1.25	0.48	8.62	11.12	11.5	5.77	3.8	6.81	3.8	2.52	1.29	sp|O65657|HIP23_ARATH(Heavy metal-associated isoprenylated plant protein 23 OS=Arabidopsis thaliana OX=3702 GN=HIPP23 PE=1 SV=1)	XP_011090461.1(heavy metal-associated isoprenylated plant protein 23-like [Sesamum indicum])
Pcab006485	3.21	1.81	3.12	5.93	18.44	2.79	3.93	3.04	2.95	21.46	48.98	2.41	sp|Q9FYV1|INO1_SESIN(Inositol-3-phosphate synthase OS=Sesamum indicum OX=4182 PE=2 SV=1)	PIN26746.1(Myo-inositol-1-phosphate synthase [Handroanthus impetiginosus])
Pcab006487	13.11	4.87	5.2	37.02	54.65	47.54	6.45	8.09	7.26	1.87	0.51	3.61	sp|Q9LX15|DFC_ARATH(Protein DOWNSTREAM OF FLC OS=Arabidopsis thaliana OX=3702 GN=DFC PE=2 SV=1)	XP_011090511.1(major pollen allergen Lol p 11-like [Sesamum indicum])
Pcab006490	2.64	1.26	1.08	9.22	9.28	10.12	1.96	2.33	1.95	1.39	1.41	1.02	sp|O64825|LYK4_ARATH(LysM domain receptor-like kinase 4 OS=Arabidopsis thaliana OX=3702 GN=LYK4 PE=1 SV=1)	XP_011090516.1(uncharacterized protein LOC105171185 [Sesamum indicum])
Pcab006495	8.93	9.49	2.14	9.3	3.67	6.4	29.93	31.1	25.92	33.31	8.61	10.95	sp|Q5HZ05|TPPJ_ARATH(Probable trehalose-phosphate phosphatase J OS=Arabidopsis thaliana OX=3702 GN=TPPJ PE=1 SV=1)	PIN18945.1(Trehalose-phosphatase [Handroanthus impetiginosus])
Pcab006498	4.18	2.33	4.34	0.39	1	0	0.1	0.18	0	1.67	4.95	0.09	sp|O65660|PLAT1_ARATH(PLAT domain-containing protein 1 OS=Arabidopsis thaliana OX=3702 GN=PLAT1 PE=1 SV=1)	TEY63516.1(hypothetical protein Saspl_039066 [Salvia splendens])
Pcab006509	0.62	0.24	0.43	1.91	1.91	3.17	0	0	0	0	0	0.15	None	XP_011087694.1(WEB family protein At1g75720 [Sesamum indicum])
Pcab006546	0.19	0.92	1.78	2.33	1.93	2.73	0.96	1.3	1.49	0	0.53	0.22	sp|Q9FZ42|ADRC1_ARATH(NADPH-dependent aldehyde reductase 1, chloroplastic OS=Arabidopsis thaliana OX=3702 GN=ChlADR1 PE=1 SV=1)	XP_009769381.1(PREDICTED: glucose and ribitol dehydrogenase homolog 1 [Nicotiana sylvestris])
Pcab006549	5.15	3.76	0.89	0.46	0.54	0.58	0.07	0.23	2.31	1.76	0.06	0.08	sp|F4K4C5|KN14S_ARATH(Kinesin-like protein KIN-14S OS=Arabidopsis thaliana OX=3702 GN=KIN14S PE=3 SV=1)	PIN06600.1(Kinesin-like protein [Handroanthus impetiginosus])
Pcab006565	0.92	0.82	0.82	2.96	2.53	3.06	0.74	1	0.83	0.75	0.03	0.36	sp|Q9MA60|FH11_ARATH(Formin-like protein 11 OS=Arabidopsis thaliana OX=3702 GN=FH11 PE=2 SV=1)	XP_011092074.1(formin-like protein 11 [Sesamum indicum])
Pcab006574	0.14	0.05	0.32	0.95	2.71	2.67	0.12	0.16	0.27	0.09	0.12	0.16	sp|Q9C992|KCS7_ARATH(3-ketoacyl-CoA synthase 7 OS=Arabidopsis thaliana OX=3702 GN=KCS7 PE=2 SV=1)	XP_021622375.1(3-ketoacyl-CoA synthase 7-like [Manihot esculenta])
Pcab006576	1.58	1.29	2.18	9.19	7.06	11.21	7.89	7.61	7.55	1.51	1.03	1.34	sp|Q10LN5|SWT16_ORYSJ(Bidirectional sugar transporter SWEET16 OS=Oryza sativa subsp. japonica OX=39947 GN=SWEET16 PE=3 SV=1)	PIN05381.1(Multitransmembrane protein [Handroanthus impetiginosus])
Pcab006577	2.51	0.77	4.93	20.14	20.83	24.17	8.79	8.53	8.18	5.48	4.63	2.87	sp|I6YGS0|EPHA_MYCTU(Epoxide hydrolase A OS=Mycobacterium tuberculosis (strain ATCC 25618 / H37Rv) OX=83332 GN=ephA PE=1 SV=1)	XP_011092097.1(uncharacterized protein LOC105172397 [Sesamum indicum])
Pcab006582	4.37	2.36	3.35	0.2	0.37	0.37	0.38	1.03	0.43	1.08	0.65	0.36	sp|O80494|P2B15_ARATH(F-box protein PP2-B15 OS=Arabidopsis thaliana OX=3702 GN=PP2B15 PE=2 SV=2)	XP_011092102.1(F-box protein PP2-B15 [Sesamum indicum])
Pcab006590	0.13	0.06	0.13	0.34	0.23	0.71	0.09	0	0.07	0.05	0	0	sp|O81635|KN14G_ARATH(Kinesin-like protein KIN-14G OS=Arabidopsis thaliana OX=3702 GN=KIN14G PE=1 SV=2)	XP_011087452.1(kinesin-like protein KIN-14I [Sesamum indicum])
Pcab006597	0	0	0	7.57	7.86	8.28	0	0.34	0	0	0	0	sp|Q3E912|DMP10_ARATH(Protein DMP10 OS=Arabidopsis thaliana OX=3702 GN=DMP10 PE=2 SV=1)	XP_011092679.1(uncharacterized protein LOC105172799 [Sesamum indicum])
Pcab006601	3.2	1.54	2.3	7.28	6.31	3.66	0.6	1.11	1.24	2.55	1.29	1.69	sp|Q40401|CALR_NICPL(Calreticulin OS=Nicotiana plumbaginifolia OX=4092 GN=CAL1 PE=2 SV=1)	XP_011069385.1(calreticulin [Sesamum indicum])
Pcab006606	0.09	0	0	0.1	0.37	0	0.24	0.57	1.12	0	0	0	sp|Q93WC5|PP300_ARATH(Pentatricopeptide repeat-containing protein At4g01990, mitochondrial OS=Arabidopsis thaliana OX=3702 GN=At4g01990 PE=2 SV=1)	XP_011092153.1(pentatricopeptide repeat-containing protein At1g02370, mitochondrial-like [Sesamum indicum])
Pcab006618	3.54	9.57	5.8	13.67	13.84	6.06	3.35	1.78	1.59	10.25	21.38	11.42	sp|C7G304|GOLS2_SOLLC(Galactinol synthase 2 OS=Solanum lycopersicum OX=4081 GN=GOLS2 PE=2 SV=1)	PIM97760.1(Glycosyl transferase, family 8 - glycogenin [Handroanthus impetiginosus])
Pcab006622	2.42	1.39	1.42	1.48	1.17	1.45	0.1	0.24	0.11	0.19	0.53	0.28	sp|O80522|GDL2_ARATH(GDSL esterase/lipase At1g09390 OS=Arabidopsis thaliana OX=3702 GN=At1g09390 PE=2 SV=1)	XP_011092184.1(GDSL esterase/lipase At1g09390 [Sesamum indicum])
Pcab006641	0.25	0.17	21.12	17.18	26.24	0.53	1.67	2.98	2.46	27.23	43.38	12.54	sp|Q6R0H1|LHY_ARATH(Protein LHY OS=Arabidopsis thaliana OX=3702 GN=LHY PE=1 SV=2)	PIN13341.1(hypothetical protein CDL12_14046 [Handroanthus impetiginosus])
Pcab006642	0	0	0	1.65	1.88	1.38	0.33	0	0.46	0	0	0	sp|Q9FI03|NHL26_ARATH(NDR1/HIN1-like protein 26 OS=Arabidopsis thaliana OX=3702 GN=NHL26 PE=2 SV=1)	XP_011093003.1(NDR1/HIN1-like protein 12 [Sesamum indicum])
Pcab006643	17.1	29.75	15.22	13.87	1.62	7.53	3.1	13.15	6.71	2.28	0.62	5.15	None	TEY30221.1(hypothetical protein Saspl_040151 [Salvia splendens])
Pcab006648	96.54	238.72	243.47	25	35.7	65.15	54.61	58.51	56.58	39.19	108.13	134.77	sp|P46897|ATHB7_ARATH(Homeobox-leucine zipper protein ATHB-7 OS=Arabidopsis thaliana OX=3702 GN=ATHB-7 PE=1 SV=2)	XP_011093009.1(homeobox-leucine zipper protein ATHB-12 [Sesamum indicum])
Pcab006649	4.18	2.43	3.29	1.29	0.2	0.58	0.14	0.13	0.05	0.04	0	0.17	sp|O48927|C78A3_SOYBN(Cytochrome P450 78A3 OS=Glycine max OX=3847 GN=CYP78A3 PE=2 SV=1)	XP_011093010.1(cytochrome P450 78A3-like [Sesamum indicum])
Pcab006653	27.83	23.76	22.46	8.02	6.94	7.45	4.25	4.73	5.13	7.89	4.54	5.78	None	XP_011093012.1(uncharacterized protein LOC105173063 [Sesamum indicum])
Pcab006660	0.07	0.06	0.08	0.3	3.38	0.38	2.25	2.48	2.22	0.16	0.36	0	sp|O23086|ALMTA_ARATH(Aluminum-activated malate transporter 10 OS=Arabidopsis thaliana OX=3702 GN=ALMT10 PE=3 SV=2)	PIN24541.1(putative membrane protein [Handroanthus impetiginosus])
Pcab006666	37	20.36	18.12	0.27	1.34	2.08	0.93	0.27	0	0	0.88	2.41	sp|Q1ECI2|ERF23_ARATH(Ethylene-responsive transcription factor ERF023 OS=Arabidopsis thaliana OX=3702 GN=ERF023 PE=2 SV=1)	TEY34038.1(EREBP-like factor [Salvia splendens])
Pcab006667	37.75	41.05	31.26	15.93	9.7	12.84	11.56	13.06	12.03	5.94	3.26	15.22	sp|A0A3Q7ELQ2|MTB1_SOLLC(Transcription factor MTB1 OS=Solanum lycopersicum OX=4081 GN=MTB1 PE=1 SV=1)	AWW87397.1(bHLH1 protein [Tectona grandis])
Pcab006668	20.94	18.8	25.16	10.53	12.99	15.35	3.9	4.42	4.91	2.5	1.11	2.09	sp|Q9LNJ3|APF2_ARATH(Aspartyl protease family protein 2 OS=Arabidopsis thaliana OX=3702 GN=APF2 PE=2 SV=1)	XP_012833413.1(PREDICTED: protein ASPARTIC PROTEASE IN GUARD CELL 2-like [Erythranthe guttata])
Pcab006671	0.23	0.09	0	0.92	0.82	0.93	0.5	0.48	0.33	0	0.15	0.05	sp|Q39828|SDL5A_SOYBN(Dynamin-related protein 5A OS=Glycine max OX=3847 PE=2 SV=1)	XP_011093825.1(dynamin-related protein 5A [Sesamum indicum])
Pcab006672	1.95	2.52	0.32	7.74	3.82	5.22	0.76	0.54	0.49	0.73	0.49	0.28	sp|Q9M363|B561I_ARATH(Cytochrome b561 and DOMON domain-containing protein At3g61750 OS=Arabidopsis thaliana OX=3702 GN=At3g61750 PE=3 SV=1)	TEY72148.1(hypothetical protein Saspl_001595 [Salvia splendens])
Pcab006676	0.93	0.74	1.35	1.69	2.93	0.49	0.29	0.17	0.39	3.36	3.47	1.15	sp|Q9LD40|CNG13_ARATH(Putative cyclic nucleotide-gated ion channel 13 OS=Arabidopsis thaliana OX=3702 GN=CNGC13 PE=3 SV=2)	XP_020553229.1(cyclic nucleotide-gated ion channel 1 [Sesamum indicum])
Pcab006681	8.36	8.03	9.28	4.31	4.95	2.28	0.41	2.31	1.68	9.63	11	6.07	sp|Q9M158|STR4_ARATH(Rhodanese-like domain-containing protein 4, chloroplastic OS=Arabidopsis thaliana OX=3702 GN=STR4 PE=1 SV=2)	PIN26518.1(hypothetical protein CDL12_00721 [Handroanthus impetiginosus])
Pcab006682	0	0	0.39	0.97	3.94	0	0	0	0	6.95	7.54	0.78	sp|Q8GV05|TRY_ARATH(Transcription factor TRY OS=Arabidopsis thaliana OX=3702 GN=TRY PE=1 SV=1)	TEY72152.1(myb proto-oncogene protein, plant [Salvia splendens])
Pcab006685	30	38.66	32.21	4.4	4.71	14.75	6.75	6.37	6.78	9.52	11.28	7.91	sp|A0A314KSQ4|JAR6_NICAT(Jasmonoyl--L-amino acid synthetase JAR6 OS=Nicotiana attenuata OX=49451 GN=JAR6 PE=1 SV=2)	PIN26538.1(hypothetical protein CDL12_00708 [Handroanthus impetiginosus])
Pcab006709	4.49	2.52	2.69	12.7	4.74	8.75	14.94	17.88	13.89	5.72	3.11	8.84	sp|Q9M146|MGP4_ARATH(UDP-D-xylose:L-fucose alpha-1,3-D-xylosyltransferase MGP4 OS=Arabidopsis thaliana OX=3702 GN=MGP4 PE=2 SV=1)	XP_011093073.1(LOW QUALITY PROTEIN: uncharacterized protein LOC105173116 [Sesamum indicum])
Pcab006716	2.89	3.69	1.32	0.81	6.56	1.65	1.4	1.88	2.64	10.34	29.56	10.41	sp|Q6DST1|Y1465_ARATH(Late embryogenesis abundant protein At1g64065 OS=Arabidopsis thaliana OX=3702 GN=At1g64065 PE=2 SV=1)	XP_011093079.1(uncharacterized protein LOC105173120 [Sesamum indicum])
Pcab006721	0.52	0.58	0.89	2	6.73	2.18	2.81	2.24	2.54	1.83	5.18	0.59	sp|Q8H0W3|RVE6_ARATH(Protein REVEILLE 6 OS=Arabidopsis thaliana OX=3702 GN=RVE6 PE=2 SV=1)	XP_020553549.1(protein REVEILLE 6 isoform X3 [Sesamum indicum])
Pcab006725	0	0.1	0	3.11	6.45	3.45	9.25	6.65	7.02	1.87	2.61	0	sp|Q9LMM6|BPS1_ARATH(Protein BPS1, chloroplastic OS=Arabidopsis thaliana OX=3702 GN=BPS1 PE=2 SV=1)	TEY72722.1(hypothetical protein Saspl_002177 [Salvia splendens])
Pcab006731	7.21	4.31	4.48	7.4	7.56	5.33	0.78	1.31	1.37	10.92	12.44	2.66	sp|Q8GX78|ANTR2_ARATH(Ascorbate transporter, chloroplastic OS=Arabidopsis thaliana OX=3702 GN=PHT4;4 PE=1 SV=1)	XP_011093131.1(ascorbate transporter, chloroplastic [Sesamum indicum])
Pcab006732	7.47	2.57	13.77	43	48.57	44.45	3.13	3.4	2.8	12.85	21.79	10.64	sp|Q5XF03|GPAT8_ARATH(Probable glycerol-3-phosphate acyltransferase 8 OS=Arabidopsis thaliana OX=3702 GN=GPAT8 PE=2 SV=1)	TEY72714.1(glycerol-3-phosphate acyltransferase [Salvia splendens])
Pcab006738	130.1	135.77	111.75	46.21	14.36	31.47	45.92	49.88	37.76	38.21	11.29	38.07	sp|P58137|ACOT8_MOUSE(Acyl-coenzyme A thioesterase 8 OS=Mus musculus OX=10090 GN=Acot8 PE=1 SV=1)	PIM99965.1(Acyl-CoA thioesterase [Handroanthus impetiginosus])
Pcab006746	2.49	3.14	0.75	6.38	8.82	8.12	1.52	0.37	1.55	2.18	1.35	1.65	sp|Q9M2D9|MYB17_ARATH(Transcription factor MYB17 OS=Arabidopsis thaliana OX=3702 GN=MYB17 PE=1 SV=1)	AGN52097.1(MYB-related transcription factor [Salvia miltiorrhiza])
Pcab006760	0.33	0.31	0.44	0.56	0.49	0.62	2.55	1.85	1.66	2.25	3.93	5.05	sp|Q9LEX1|CLB_ARATH(Calcium-dependent lipid-binding protein OS=Arabidopsis thaliana OX=3702 GN=CLB PE=1 SV=1)	XP_008378453.1(synaptotagmin-5 [Malus domestica])
Pcab006761	14.25	9.75	9.68	19.11	26.21	13.51	5.82	9.33	5.52	3.43	1.72	1.01	sp|O64640|CXE8_ARATH(Probable carboxylesterase 8 OS=Arabidopsis thaliana OX=3702 GN=CXE8 PE=2 SV=1)	XP_012851366.1(PREDICTED: probable carboxylesterase 8 [Erythranthe guttata])
Pcab017654	0	0	0	1.51	3.26	1.94	0.04	0.04	0.09	0.04	0.04	0.16	sp|O82140|BAMS1_PANGI(Beta-amyrin synthase 1 OS=Panax ginseng OX=4054 GN=OSCPNY1 PE=1 SV=1)	XP_011093795.1(beta-amyrin synthase [Sesamum indicum])
Pcab017656	0.54	0.49	0.48	0.14	0.3	0.33	0.04	0.11	0.1	0.65	1.43	1.02	sp|O82140|BAMS1_PANGI(Beta-amyrin synthase 1 OS=Panax ginseng OX=4054 GN=OSCPNY1 PE=1 SV=1)	XP_011085901.1(beta-amyrin synthase-like [Sesamum indicum])
Pcab006772	0.3	0.47	0.98	0.08	0.04	0.05	0.06	0.13	0.06	0.02	0.1	0	sp|Q9C5V5|GLR28_ARATH(Glutamate receptor 2.8 OS=Arabidopsis thaliana OX=3702 GN=GLR2.8 PE=2 SV=2)	XP_011094677.1(glutamate receptor 2.2-like [Sesamum indicum])
Pcab006776	5.38	3.31	5.6	5.45	5.01	9.13	1.26	1.89	1.35	3.87	4.71	1.25	sp|Q0WV12|ANL2_ARATH(Homeobox-leucine zipper protein ANTHOCYANINLESS 2 OS=Arabidopsis thaliana OX=3702 GN=ANL2 PE=2 SV=1)	XP_011093167.1(homeobox-leucine zipper protein ANTHOCYANINLESS 2 isoform X2 [Sesamum indicum])
Pcab006782	1.59	1.32	2	0.42	0.22	0.49	0.14	0.33	0.09	0.38	0	0.56	sp|Q9FHM4|MA653_ARATH(65-kDa microtubule-associated protein 3 OS=Arabidopsis thaliana OX=3702 GN=MAP65-3 PE=1 SV=1)	XP_011093199.1(65-kDa microtubule-associated protein 3 [Sesamum indicum])
Pcab006783	2.28	2.87	10.78	0.97	0.15	0.14	1.29	4.03	1.55	0.94	0.25	1.43	sp|Q8W2X5|FL3H2_ORYSJ(Flavanone 3-dioxygenase 2 OS=Oryza sativa subsp. japonica OX=39947 GN=F3H-2 PE=1 SV=1)	PIN24661.1(Iron/ascorbate family oxidoreductase [Handroanthus impetiginosus])
Pcab006785	28.68	48.81	63.04	6.24	0.75	14.82	5.62	15.81	10.14	2.73	1.36	20	None	XP_011093210.1(uncharacterized protein LOC105173228 [Sesamum indicum])
Pcab006791	1.57	0.27	0.07	1.11	1.3	2.15	0.91	1.08	0.87	0.16	0.03	0.07	sp|C0LGG7|Y1534_ARATH(Probable LRR receptor-like serine/threonine-protein kinase At1g53420 OS=Arabidopsis thaliana OX=3702 GN=At1g53420 PE=2 SV=2)	PIN25772.1(Serine/threonine protein kinase [Handroanthus impetiginosus])
Pcab006797	0.17	0.26	0	0	0	0	1.59	1.25	1.16	0	0.05	0	sp|Q9M384|SCR_ARATH(Protein SCARECROW OS=Arabidopsis thaliana OX=3702 GN=SCR PE=1 SV=1)	XP_011080303.1(protein SCARECROW-like [Sesamum indicum])
Pcab006801	13.93	3.69	4.78	13.24	19.22	19.11	6.88	10.79	8.08	2.68	0.14	1.84	sp|O22152|YAB1_ARATH(Axial regulator YABBY 1 OS=Arabidopsis thaliana OX=3702 GN=YAB1 PE=1 SV=1)	XP_011090395.1(axial regulator YABBY 1 [Sesamum indicum])
Pcab006812	10.03	10.6	14.56	10.46	14.05	15.03	6.08	8.62	6.14	37.17	36.9	21.62	sp|Q8GZ38|UNE10_ARATH(Transcription factor UNE10 OS=Arabidopsis thaliana OX=3702 GN=UNE10 PE=2 SV=1)	XP_011093295.1(LOW QUALITY PROTEIN: transcription factor UNE10 [Sesamum indicum])
Pcab006816	0.42	0.53	1.52	2.16	1.2	1.33	0.1	0.31	0.29	0	0	0.1	sp|Q08062|MDHC_MAIZE(Malate dehydrogenase, cytoplasmic OS=Zea mays OX=4577 PE=1 SV=2)	PIN08485.1(malate dehydrogenase [Handroanthus impetiginosus])
Pcab006821	3.2	3.35	4.5	4.31	7.77	1.7	1.15	1.74	1.41	12.32	12.57	4.7	None	XP_011093287.2(uncharacterized protein LOC105173291 [Sesamum indicum])
Pcab006833	0.62	0.68	0.11	7.68	12.46	15.65	0	2.05	0.28	1.38	0	0.81	sp|P85204|NLTP1_ACTCC(Non-specific lipid-transfer protein 1 OS=Actinidia chinensis var. chinensis OX=1590841 GN=NLTP1 PE=1 SV=2)	XP_012831481.1(PREDICTED: non-specific lipid-transfer protein A-like [Erythranthe guttata])
Pcab006839	3.25	2.02	3.17	2.03	1.66	2.95	0.65	0.42	0.9	0.53	0.37	0.59	sp|Q9SUA3|D6KL1_ARATH(Serine/threonine-protein kinase D6PKL1 OS=Arabidopsis thaliana OX=3702 GN=D6PKL1 PE=1 SV=1)	TEY29667.1(hypothetical protein Saspl_036256 [Salvia splendens])
Pcab006840	1.3	2.6	6.78	0	0.15	0.16	0.55	0.29	0.23	0	0.15	0.25	sp|Q948R1|PLA11_ARATH(Phospholipase A(1) DAD1, chloroplastic OS=Arabidopsis thaliana OX=3702 GN=DAD1 PE=1 SV=1)	XP_022859298.1(phospholipase A(1) DAD1, chloroplastic-like [Olea europaea var. sylvestris])
Pcab006844	1.44	1.26	0.39	2.91	5.07	3.73	2.68	3.56	1.67	0.75	0.32	0.36	sp|Q54YW1|ELMOA_DICDI(ELMO domain-containing protein A OS=Dictyostelium discoideum OX=44689 GN=elmoA PE=1 SV=1)	XP_011093232.1(ELMO domain-containing protein A-like [Sesamum indicum])
Pcab006852	1.63	0.75	1.32	0.45	0.59	1.27	0	0.12	0	0	0	0	sp|Q9XGU0|RAC9_ARATH(Rac-like GTP-binding protein ARAC9 OS=Arabidopsis thaliana OX=3702 GN=ARAC9 PE=1 SV=1)	PIN16106.1(Ras-related small GTPase, Rho type [Handroanthus impetiginosus])
Pcab006857	4.32	2.25	5.3	11.33	3.57	6.97	17.76	15.62	16.11	3.21	2.57	2.48	sp|Q9LTC0|PBL19_ARATH(Probable serine/threonine-protein kinase PBL19 OS=Arabidopsis thaliana OX=3702 GN=PBL19 PE=1 SV=1)	XP_011093490.1(probable serine/threonine-protein kinase PBL19 [Sesamum indicum])
Pcab006865	0	0	0.25	1.51	4.44	4	2.69	4.03	1.52	0	0.39	0	sp|Q8GT41|PLA1_PLAAC(Putative invertase inhibitor OS=Platanus acerifolia OX=140101 PE=1 SV=1)	PIN12959.1(hypothetical protein CDL12_14419 [Handroanthus impetiginosus])
Pcab006873	2.09	0.37	0.97	25.29	24.94	35.87	49.09	43.03	41.52	3.64	0.3	2.06	sp|F4HVY0|CER1_ARATH(Very-long-chain aldehyde decarbonylase CER1 OS=Arabidopsis thaliana OX=3702 GN=CER1 PE=1 SV=1)	XP_011085147.1(protein ECERIFERUM 1-like [Sesamum indicum])
Pcab006875	3.04	0.81	3.99	14.05	18.2	14.08	8.5	7.88	10.19	4.83	8.52	2.2	sp|Q9M1C7|AB9C_ARATH(ABC transporter C family member 9 OS=Arabidopsis thaliana OX=3702 GN=ABCC9 PE=2 SV=2)	XP_011093464.1(putative ABC transporter C family member 15 isoform X1 [Sesamum indicum])
Pcab006879	3.01	1.66	1.43	4.26	5.41	4.95	0.97	1.28	1.61	1.37	1.26	0.29	sp|Q9LS26|BSK2_ARATH(Serine/threonine-protein kinase BSK2 OS=Arabidopsis thaliana OX=3702 GN=BSK2 PE=1 SV=1)	XP_011093461.1(probable serine/threonine-protein kinase At4g35230 [Sesamum indicum])
Pcab006890	0.32	0.45	0.19	0	0.29	0	0	0	0.23	2.77	2.77	1.14	sp|Q9SHQ8|HIP4_ARATH(Heavy metal-associated isoprenylated plant protein 4 OS=Arabidopsis thaliana OX=3702 GN=HIPP04 PE=3 SV=2)	XP_027102866.1(heavy metal-associated isoprenylated plant protein 4-like [Coffea arabica])
Pcab006907	0.29	0.18	0.06	0.15	0.35	1.08	43.23	39.9	41.89	1.68	0.04	0.17	sp|O48780|KCS11_ARATH(3-ketoacyl-CoA synthase 11 OS=Arabidopsis thaliana OX=3702 GN=KCS11 PE=1 SV=1)	PIN05487.1(Very-long-chain 3-oxoacyl-CoA synthase [Handroanthus impetiginosus])
Pcab006917	2.17	7.7	0.85	6.59	7.52	1.87	15.58	10.62	8.94	33.25	54.25	36.84	sp|Q9ZPW9|NLTP8_ARATH(Non-specific lipid-transfer protein 8 OS=Arabidopsis thaliana OX=3702 GN=LTP8 PE=3 SV=1)	PIN10576.1(hypothetical protein CDL12_16831 [Handroanthus impetiginosus])
Pcab006930	4.68	6.75	0.94	0.4	0.36	0.97	7.03	3.02	6.35	2	1.83	0.5	None	PIN16922.1(hypothetical protein CDL12_10420 [Handroanthus impetiginosus])
Pcab006940	2.29	1.45	3.88	8.46	8.42	8.1	1.35	1.5	1.99	1.17	0.53	1.45	sp|Q9SZG0|HHP4_ARATH(Heptahelical transmembrane protein 4 OS=Arabidopsis thaliana OX=3702 GN=HHP4 PE=2 SV=1)	TEY58069.1(hypothetical protein Saspl_004571 [Salvia splendens])
Pcab006950	1.9	1.45	2.74	0.49	1.04	0.87	0.53	0.9	0.09	0.12	0	0.31	sp|Q9SZF7|SHR_ARATH(Protein SHORT-ROOT OS=Arabidopsis thaliana OX=3702 GN=SHR PE=1 SV=1)	PIN11738.1(hypothetical protein CDL12_15651 [Handroanthus impetiginosus])
Pcab006969	40.16	29.73	56.07	17.67	4.07	8.04	21.51	19.22	17.33	20.84	2.51	24.75	sp|Q9FJX5|BT4_ARATH(BTB/POZ and TAZ domain-containing protein 4 OS=Arabidopsis thaliana OX=3702 GN=BT4 PE=1 SV=1)	PIN06121.1(CREB binding protein/P300 [Handroanthus impetiginosus])
Pcab006972	11.08	3.48	3.33	0.94	1.06	1.1	1.21	1.23	1.53	0.34	0	0.27	sp|Q8VYE5|E1312_ARATH(Glucan endo-1,3-beta-glucosidase 12 OS=Arabidopsis thaliana OX=3702 GN=At4g29360 PE=2 SV=1)	XP_022885990.1(glucan endo-1,3-beta-glucosidase 3-like [Olea europaea var. sylvestris])
Pcab006977	0.85	0.26	0.63	1.9	2.61	2.05	0.86	0.99	0.51	0.5	0.2	0.05	sp|O80970|NPY2_ARATH(BTB/POZ domain-containing protein NPY2 OS=Arabidopsis thaliana OX=3702 GN=NPY2 PE=2 SV=1)	PIN12545.1(hypothetical protein CDL12_14843 [Handroanthus impetiginosus])
Pcab006978	0.78	0.39	0.72	0.89	3.15	1.73	8.88	5.19	5.09	2.68	3.62	0.64	sp|O64815|HLS1L_ARATH(Probable N-acetyltransferase HLS1-like OS=Arabidopsis thaliana OX=3702 GN=At2g23060 PE=2 SV=1)	TEY71895.1(hypothetical protein Saspl_001340 [Salvia splendens])
Pcab006984	10.24	5.27	41.5	12.73	7.63	1	0.64	1.5	0.31	19.21	13.58	17.04	sp|Q9FLI7|NEET_ARATH(CDGSH iron-sulfur domain-containing protein NEET OS=Arabidopsis thaliana OX=3702 GN=NEET PE=1 SV=1)	RLN34722.1(CDGSH iron-sulfur domain-containing protein NEET [Panicum miliaceum])
Pcab006992	0.91	0.77	1.85	0.99	5.6	0.45	0.54	0.36	0.47	5.58	14.43	0.57	sp|Q66GP0|SR1P1_ARATH(BTB/POZ domain-containing protein SR1IP1 OS=Arabidopsis thaliana OX=3702 GN=SR1IP1 PE=1 SV=2)	PIN17425.1(hypothetical protein CDL12_09911 [Handroanthus impetiginosus])
Pcab006996	8.59	8.02	15.45	14.62	32.38	5.26	14.28	13.55	13.17	51.03	88.64	15.89	sp|Q9FN15|GLD27_ARATH(Protein CONSERVED IN THE GREEN LINEAGE AND DIATOMS 27, chloroplastic OS=Arabidopsis thaliana OX=3702 GN=CGLD27 PE=2 SV=1)	XP_011097233.1(uncharacterized protein ycf36 [Sesamum indicum])
Pcab006998	15.69	6.35	9.83	32.65	19.22	28.38	15.06	16.16	14.63	4.58	2.26	6	sp|O65351|SBT17_ARATH(Subtilisin-like protease SBT1.7 OS=Arabidopsis thaliana OX=3702 GN=SBT1.7 PE=1 SV=1)	XP_011099335.1(subtilisin-like protease SBT1.7 isoform X2 [Sesamum indicum])
Pcab007012	3	0.39	2.54	0.45	0.34	0.75	0	0.17	0.05	0.04	0	0	sp|O82333|GH31_ARATH(Probable indole-3-acetic acid-amido synthetase GH3.1 OS=Arabidopsis thaliana OX=3702 GN=GH3.1 PE=2 SV=1)	PIN18382.1(hypothetical protein CDL12_08939 [Handroanthus impetiginosus])
Pcab007015	2.28	0.85	2	3.76	3.73	5.04	3.09	1.94	1.56	0.77	1.05	0.51	sp|F4K6F1|GT18_ARATH(Xyloglucan galactosyltransferase XLT2 OS=Arabidopsis thaliana OX=3702 GN=XLT2 PE=1 SV=1)	PIN17124.1(Acetylglucosaminyltransferase EXT1/exostosin 1 [Handroanthus impetiginosus])
Pcab007016	31.33	39.27	194.61	10.31	3.93	14.59	18.8	21.07	21.88	14.09	9.92	17.8	sp|W8JMU7|CYQ32_CATRO(Cytochrome P450 81Q32 OS=Catharanthus roseus OX=4058 GN=CYP81Q32 PE=2 SV=1)	XP_011078366.1(cytochrome P450 81D11-like [Sesamum indicum])
Pcab007031	1.86	1.33	0.84	2.53	1.99	2.83	0.6	1.02	1.08	0.33	0.2	0.32	sp|C0LGS3|Y4372_ARATH(Probable LRR receptor-like serine/threonine-protein kinase At4g37250 OS=Arabidopsis thaliana OX=3702 GN=At4g37250 PE=1 SV=1)	XP_011099092.1(probable LRR receptor-like serine/threonine-protein kinase At4g37250 [Sesamum indicum])
Pcab007053	22.85	13.73	10.09	6.18	9.09	10.52	2.44	5	1.85	4.02	3.27	4.78	sp|Q8W3M4|Y4744_ARATH(Uncharacterized protein At4g06744 OS=Arabidopsis thaliana OX=3702 GN=At4g06744 PE=2 SV=1)	KAF3960944.1(hypothetical protein CMV_014388 [Castanea mollissima])
Pcab007067	4.2	2.94	3.45	0.38	0.23	0.24	0.29	0.3	0.42	0.52	0.17	0.15	sp|P47927|AP2_ARATH(Floral homeotic protein APETALA 2 OS=Arabidopsis thaliana OX=3702 GN=AP2 PE=1 SV=1)	XP_011099111.1(floral homeotic protein APETALA 2 isoform X2 [Sesamum indicum])
Pcab007088	4.07	0.91	1.07	0.64	0.41	0.77	0.66	1.02	0.76	0.14	0.37	0.32	sp|O48653|DPOLA_ORYSJ(DNA polymerase alpha catalytic subunit OS=Oryza sativa subsp. japonica OX=39947 GN=Os01g0868300 PE=2 SV=2)	PIM98417.1(DNA polymerase alpha, catalytic subunit [Handroanthus impetiginosus])
Pcab007100	52.53	90.74	90.33	23.97	8.76	21.4	41.09	45.6	40.66	86.53	26.11	49.76	sp|Q9SND6|M3K20_ARATH(Mitogen-activated protein kinase kinase kinase 20 OS=Arabidopsis thaliana OX=3702 GN=MAPKKK20 PE=1 SV=1)	XP_011099128.1(mitogen-activated protein kinase kinase kinase 2 [Sesamum indicum])
Pcab007101	14.5	4.86	10.22	1.08	3.96	2.85	1.19	0.51	0.69	2.65	0.86	0.6	sp|Q9FHA6|RLF34_ARATH(Protein RALF-like 34 OS=Arabidopsis thaliana OX=3702 GN=RALFL34 PE=2 SV=1)	KZV22115.1(protein RALF-like 34 [Dorcoceras hygrometricum])
Pcab007103	1.28	0.35	0.39	1.55	1.15	0.69	0.27	0.36	0.22	0.2	0.1	0.09	None	XP_011099133.1(uncharacterized protein LOC105177617 [Sesamum indicum])
Pcab007104	6.71	8.04	11.76	12.62	14.54	4.04	4.47	6.27	4.27	30.77	36.54	12.77	sp|Q40412|ABA2_NICPL(Zeaxanthin epoxidase, chloroplastic OS=Nicotiana plumbaginifolia OX=4092 GN=ABA2 PE=1 SV=1)	AGN03858.1(zeaxanthin epoxidase [Scutellaria baicalensis])
Pcab007111	10.55	11.16	30.28	4.61	2.84	7.92	7.66	9.4	9.22	4	5.69	8.47	sp|P22335|HSF24_SOLPE(Heat shock factor protein HSF24 OS=Solanum peruvianum OX=4082 GN=HSF24 PE=2 SV=1)	PIN10102.1(hypothetical protein CDL12_17319 [Handroanthus impetiginosus])
Pcab007230	0.85	0.23	0.19	11.15	21.62	13.48	41.03	32.58	34.27	1.6	0.3	0.83	sp|Q42716|C71A8_MENPI(Cytochrome P450 71A8 OS=Mentha piperita OX=34256 GN=CYP71A8 PE=3 SV=1)	XP_011071981.1(cytochrome P450 71A8-like [Sesamum indicum])
Pcab007243	4.37	1.3	0.76	0.53	0.73	1.02	0.94	1.8	0.9	0.05	0.07	0.14	sp|Q6ZD63|FAS2_ORYSJ(Chromatin assembly factor 1 subunit FAS2 homolog OS=Oryza sativa subsp. japonica OX=39947 GN=FAS2 PE=2 SV=1)	XP_011099755.1(chromatin assembly factor 1 subunit FAS2 isoform X1 [Sesamum indicum])
Pcab007357	0.14	0.26	0.13	1.71	1.05	0.94	0.26	0.22	0.14	0.53	0.86	0.18	sp|Q7XJJ7|FAAH_ARATH(Fatty acid amide hydrolase OS=Arabidopsis thaliana OX=3702 GN=FAAH PE=1 SV=1)	XP_011099698.1(fatty acid amide hydrolase [Sesamum indicum])
Pcab007388	1.47	3.24	1.82	0.59	1.05	0.32	0.34	0.43	0.27	0.83	1.17	1.06	sp|Q0IU52|ASP1_ORYSJ(Aspartic proteinase Asp1 OS=Oryza sativa subsp. japonica OX=39947 GN=ASP1 PE=2 SV=1)	XP_012857588.1(PREDICTED: aspartic proteinase Asp1 [Erythranthe guttata])
Pcab007397	5.09	5.32	6.98	1.24	1.48	1.09	2.34	2.35	2.31	4.51	5.86	4.22	sp|Q9S745|PAD4_ARATH(Lipase-like PAD4 OS=Arabidopsis thaliana OX=3702 GN=PAD4 PE=1 SV=1)	XP_011099680.1(lipase-like PAD4 [Sesamum indicum])
Pcab007437	1	0.72	2.04	3.67	3.19	1.49	4.41	4.79	3.01	0.49	0.11	0.59	None	TEY49249.1(E3 ubiquitin-protein ligase BIG BROTHER [Salvia splendens])
Pcab007481	0.41	0.74	0.64	3.93	2.95	3.62	0.83	0.75	0.59	1.26	0.45	0.84	sp|Q08891|FACR2_ARATH(Fatty acyl-CoA reductase 2, chloroplastic OS=Arabidopsis thaliana OX=3702 GN=FAR2 PE=1 SV=2)	PIN07802.1(Acyl-CoA reductase [Handroanthus impetiginosus])
Pcab007514	2.57	1.73	1.64	9.1	15.55	9.88	10.15	11.23	11.04	2.45	5.46	3.68	sp|Q8VZ02|BH048_ARATH(Transcription factor bHLH48 OS=Arabidopsis thaliana OX=3702 GN=BHLH48 PE=2 SV=1)	XP_011078863.1(transcription factor bHLH48 [Sesamum indicum])
Pcab007532	8.11	26.76	27.48	22.36	49.67	50.92	38.69	47.67	36.83	58.52	113.86	108.63	sp|Q94A08|RFS2_ARATH(Probable galactinol--sucrose galactosyltransferase 2 OS=Arabidopsis thaliana OX=3702 GN=RFS2 PE=2 SV=2)	TEY34511.1(hypothetical protein Saspl_035015 [Salvia splendens])
Pcab007534	0	0	0	0.74	0.32	0.19	0.19	0.21	0.12	0.2	0.3	0.34	sp|P35336|PGLR_ACTDE(Polygalacturonase OS=Actinidia deliciosa OX=3627 PE=2 SV=1)	EYU20740.1(hypothetical protein MIMGU_mgv1a007521mg [Erythranthe guttata])
Pcab007538	0.24	0.11	0.06	2.44	5.53	2.83	0.58	0.79	0.43	0.06	0.03	0.09	sp|O22938|PXC3_ARATH(Leucine-rich repeat receptor-like tyrosine-protein kinase PXC3 OS=Arabidopsis thaliana OX=3702 GN=PXC3 PE=2 SV=1)	XP_011078903.1(leucine-rich repeat receptor-like tyrosine-protein kinase PXC3 [Sesamum indicum])
Pcab007542	2.46	4	1.81	5.52	10.01	13.52	3.03	4.89	3.39	1.35	0.66	1.69	sp|O81644|VILI2_ARATH(Villin-2 OS=Arabidopsis thaliana OX=3702 GN=VLN2 PE=1 SV=2)	XP_028117700.1(villin-2-like [Camellia sinensis])
Pcab007544	0	0	0	1	0.08	1.44	1.33	2.34	1.81	0	0	0	sp|O22227|MIZ1_ARATH(Protein MIZU-KUSSEI 1 OS=Arabidopsis thaliana OX=3702 GN=MIZ1 PE=1 SV=1)	XP_011078992.1(protein MIZU-KUSSEI 1-like [Sesamum indicum])
Pcab007591	1.14	1.9	3.26	0.87	0.79	1.94	1.56	0.99	1.44	0.62	0.56	0.33	sp|O80668|AVT1A_ARATH(Amino acid transporter AVT1A OS=Arabidopsis thaliana OX=3702 GN=AVT1A PE=2 SV=2)	KZV22463.1(hypothetical protein F511_19683 [Dorcoceras hygrometricum])
Pcab007594	49.51	63.95	57.83	21.27	45.2	6.62	3.64	6.71	0.7	48.77	77.43	19.06	None	XP_022882713.1(nudix hydrolase 16, mitochondrial-like [Olea europaea var. sylvestris])
Pcab007612	0.29	0.08	0.05	2.55	1.67	2.9	1.77	2.71	3.1	0	0.19	0.04	sp|Q9LXX8|WTR27_ARATH(WAT1-related protein At3g56620 OS=Arabidopsis thaliana OX=3702 GN=At3g56620 PE=2 SV=1)	XP_011070079.1(WAT1-related protein At5g07050-like [Sesamum indicum])
Pcab007613	3.93	3.19	0.93	0.28	0.68	0.85	0.26	0.07	0.25	1.13	0.54	0.36	sp|Q9FJL3|FKB65_ARATH(Peptidyl-prolyl cis-trans isomerase FKBP65 OS=Arabidopsis thaliana OX=3702 GN=FKBP65 PE=1 SV=1)	XP_020549427.1(peptidyl-prolyl cis-trans isomerase FKBP65 [Sesamum indicum])
Pcab007626	3.72	2.71	48.62	36.95	91.85	4.92	10.45	14.56	12.59	111.13	182.84	18.22	sp|Q6SJV8|CRD1_GOSHI(Magnesium-protoporphyrin IX monomethyl ester [oxidative] cyclase, chloroplastic OS=Gossypium hirsutum OX=3635 GN=CRD1 PE=2 SV=2)	XP_011079232.1(magnesium-protoporphyrin IX monomethyl ester [oxidative] cyclase, chloroplastic [Sesamum indicum])
Pcab007627	0.84	1	2.14	10.46	7.38	8.24	3.47	3.12	2.94	2.63	2.19	1.75	sp|Q9M1K3|SIP21_ARATH(Probable aquaporin SIP2-1 OS=Arabidopsis thaliana OX=3702 GN=SIP2-1 PE=2 SV=1)	TEY60488.1(aquaporin SIP [Salvia splendens])
Pcab007645	0.58	1.26	0.35	8.21	7.76	7.24	21.29	13.7	17.71	6.01	3.9	5.2	sp|Q9FYE1|MCA9_ARATH(Metacaspase-9 OS=Arabidopsis thaliana OX=3702 GN=AMC9 PE=1 SV=1)	PIN11039.1(Metacaspase involved in regulation of apoptosis [Handroanthus impetiginosus])
Pcab007654	9.04	9.7	5.77	2.99	19.41	16.14	12.52	18.86	13.14	42.74	83.02	44.08	sp|O23507|1MMP_ARATH(Metalloendoproteinase 1-MMP OS=Arabidopsis thaliana OX=3702 GN=1MMP PE=1 SV=1)	XP_011087275.2(metalloendoproteinase 5-MMP-like [Sesamum indicum])
Pcab007669	4.42	2.42	15.17	4.2	2.07	1.83	1.1	1.55	1.03	0.57	0.49	0.89	sp|Q9FKM3|AATPK_ARATH(AAA-ATPase At5g57480 OS=Arabidopsis thaliana OX=3702 GN=At5g57480 PE=3 SV=1)	KZV39349.1(hypothetical protein F511_17541 [Dorcoceras hygrometricum])
Pcab007697	1.86	3.12	5.98	5.83	26.36	1.62	5.22	8.9	6.29	19.31	67.96	4.46	sp|Q9FHH8|COL5_ARATH(Zinc finger protein CONSTANS-LIKE 5 OS=Arabidopsis thaliana OX=3702 GN=COL5 PE=2 SV=2)	XP_011069877.1(zinc finger protein CONSTANS-LIKE 5-like [Sesamum indicum])
Pcab007699	15.5	11.48	6.7	1.56	2.18	1.29	1.13	1.05	0.48	0.95	3.79	0.28	sp|Q5XF57|Y5576_ARATH(Probable receptor-like serine/threonine-protein kinase At5g57670 OS=Arabidopsis thaliana OX=3702 GN=At5g57670 PE=2 SV=1)	PIN01302.1(Serine/threonine protein kinase [Handroanthus impetiginosus])
Pcab007708	28.93	51.38	15.45	69.47	60.16	62.68	103.29	167.9	126.15	9.68	5.8	34.31	sp|Q8H1Z0|CER3_ARATH(Very-long-chain aldehyde decarbonylase CER3 OS=Arabidopsis thaliana OX=3702 GN=CER3 PE=1 SV=1)	XP_011079338.1(protein ECERIFERUM 3 [Sesamum indicum])
Pcab007709	15.34	11.29	6.71	3.49	11.99	1.28	0.58	2.78	1.08	14.73	32.66	1.95	sp|Q9LR64|PB27A_ARATH(Photosystem II repair protein PSB27-H1, chloroplastic OS=Arabidopsis thaliana OX=3702 GN=PSB27-1 PE=1 SV=1)	XP_011093799.1(photosystem II repair protein PSB27-H1, chloroplastic [Sesamum indicum])
Pcab007713	2.23	1.56	1.58	4.94	2.89	2.25	9.46	6.49	7.29	2.16	1.23	2.95	None	XP_011100260.1(uncharacterized protein LOC105178478 [Sesamum indicum])
Pcab007718	19.22	31.26	17.03	3.96	2.91	3.41	10.42	14.29	14.65	0.92	2.35	1.56	sp|F4JIJ7|BH162_ARATH(Transcription factor bHLH162 OS=Arabidopsis thaliana OX=3702 GN=BHLH162 PE=1 SV=1)	PIN14793.1(hypothetical protein CDL12_12567 [Handroanthus impetiginosus])
Pcab007739	5.27	1.22	2.74	1.2	1.23	0.99	0.14	0.11	0.07	0.23	0.13	0.05	sp|Q6DR04|RTNLQ_ARATH(Reticulon-like protein B17 OS=Arabidopsis thaliana OX=3702 GN=RTNLB17 PE=2 SV=1)	XP_020555014.1(reticulon-like protein B17 isoform X1 [Sesamum indicum])
Pcab007743	0.98	0.75	1.84	3.53	10.75	1.64	8.53	10.6	9.71	20.1	26.1	4.82	sp|Q9SIV3|GLK1_ARATH(Transcription activator GLK1 OS=Arabidopsis thaliana OX=3702 GN=GLK1 PE=1 SV=2)	TEY37552.1(hypothetical protein Saspl_028171 [Salvia splendens])
Pcab007755	0.14	0.76	0	0.14	0.04	0.55	1.52	0.9	1.44	0.5	0.17	0.27	sp|P37122|C76A2_SOLME(Cytochrome P450 76A2 OS=Solanum melongena OX=4111 GN=CYP76A2 PE=2 SV=1)	XP_011100232.1(cytochrome P450 76A2-like [Sesamum indicum])
Pcab007759	0.32	0.44	0	8.42	6.63	7.9	0.66	0.44	0.7	0.12	0	1.2	sp|F4IN23|BZP34_ARATH(Basic leucine zipper 34 OS=Arabidopsis thaliana OX=3702 GN=BZIP34 PE=1 SV=1)	PIN07414.1(hypothetical protein CDL12_20025 [Handroanthus impetiginosus])
Pcab007762	2.41	0.96	0.95	0.79	1.97	0.95	0.2	0.94	0.56	0.24	0.07	0.18	sp|Q9M2K6|PDCB5_ARATH(PLASMODESMATA CALLOSE-BINDING PROTEIN 5 OS=Arabidopsis thaliana OX=3702 GN=PDCB5 PE=2 SV=2)	XP_011100221.1(PLASMODESMATA CALLOSE-BINDING PROTEIN 5 [Sesamum indicum])
Pcab007763	4.5	3.88	1.8	4.49	8.56	6.61	3.57	6.53	2.87	0.94	0.94	1.97	sp|O82277|TCP10_ARATH(Transcription factor TCP10 OS=Arabidopsis thaliana OX=3702 GN=TCP10 PE=1 SV=1)	XP_011100220.1(transcription factor TCP10-like [Sesamum indicum])
Pcab007767	11.42	20.74	9.31	20.45	27.66	45.59	19.28	16.54	15.32	62.82	64.14	81.85	sp|Q9LVD9|DTX40_ARATH(Protein DETOXIFICATION 40 OS=Arabidopsis thaliana OX=3702 GN=DTX40 PE=1 SV=1)	XP_011100217.1(protein DETOXIFICATION 40 [Sesamum indicum])
Pcab007770	3.32	3.56	8.6	18.35	29.14	20.82	6.87	5.73	10.53	2.16	5.57	5.04	sp|O82275|TAX1_ARATH(Signaling peptide TAXIMIN 1 OS=Arabidopsis thaliana OX=3702 GN=TAX1 PE=2 SV=2)	PIN06379.1(hypothetical protein CDL12_21067 [Handroanthus impetiginosus])
Pcab007796	0.22	0.17	0.08	0.51	0.37	0.79	1.17	3.29	1.32	1.01	0.63	2.73	sp|Q9FLC0|PER52_ARATH(Peroxidase 52 OS=Arabidopsis thaliana OX=3702 GN=PER52 PE=2 SV=1)	XP_020587739.1(LOW QUALITY PROTEIN: peroxidase 52-like [Phalaenopsis equestris])
Pcab007799	5.31	4.52	3.31	2.24	4.35	1.47	1.38	0.64	1.35	0.86	2.98	0.79	None	XP_011082982.1(uncharacterized protein LOC105165613 [Sesamum indicum])
Pcab007803	9.22	8.19	20.24	19.36	21.93	4.29	3.19	5.43	3.64	46.62	53.58	15.73	sp|Q655S1|FTSH2_ORYSJ(ATP-dependent zinc metalloprotease FTSH 2, chloroplastic OS=Oryza sativa subsp. japonica OX=39947 GN=FTSH2 PE=3 SV=1)	XP_011082976.1(ATP-dependent zinc metalloprotease FTSH 2, chloroplastic [Sesamum indicum])
Pcab007811	2.63	3.11	3.34	7.15	10.87	8.53	11.91	22.78	16.46	5.76	8.95	5.83	sp|Q9S9Q9|Y1044_ARATH(BTB/POZ domain-containing protein At1g30440 OS=Arabidopsis thaliana OX=3702 GN=At1g30440 PE=1 SV=2)	XP_011096666.1(BTB/POZ domain-containing protein At1g30440 [Sesamum indicum])
Pcab007812	2.5	1.21	2.12	5.09	3.47	4.68	1.65	1.69	2.35	0.65	0.45	0.69	sp|A0A178VBJ0|APSR1_ARATH(Protein ALTERED PHOSPHATE STARVATION RESPONSE 1 OS=Arabidopsis thaliana OX=3702 GN=APSR1 PE=2 SV=1)	XP_020554196.1(uncharacterized protein LOC105175929 [Sesamum indicum])
Pcab007818	49.7	43.24	95.52	61.32	114.37	8.75	13.13	20.18	13.33	133.98	209.62	63.13	sp|Q9SUI5|PSAK_ARATH(Photosystem I reaction center subunit psaK, chloroplastic OS=Arabidopsis thaliana OX=3702 GN=PSAK PE=2 SV=2)	TEY69790.1(photosystem I subunit X [Salvia splendens])
Pcab007822	0.76	0.42	0.19	1	2.12	1.77	0.21	0	0.15	0	0	0.14	sp|O64682|PID_ARATH(Protein kinase PINOID OS=Arabidopsis thaliana OX=3702 GN=PID PE=1 SV=1)	XP_011096652.1(protein kinase PINOID [Sesamum indicum])
Pcab007828	1.5	0.29	0.29	0.06	0.09	0.11	0.03	0.12	0.09	0.11	0.02	0.1	sp|Q8RXD4|BRCA1_ARATH(Protein BREAST CANCER SUSCEPTIBILITY 1 homolog OS=Arabidopsis thaliana OX=3702 GN=BRCA1 PE=1 SV=1)	TEY75790.1(BRCA1-associated RING domain protein 1 [Salvia splendens])
Pcab007829	78.58	76.15	90.38	31.53	58.4	50.49	10.47	22.58	13.8	19.77	37.67	21.35	sp|P54768|TYDC1_PAPSO(Tyrosine/DOPA decarboxylase 1 OS=Papaver somniferum OX=3469 GN=TYDC1 PE=2 SV=1)	XP_011096642.1(tyrosine/DOPA decarboxylase 1-like [Sesamum indicum])
Pcab007850	1.32	1.42	0.65	5.93	3.38	8	12.98	13.53	12.54	6.1	3.57	6.86	sp|Q9ZPH9|PMTF_ARATH(Probable methyltransferase PMT15 OS=Arabidopsis thaliana OX=3702 GN=At4g00750 PE=2 SV=1)	XP_011091674.1(probable methyltransferase PMT15 [Sesamum indicum])
Pcab007854	2.96	1.57	1.76	7.58	7.88	7.85	18.03	17.51	16.03	5.02	5.51	4.28	None	XP_022872562.1(protein CELLULOSE SYNTHASE INTERACTIVE 3-like [Olea europaea var. sylvestris])
Pcab007861	11.34	14.66	23.94	3.22	3.51	5.34	5.02	9.28	5.61	2.12	1.58	4.48	None	XP_011091426.1(uncharacterized protein LOC105171871 [Sesamum indicum])
Pcab007862	1.33	0.56	0.49	5.56	3.61	7.88	10.86	7.07	9.32	1.31	0.37	1.94	sp|Q9LDX3|UTR4_ARATH(UDP-galactose/UDP-glucose transporter 4 OS=Arabidopsis thaliana OX=3702 GN=UTR4 PE=2 SV=1)	XP_011091415.1(UDP-galactose/UDP-glucose transporter 4 [Sesamum indicum])
Pcab007864	8.52	9.47	4.63	1.66	1.62	2.34	2.02	2.34	2.32	2.09	1.74	1.82	sp|Q9XI84|RBCMT_ARATH([Fructose-bisphosphate aldolase]-lysine N-methyltransferase, chloroplastic OS=Arabidopsis thaliana OX=3702 GN=LSMT-L PE=1 SV=1)	XP_011091377.1(protein-lysine N-methyltransferase EFM1 [Sesamum indicum])
Pcab007866	3.24	3.21	4.32	2.34	4.47	1.56	0.8	1.21	0.9	4.99	7.74	1.51	sp|Q93ZQ5|SPXM3_ARATH(SPX domain-containing membrane protein At4g22990 OS=Arabidopsis thaliana OX=3702 GN=At4g22990 PE=2 SV=2)	PIN16230.1(putative transporter/transmembrane protein [Handroanthus impetiginosus])
Pcab007868	1.34	1.86	0.96	2.38	4.13	5	2.59	4.21	2.32	0.55	0.67	0.9	None	PIN16227.1(hypothetical protein CDL12_11104 [Handroanthus impetiginosus])
Pcab056329	0.04	0	0	1.4	2.42	2.4	0.19	0.09	0.23	0.1	0	0.26	sp|O82140|BAMS1_PANGI(Beta-amyrin synthase 1 OS=Panax ginseng OX=4054 GN=OSCPNY1 PE=1 SV=1)	XP_011093795.1(beta-amyrin synthase [Sesamum indicum])
Pcab007875	2.27	2.62	0.88	5.97	14.57	6.4	7.15	5.93	6.88	15.84	27.96	11.51	sp|O64640|CXE8_ARATH(Probable carboxylesterase 8 OS=Arabidopsis thaliana OX=3702 GN=CXE8 PE=2 SV=1)	AKT44367.1(carboxylesterase [Tectona grandis])
Pcab007877	1.28	0.51	0.78	1.52	5.17	4.38	0.44	0.7	0.43	1.92	1.65	0.3	sp|O64639|Y2559_ARATH(Receptor-like serine/threonine-protein kinase At2g45590 OS=Arabidopsis thaliana OX=3702 GN=At2g45590 PE=2 SV=1)	PIN06540.1(MEKK [Handroanthus impetiginosus])
Pcab007881	3.41	4.32	28.16	1.38	0.99	1.39	3.27	4.58	3.07	5.57	3.55	0.73	sp|P0CV94|NES1_FRAAN((3S,6E)-nerolidol synthase 1 OS=Fragaria ananassa OX=3747 PE=1 SV=1)	QEY10191.1(terpene synthase 7 [Scutellaria barbata])
Pcab007882	3.25	2.33	13.8	0.92	1.97	4.48	164.11	120.98	131.2	4.04	2.55	1.54	sp|P0CV95|NES2_FRAAN((3S,6E)-nerolidol synthase 2, chloroplastic/mitochondrial OS=Fragaria ananassa OX=3747 PE=1 SV=1)	PIM99731.1(S-linalool synthase [Handroanthus impetiginosus])
Pcab007889	2.37	0.8	1.26	3.2	1.72	2.75	0.99	0.62	0.81	0.51	0.36	0.54	sp|Q8S9M3|GRF9_ARATH(Growth-regulating factor 9 OS=Arabidopsis thaliana OX=3702 GN=GRF9 PE=1 SV=1)	XP_011091006.1(growth-regulating factor 9 [Sesamum indicum])
Pcab007890	3.82	0.92	1.22	4.84	11.93	12.93	3.14	2.53	2.25	0.78	0.28	0.82	sp|Q9LZX4|FLA10_ARATH(Fasciclin-like arabinogalactan protein 10 OS=Arabidopsis thaliana OX=3702 GN=FLA10 PE=2 SV=1)	XP_011090995.1(fasciclin-like arabinogalactan protein 8 [Sesamum indicum])
Pcab007893	32.77	62.05	99.85	19.2	2.93	33.95	11.87	20.5	14.85	25.56	9.23	113.71	sp|Q8W1W9|5MAT1_SALSN(Malonyl-coenzyme:anthocyanin 5-O-glucoside-6'''-O-malonyltransferase OS=Salvia splendens OX=180675 GN=5MAT1 PE=1 SV=1)	AAS77404.1(quercetin 3-O-glucoside-6'-O-malonyltransferase [Lamium purpureum])
Pcab007909	88.96	128.59	104.47	41.64	3.77	23.24	23.78	46.37	35.97	27.82	1.46	81.5	sp|Q9FLV0|DMR6_ARATH(Protein DOWNY MILDEW RESISTANCE 6 OS=Arabidopsis thaliana OX=3702 GN=DMR6 PE=1 SV=1)	TEY48124.1(hypothetical protein Saspl_039509 [Salvia splendens])
Pcab007923	1.13	0	0.99	2.35	4.38	3.58	0	0.14	0.25	0	0.4	0	sp|Q9M210|ERF35_ARATH(Ethylene-responsive transcription factor ERF035 OS=Arabidopsis thaliana OX=3702 GN=ERF035 PE=2 SV=1)	PIN03188.1(hypothetical protein CDL12_24292 [Handroanthus impetiginosus])
Pcab007934	3.85	2.59	3.96	11.84	3.12	7.21	21.03	15.43	17.8	7.81	1.56	11.83	sp|B6SGC5|CNR6_MAIZE(Cell number regulator 6 OS=Zea mays OX=4577 GN=CNR6 PE=2 SV=1)	GER31195.1(PLAC8 family protein [Striga asiatica])
Pcab007936	1.36	1.03	0.53	2.04	3.29	2.68	5.01	4.41	4.8	2	1.43	0.78	None	PIN21920.1(hypothetical protein CDL12_05374 [Handroanthus impetiginosus])
Pcab065403	0.03	0	0	0.14	0.41	0.39	0	0.06	0	0	0	0	sp|O82140|BAMS1_PANGI(Beta-amyrin synthase 1 OS=Panax ginseng OX=4054 GN=OSCPNY1 PE=1 SV=1)	XP_011093795.1(beta-amyrin synthase [Sesamum indicum])
Pcab007947	6.1	3.64	3.5	3.82	3.75	6.51	0.19	0.17	0.58	0	0	0	sp|Q9SHD3|CCU21_ARATH(Cyclin-U2-1 OS=Arabidopsis thaliana OX=3702 GN=CYCU2-1 PE=1 SV=1)	PIN20974.1(Cyclin [Handroanthus impetiginosus])
Pcab007951	0.69	0.36	0.14	0.24	0.28	0.22	0	0	0	0.03	0	0.09	None	PIN20979.1(hypothetical protein CDL12_06337 [Handroanthus impetiginosus])
Pcab007964	8.4	1.98	3.99	29.6	30.41	32.36	7.52	8.13	8.51	3.32	1.97	2.13	sp|O22152|YAB1_ARATH(Axial regulator YABBY 1 OS=Arabidopsis thaliana OX=3702 GN=YAB1 PE=1 SV=1)	XP_011090395.1(axial regulator YABBY 1 [Sesamum indicum])
Pcab007976	5.96	4.53	4.06	15.13	21.31	14.77	39.96	31.35	30.35	14.08	14.08	9.54	sp|B8AU84|ARGI1_ORYSI(Arginase 1, mitochondrial OS=Oryza sativa subsp. indica OX=39946 GN=B0616E02-H0507E05.7 PE=1 SV=1)	XP_022886366.1(arginase 1, mitochondrial [Olea europaea var. sylvestris])
Pcab007980	94.3	87.3	33.63	32	49.64	30.97	20.29	18.42	19.1	84.86	143.28	30.56	sp|Q43848|TKTC_SOLTU(Transketolase, chloroplastic OS=Solanum tuberosum OX=4113 PE=2 SV=1)	GER31233.1(transketolase [Striga asiatica])
Pcab007990	1.62	1.31	1.08	3	1.65	0.87	26.39	24.72	22.02	1.11	0.78	0.64	sp|Q40316|VESTR_MEDSA(Vestitone reductase OS=Medicago sativa OX=3879 PE=1 SV=1)	PIN23801.1(Flavonol reductase/cinnamoyl-CoA reductase [Handroanthus impetiginosus])
Pcab008018	5.19	4.77	2.53	12.57	3.04	4.46	4.61	6.19	4.15	1.17	0.68	1.33	sp|Q54YW1|ELMOA_DICDI(ELMO domain-containing protein A OS=Dictyostelium discoideum OX=44689 GN=elmoA PE=1 SV=1)	XP_011101857.1(ELMO domain-containing protein A isoform X1 [Sesamum indicum])
Pcab008020	2.89	2.55	2.31	6.99	10.06	7.5	26.02	11.45	11.76	21.85	13.99	19.93	None	TEY47881.1(hypothetical protein Saspl_036159 [Salvia splendens])
Pcab008025	1.55	0	0.55	5.25	12.76	8.99	0.39	1.09	1.55	0.77	0.72	0.67	sp|O80513|CCU41_ARATH(Cyclin-U4-1 OS=Arabidopsis thaliana OX=3702 GN=CYCU4-1 PE=1 SV=1)	XP_011085729.1(cyclin-U4-1 [Sesamum indicum])
Pcab008026	12.83	19.76	1.53	0	0	1.26	0.66	5.46	1.87	1.55	1.44	4.74	None	XP_021612055.1(uncharacterized protein LOC110614726 [Manihot esculenta])
Pcab008049	0.8	0.2	1.18	13.06	8.97	10.92	6.61	7.04	9.74	10.66	4.86	11.38	sp|Q8GT41|PLA1_PLAAC(Putative invertase inhibitor OS=Platanus acerifolia OX=140101 PE=1 SV=1)	PIN12959.1(hypothetical protein CDL12_14419 [Handroanthus impetiginosus])
Pcab008071	2.01	7.43	7.37	19.86	16.66	33.52	21.07	35.93	26.01	4.53	1.92	74.03	sp|Q9LQL2|PTR14_ARATH(Protein NRT1/ PTR FAMILY 7.3 OS=Arabidopsis thaliana OX=3702 GN=NPF7.3 PE=1 SV=2)	XP_011085074.1(protein NRT1/ PTR FAMILY 7.3 isoform X2 [Sesamum indicum])
Pcab008072	3.53	1.73	1.12	4.12	4.55	4.52	1.18	1.22	0.96	0.62	0.48	0.42	sp|Q9LS26|BSK2_ARATH(Serine/threonine-protein kinase BSK2 OS=Arabidopsis thaliana OX=3702 GN=BSK2 PE=1 SV=1)	XP_011093461.1(probable serine/threonine-protein kinase At4g35230 [Sesamum indicum])
Pcab008074	2.26	2.33	1.47	1.26	0.16	1.7	1.14	1.68	0.64	3.84	2.85	9.95	sp|Q84TG3|PUB23_ARATH(E3 ubiquitin-protein ligase PUB23 OS=Arabidopsis thaliana OX=3702 GN=PUB23 PE=1 SV=1)	XP_011086177.1(E3 ubiquitin-protein ligase PUB23 [Sesamum indicum])
Pcab008081	0	0	0	0.05	0	0.23	4.01	0.99	3.24	0	0.05	0.68	sp|Q9SRQ6|NPC3_ARATH(Non-specific phospholipase C3 OS=Arabidopsis thaliana OX=3702 GN=NPC3 PE=2 SV=1)	XP_011086397.1(non-specific phospholipase C3 [Sesamum indicum])
Pcab008082	0.58	0.55	0.92	1.67	2.33	1.51	21.02	8.59	13.35	10.57	11.66	12.39	sp|Q9SRQ7|NPC4_ARATH(Non-specific phospholipase C4 OS=Arabidopsis thaliana OX=3702 GN=NPC4 PE=1 SV=1)	XP_011086411.1(non-specific phospholipase C4 [Sesamum indicum])
Pcab008083	24.48	26.22	26.74	46.23	40	60.84	91.73	109.32	114.82	128.97	89.29	219.86	sp|Q38908|XTH30_ARATH(Probable xyloglucan endotransglucosylase/hydrolase protein 30 OS=Arabidopsis thaliana OX=3702 GN=XTH30 PE=2 SV=2)	XP_011093429.1(probable xyloglucan endotransglucosylase/hydrolase protein 30 [Sesamum indicum])
Pcab008089	1.2	0.95	0.34	4.65	2.47	6.08	0.61	0.39	0.59	1.18	0.64	1.23	sp|Q9M1K9|ATA1_ARATH(Short-chain dehydrogenase reductase ATA1 OS=Arabidopsis thaliana OX=3702 GN=TA1 PE=2 SV=1)	XP_020550097.1(short-chain dehydrogenase reductase ATA1 [Sesamum indicum])
Pcab008090	82.94	143.14	50.13	30.84	35.65	18.33	56.38	66.08	53.13	152.76	155.47	127.97	sp|P32110|GSTX6_SOYBN(Probable glutathione S-transferase OS=Glycine max OX=3847 GN=HSP26-A PE=2 SV=1)	XP_011086578.1(glutathione transferase GST 23-like [Sesamum indicum])
Pcab008096	2.03	1.57	0.58	3.1	7.77	9.26	4.09	6.9	4.93	2.78	2.09	9.68	None	XP_011086622.1(uncharacterized protein LOC105168293 [Sesamum indicum])
Pcab008098	4.02	3.89	1.71	12.85	12.11	11.39	58.82	39.51	48.85	21.04	16.71	18.62	None	TEY11697.1(hypothetical protein Saspl_000392 [Salvia splendens])
Pcab008108	16.08	12.96	7.89	8.11	7.83	11.3	0.69	1.78	1.83	3.04	1.06	4.57	None	XP_011086766.1(uncharacterized protein LOC105168396 [Sesamum indicum])
Pcab008110	0.04	0.04	0	0.62	1.11	0.51	0.07	0.09	0.06	0.58	0.59	0.67	None	XP_011086788.1(uncharacterized protein LOC105168414 [Sesamum indicum])
Pcab008117	1.78	1.21	3.01	0.62	3.79	0	12.38	15.77	18.16	11.94	3.95	5.63	None	TEY16305.1(hypothetical protein Saspl_053432 [Salvia splendens])
Pcab008130	1.84	1.33	1.57	0.89	0.25	1.76	0.77	3.13	1.81	0.2	0.06	0.39	None	XP_011088907.1(uncharacterized protein LOC105170022 [Sesamum indicum])
Pcab008142	0.27	1.09	0.84	0.21	0.24	0.06	0.15	0.4	0.07	1.95	2.64	2.63	sp|Q25AG3|LERK3_ORYSI(G-type lectin S-receptor-like serine/threonine-protein kinase LECRK3 OS=Oryza sativa subsp. indica OX=39946 GN=LECRK3 PE=3 SV=2)	XP_020551608.1(G-type lectin S-receptor-like serine/threonine-protein kinase LECRK3 isoform X2 [Sesamum indicum])
Pcab008145	0.54	0.18	0.17	0.96	1.59	2.38	2.15	3.28	2	0.63	0.77	0.79	sp|O64884|OFT20_ARATH(O-fucosyltransferase 20 OS=Arabidopsis thaliana OX=3702 GN=OFUT20 PE=1 SV=1)	XP_011087180.1(uncharacterized protein At1g04910 [Sesamum indicum])
Pcab008154	1.33	0.97	1.44	9.67	3.96	5.74	5.11	5.42	4.99	5.09	0.76	0.95	sp|P50699|TLPH_ARATH(Thaumatin-like protein OS=Arabidopsis thaliana OX=3702 GN=At1g18250 PE=2 SV=2)	XP_011087301.1(uncharacterized protein LOC105168835 [Sesamum indicum])
Pcab008158	13.76	8.26	5.25	39.71	61.12	54.7	7.15	9.4	8.88	4.8	0.8	2.64	sp|Q00874|DR100_ARATH(DNA damage-repair/toleration protein DRT100 OS=Arabidopsis thaliana OX=3702 GN=DRT100 PE=2 SV=2)	XP_011087364.1(DNA damage-repair/toleration protein DRT100 [Sesamum indicum])
Pcab008161	0.04	0.1	0.33	0.62	1.39	1.77	0.56	0.45	0.47	1.35	2.3	0.61	sp|Q9FWX7|AB11B_ARATH(ABC transporter B family member 11 OS=Arabidopsis thaliana OX=3702 GN=ABCB11 PE=2 SV=1)	XP_012849709.1(PREDICTED: ABC transporter B family member 11-like [Erythranthe guttata])
Pcab008162	1.01	0.39	2.35	2.09	1.66	1.4	0	0	0.02	0.03	0	0.04	sp|Q9FWX7|AB11B_ARATH(ABC transporter B family member 11 OS=Arabidopsis thaliana OX=3702 GN=ABCB11 PE=2 SV=1)	XP_012849709.1(PREDICTED: ABC transporter B family member 11-like [Erythranthe guttata])
Pcab008163	36.95	36.21	51.97	20.84	24.37	16.13	0.16	0.13	0.06	0.46	0.14	1.26	sp|Q9FWX7|AB11B_ARATH(ABC transporter B family member 11 OS=Arabidopsis thaliana OX=3702 GN=ABCB11 PE=2 SV=1)	XP_021897207.1(ABC transporter B family member 11-like [Carica papaya])
Pcab008164	20.15	13.97	19.46	8.4	10.16	5.14	1.26	0.35	0	1.56	0	0.38	sp|Q9SYI2|AB3B_ARATH(ABC transporter B family member 3 OS=Arabidopsis thaliana OX=3702 GN=ABCB3 PE=3 SV=1)	XP_012849709.1(PREDICTED: ABC transporter B family member 11-like [Erythranthe guttata])
Pcab008165	1.42	1.03	5.47	0.53	0.07	0.41	0.37	0.03	0.05	0	0.1	0.13	sp|Q9FWX7|AB11B_ARATH(ABC transporter B family member 11 OS=Arabidopsis thaliana OX=3702 GN=ABCB11 PE=2 SV=1)	OVA16637.1(ABC transporter [Macleaya cordata])
Pcab008170	13.88	10.84	9.7	10.63	15.42	5.51	5.87	8.5	7.19	26.83	47.53	14.49	sp|P82658|TL19_ARATH(Thylakoid lumenal 19 kDa protein, chloroplastic OS=Arabidopsis thaliana OX=3702 GN=At3g63540 PE=1 SV=2)	KZV30420.1(hypothetical protein F511_13004 [Dorcoceras hygrometricum])
Pcab008171	4.27	0.95	3.13	8.79	2.62	3.8	1.14	0.79	0.24	0.65	0.36	0.52	sp|Q94CD8|E134_ARATH(Glucan endo-1,3-beta-glucosidase 4 OS=Arabidopsis thaliana OX=3702 GN=At3g13560 PE=2 SV=1)	XP_011087532.1(glucan endo-1,3-beta-glucosidase 4-like [Sesamum indicum])
Pcab008172	0.33	0	0	2.35	3.02	5.27	25.01	11.9	18.81	2.58	0.93	0.94	sp|Q9SVY1|ZWIP2_ARATH(Zinc finger protein WIP2 OS=Arabidopsis thaliana OX=3702 GN=WIP2 PE=1 SV=1)	TEY11670.1(hypothetical protein Saspl_000365 [Salvia splendens])
Pcab008178	3.14	3.83	48.73	14.14	20.47	1.73	4.52	4.32	5.14	26.78	43.21	13.25	sp|Q67YM6|DIR11_ARATH(Dirigent protein 11 OS=Arabidopsis thaliana OX=3702 GN=DIR11 PE=2 SV=1)	XP_030517047.1(dirigent protein 19-like [Rhodamnia argentea])
Pcab008179	13.95	9.84	6.61	3.23	8.59	1.37	2.7	1.4	2.89	11.55	15.24	2	sp|Q9LJ45|CCU11_ARATH(Cyclin-U1-1 OS=Arabidopsis thaliana OX=3702 GN=CYCU1-1 PE=1 SV=1)	XP_011079017.1(cyclin-U1-1 [Sesamum indicum])
Pcab008188	5.68	7.17	20.69	17.25	21.75	4.65	10.86	8.92	9.97	46.95	54	18.57	sp|Q84KG5|CCD_CROSA(Carotenoid 9,10(9',10')-cleavage dioxygenase OS=Crocus sativus OX=82528 GN=CCD PE=1 SV=1)	PIN04724.1(Beta, beta-carotene 15,15'-dioxygenase [Handroanthus impetiginosus])
Pcab008200	4.77	1.34	1.83	0.52	0.56	0.68	0.07	0.31	0.14	0.22	0.06	0.05	sp|P30182|TOP2_ARATH(DNA topoisomerase 2 OS=Arabidopsis thaliana OX=3702 GN=TOP2 PE=2 SV=2)	XP_012849677.1(PREDICTED: DNA topoisomerase 2 [Erythranthe guttata])
Pcab008212	3.56	1.36	5.02	20.62	20.26	24.25	5.2	3.44	3.11	2.58	1.62	1.26	sp|Q6ZIX2|SMT1_ORYSJ(Cycloartenol-C-24-methyltransferase 1 OS=Oryza sativa subsp. japonica OX=39947 GN=Smt1-1 PE=2 SV=1)	XP_012849765.1(PREDICTED: cycloartenol-C-24-methyltransferase [Erythranthe guttata])
Pcab008213	0.2	0.7	0.08	0.96	1.1	1.04	0.3	0.38	0.2	1.25	2.08	2.59	sp|Q9S9N9|CCR1_ARATH(Cinnamoyl-CoA reductase 1 OS=Arabidopsis thaliana OX=3702 GN=CCR1 PE=1 SV=1)	XP_011078734.1(tetraketide alpha-pyrone reductase 1-like [Sesamum indicum])
Pcab008214	11.6	16.21	24.6	32.86	50.5	19.97	16.03	16.94	14.66	95.36	124.55	56.49	sp|Q9S9N9|CCR1_ARATH(Cinnamoyl-CoA reductase 1 OS=Arabidopsis thaliana OX=3702 GN=CCR1 PE=1 SV=1)	EYU27028.1(hypothetical protein MIMGU_mgv1a010102mg [Erythranthe guttata])
Pcab008216	4.12	2.98	2.03	0.39	0	0.15	0.21	0.37	0.78	0.85	0	1.52	sp|Q9ZSL6|SIGD_ARATH(RNA polymerase sigma factor sigD, chloroplastic OS=Arabidopsis thaliana OX=3702 GN=SIGD PE=2 SV=1)	XP_020548722.1(RNA polymerase sigma factor sigD, chloroplastic isoform X2 [Sesamum indicum])
Pcab008218	44.47	39.17	21.62	24.41	31.32	15.28	16.99	14.26	12.87	62.92	76.17	35.41	sp|Q9LY66|RK1_ARATH(50S ribosomal protein L1, chloroplastic OS=Arabidopsis thaliana OX=3702 GN=RPL1 PE=1 SV=1)	XP_011088052.1(50S ribosomal protein L1, chloroplastic [Sesamum indicum])
Pcab008223	1.48	1.04	2.06	1.81	2.89	2.41	0.44	0.35	0.88	2.08	3.27	1.37	sp|Q869R1|CTLHB_DICDI(CTL-like protein DDB_G0274487 OS=Dictyostelium discoideum OX=44689 GN=DDB_G0274487 PE=3 SV=1)	XP_011088094.2(protein PNS1 [Sesamum indicum])
Pcab008234	0.3	0.46	0.12	0.03	0	0.04	0	0	0	0	0	0	sp|O81832|Y4729_ARATH(G-type lectin S-receptor-like serine/threonine-protein kinase At4g27290 OS=Arabidopsis thaliana OX=3702 GN=At4g27290 PE=3 SV=4)	XP_020554436.1(G-type lectin S-receptor-like serine/threonine-protein kinase At4g27290 isoform X1 [Sesamum indicum])
Pcab008268	5.15	5.58	8.68	1.24	0.74	1.53	1.22	1.23	1.15	1.75	2.07	2.45	sp|O81832|Y4729_ARATH(G-type lectin S-receptor-like serine/threonine-protein kinase At4g27290 OS=Arabidopsis thaliana OX=3702 GN=At4g27290 PE=3 SV=4)	KZV55961.1(hypothetical protein F511_21580 [Dorcoceras hygrometricum])
Pcab008272	4.2	2.53	12.46	0.77	0.07	1.29	0	0	1.79	0.6	0.13	0.17	sp|O81832|Y4729_ARATH(G-type lectin S-receptor-like serine/threonine-protein kinase At4g27290 OS=Arabidopsis thaliana OX=3702 GN=At4g27290 PE=3 SV=4)	TEY80828.1(hypothetical protein Saspl_033715 [Salvia splendens])
Pcab008274	0.62	1.21	2.29	0.3	1.01	0.51	0.04	0.06	0.26	0.78	3.06	0.81	sp|O81832|Y4729_ARATH(G-type lectin S-receptor-like serine/threonine-protein kinase At4g27290 OS=Arabidopsis thaliana OX=3702 GN=At4g27290 PE=3 SV=4)	XP_025886296.1(G-type lectin S-receptor-like serine/threonine-protein kinase At4g27290 [Solanum lycopersicum])
Pcab008282	6.12	7.96	3.6	2.05	2.08	1.5	0.85	0.99	0.8	2.22	4.52	2.69	sp|O81832|Y4729_ARATH(G-type lectin S-receptor-like serine/threonine-protein kinase At4g27290 OS=Arabidopsis thaliana OX=3702 GN=At4g27290 PE=3 SV=4)	XP_027172284.1(uncharacterized protein LOC113771938 [Coffea eugenioides])
Pcab008304	0.73	1.75	0.43	0.5	0.46	0.71	1.44	1.35	1.19	1.59	1.9	4.28	sp|O81832|Y4729_ARATH(G-type lectin S-receptor-like serine/threonine-protein kinase At4g27290 OS=Arabidopsis thaliana OX=3702 GN=At4g27290 PE=3 SV=4)	XP_022848662.1(G-type lectin S-receptor-like serine/threonine-protein kinase At4g27290 [Olea europaea var. sylvestris])
Pcab008307	0.75	1.64	0.52	3.4	8.11	3.56	18.95	14.42	16.11	8.65	16.85	5.56	sp|O81832|Y4729_ARATH(G-type lectin S-receptor-like serine/threonine-protein kinase At4g27290 OS=Arabidopsis thaliana OX=3702 GN=At4g27290 PE=3 SV=4)	XP_022848662.1(G-type lectin S-receptor-like serine/threonine-protein kinase At4g27290 [Olea europaea var. sylvestris])
Pcab008308	3.05	0.35	0.15	3.37	4.41	2.78	11.09	4.99	12.89	0.68	0.32	2.87	sp|O81832|Y4729_ARATH(G-type lectin S-receptor-like serine/threonine-protein kinase At4g27290 OS=Arabidopsis thaliana OX=3702 GN=At4g27290 PE=3 SV=4)	XP_028086633.1(G-type lectin S-receptor-like serine/threonine-protein kinase At4g27290 isoform X5 [Camellia sinensis])
Pcab008310	1.81	2.62	6.27	6.57	14.74	4.66	36.3	28.88	28.1	8.52	16.6	6.26	sp|O81832|Y4729_ARATH(G-type lectin S-receptor-like serine/threonine-protein kinase At4g27290 OS=Arabidopsis thaliana OX=3702 GN=At4g27290 PE=3 SV=4)	XP_022848662.1(G-type lectin S-receptor-like serine/threonine-protein kinase At4g27290 [Olea europaea var. sylvestris])
Pcab008324	5.36	5.8	6.93	0.91	0.55	0.28	0.52	0.96	0.75	1.04	2.35	0.44	sp|O81832|Y4729_ARATH(G-type lectin S-receptor-like serine/threonine-protein kinase At4g27290 OS=Arabidopsis thaliana OX=3702 GN=At4g27290 PE=3 SV=4)	EYU33571.1(hypothetical protein MIMGU_mgv1a020014mg [Erythranthe guttata])
Pcab008325	2.18	0.41	1.87	1.96	0.65	0.89	3.93	5.87	3.74	2.54	0.99	1.34	None	KZV55966.1(Basic helix-loop-helix DNA-binding superfamily protein [Dorcoceras hygrometricum])
Pcab008327	3.9	1.79	2.1	5.3	4.83	6.27	2.08	1.59	1.09	49.14	35.51	25.72	sp|Q9LSQ4|GH36_ARATH(Indole-3-acetic acid-amido synthetase GH3.6 OS=Arabidopsis thaliana OX=3702 GN=GH3.6 PE=1 SV=1)	XP_011097950.1(indole-3-acetic acid-amido synthetase GH3.6 [Sesamum indicum])
Pcab008332	3.62	5.18	6.11	6.11	16.71	4.85	5.46	2.95	3.72	25.96	62.14	16.48	None	XP_012841709.1(PREDICTED: uncharacterized protein LOC105961994 [Erythranthe guttata])
Pcab008333	85	39.76	58.46	382.28	111.65	195.88	334.91	238.22	256.68	224.88	87.21	274.93	sp|P46519|LEA14_SOYBN(Desiccation protectant protein Lea14 homolog OS=Glycine max OX=3847 PE=2 SV=1)	PIN00238.1(hypothetical protein CDL12_27259 [Handroanthus impetiginosus])
Pcab008336	3.94	1.53	4.59	7.7	13.63	11.96	5.9	4.41	4.25	2.77	2.52	1.21	None	TEY40237.1(hypothetical protein Saspl_029314 [Salvia splendens])
Pcab008340	3.62	1.09	1.67	2.45	1.45	1.47	0.41	0.42	0.15	0.4	0.25	0.3	sp|P46875|KN14N_ARATH(Kinesin-like protein KIN-14N OS=Arabidopsis thaliana OX=3702 GN=KIN14N PE=1 SV=1)	TEY12231.1(kinesin family member C1 [Salvia splendens])
Pcab008355	13.49	13.59	9.54	38.5	28.16	35.27	58.49	65.31	61.85	27.03	20.27	28.59	sp|Q8VYN9|PHO32_ARATH(Universal stress protein PHOS32 OS=Arabidopsis thaliana OX=3702 GN=PHOS32 PE=1 SV=1)	PIN08265.1(hypothetical protein CDL12_19158 [Handroanthus impetiginosus])
Pcab008363	4.78	1.27	2.19	2.05	0.62	2.76	0	0	0	0.15	0.43	0.18	sp|O82480|RAC7_ARATH(Rac-like GTP-binding protein ARAC7 OS=Arabidopsis thaliana OX=3702 GN=ARAC7 PE=1 SV=1)	PIN08307.1(Ras-related small GTPase, Rho type [Handroanthus impetiginosus])
Pcab008365	3.24	1.59	3.67	4.77	5.17	4.14	0.84	0.15	0.38	0	0	0	sp|Q9SK27|ENL1_ARATH(Early nodulin-like protein 1 OS=Arabidopsis thaliana OX=3702 GN=At2g25060 PE=2 SV=2)	PIN15130.1(hypothetical protein CDL12_12229 [Handroanthus impetiginosus])
Pcab008405	0.87	0.42	0.08	0.72	1.76	1.9	12.01	8.4	9.74	1.97	0.67	0.73	sp|O22299|LET6_SOLLC(Homeobox protein knotted-1-like LET6 OS=Solanum lycopersicum OX=4081 GN=LET6 PE=2 SV=1)	XP_011086207.1(homeobox protein SBH1 [Sesamum indicum])
Pcab008415	18.64	15.51	19.01	24.8	3.09	13.9	25.07	31.49	28	7.11	2.77	8.2	sp|Q9ZVP5|M3K18_ARATH(Mitogen-activated protein kinase kinase kinase 18 OS=Arabidopsis thaliana OX=3702 GN=MAPKKK18 PE=1 SV=1)	XP_011097967.1(mitogen-activated protein kinase kinase kinase NPK1-like [Sesamum indicum])
Pcab008425	0.98	0.95	12.85	2.03	21.36	2.47	0.93	1.51	0.43	9.58	67.19	0.75	sp|Q8RWE8|GGAP1_ARATH(GDP-L-galactose phosphorylase 1 OS=Arabidopsis thaliana OX=3702 GN=VTC2 PE=1 SV=1)	XP_011097847.1(GDP-L-galactose phosphorylase 2-like [Sesamum indicum])
Pcab008427	0.78	1.98	0.39	0.55	0.24	0.6	2.7	2.24	1.45	0.54	0.23	0.13	sp|Q43086|PYRB1_PEA(Aspartate carbamoyltransferase 1, chloroplastic OS=Pisum sativum OX=3888 GN=PYRB1 PE=2 SV=1)	XP_011097846.1(aspartate carbamoyltransferase 1, chloroplastic [Sesamum indicum])
Pcab008436	0.3	0.18	0.91	0.64	1.2	0.38	0.49	0.34	0.33	2.15	5.99	2.88	sp|Q94CF0|EHD1_ARATH(EH domain-containing protein 1 OS=Arabidopsis thaliana OX=3702 GN=EHD1 PE=1 SV=1)	KAF3453394.1(hypothetical protein FNV43_RR03834 [Rhamnella rubrinervis])
Pcab008439	8.5	2.67	2.14	9.64	8.16	10.25	3.41	4.84	3.98	1.92	1.09	0.83	sp|Q9FLP0|MA651_ARATH(65-kDa microtubule-associated protein 1 OS=Arabidopsis thaliana OX=3702 GN=MAP65-1 PE=1 SV=1)	XP_011097829.1(65-kDa microtubule-associated protein 1 [Sesamum indicum])
Pcab008468	1.1	0.49	0.53	9.22	7.4	7.45	9.45	7.71	9.19	1.55	1.07	3.25	sp|Q05085|PTR7_ARATH(Protein NRT1/ PTR FAMILY 6.3 OS=Arabidopsis thaliana OX=3702 GN=NPF6.3 PE=1 SV=1)	TEY55393.1(solute carrier family 15 (peptide/histidine transporter), member 3/4 [Salvia splendens])
Pcab008469	0.93	0.61	0.37	4.25	4.38	3.85	2.42	4.02	4.96	0.89	0.18	1.63	sp|Q05085|PTR7_ARATH(Protein NRT1/ PTR FAMILY 6.3 OS=Arabidopsis thaliana OX=3702 GN=NPF6.3 PE=1 SV=1)	TEY83469.1(solute carrier family 15 (peptide/histidine transporter), member 3/4 [Salvia splendens])
Pcab008482	1.6	0.43	0.48	0.32	0.2	0.25	0.02	0.13	0	0.17	0.23	0.16	sp|F4JDI6|KN12F_ARATH(Kinesin-like protein KIN-12F OS=Arabidopsis thaliana OX=3702 GN=KIN12F PE=3 SV=1)	PIN26986.1(Kinesin (SMY1 subfamily) [Handroanthus impetiginosus])
Pcab008486	4.98	1.82	1.58	4.51	8.2	7.36	14.94	8.7	12.69	14.89	22.83	6.28	sp|Q42588|SAT1_ARATH(Serine acetyltransferase 1, chloroplastic OS=Arabidopsis thaliana OX=3702 GN=SAT1 PE=1 SV=2)	XP_011097780.1(serine acetyltransferase 1, chloroplastic-like [Sesamum indicum])
Pcab008500	10.08	2.18	5.93	2.29	1.76	2.16	0	0	0.32	0.44	0.1	0.27	None	None
Pcab008501	1.31	0.06	0.2	22.39	31.69	20.01	0	0	0.07	0.05	0	0.59	sp|Q93Z25|PLY22_ARATH(Probable pectate lyase 22 OS=Arabidopsis thaliana OX=3702 GN=At5g63180 PE=2 SV=1)	PIN13483.1(Pectate lyase [Handroanthus impetiginosus])
Pcab008506	2.42	0.16	0.26	17.27	10.86	14.65	7.75	7.83	4.31	0.39	0.26	2.33	sp|Q9FM65|FLA1_ARATH(Fasciclin-like arabinogalactan protein 1 OS=Arabidopsis thaliana OX=3702 GN=FLA1 PE=1 SV=1)	PIN13482.1(hypothetical protein CDL12_13899 [Handroanthus impetiginosus])
Pcab008524	1.57	1.1	0.74	3.53	3.55	3.56	0.95	1.84	0.92	0.75	0.82	0.51	sp|Q9JM98|WRP73_MOUSE(WD repeat-containing protein WRAP73 OS=Mus musculus OX=10090 GN=Wrap73 PE=1 SV=2)	XP_012858510.1(PREDICTED: WD repeat-containing protein WRAP73 [Erythranthe guttata])
Pcab008538	2.8	5.54	1.27	6.68	9.86	9.17	8.39	7.65	6.52	23.23	32.37	27.91	sp|Q9SU50|TRE1_ARATH(Trehalase OS=Arabidopsis thaliana OX=3702 GN=TRE1 PE=2 SV=1)	EYU21235.1(hypothetical protein MIMGU_mgv1a003260mg [Erythranthe guttata])
Pcab008542	43.85	69.66	55.69	20.53	32.45	48.11	19.53	23.31	22.99	116.85	149.69	187.52	sp|W8JMV1|CYT24_CATRO(Cytochrome P450 76T24 OS=Catharanthus roseus OX=4058 GN=CYP76T24 PE=2 SV=1)	AJD25185.1(cytochrome P450 CYP76S7 [Salvia miltiorrhiza])
Pcab008555	10.31	9.91	9.29	1.83	2.68	2.31	1.71	3.03	1.74	4.3	4.95	4.82	sp|Q9FF99|AAP7_ARATH(Probable amino acid permease 7 OS=Arabidopsis thaliana OX=3702 GN=AAP7 PE=2 SV=1)	XP_011097705.1(probable amino acid permease 7 [Sesamum indicum])
Pcab008567	0.57	0.46	0.64	4.63	5.41	3.66	3.51	2.81	2.53	3.68	2.04	2.46	sp|Q680K8|Y1576_ARATH(BTB/POZ domain-containing protein At1g55760 OS=Arabidopsis thaliana OX=3702 GN=At1g55760 PE=2 SV=1)	XP_011097711.1(BTB/POZ domain-containing protein At1g55760 [Sesamum indicum])
Pcab008573	0.23	0.32	0.13	0.42	1.47	0.75	1.85	1.7	2.29	0.11	0.1	0	sp|Q9FKT1|LLG1_ARATH(GPI-anchored protein LLG1 OS=Arabidopsis thaliana OX=3702 GN=LLG1 PE=1 SV=1)	TEY89582.1(hypothetical protein Saspl_008189 [Salvia splendens])
Pcab008577	0.8	0.22	0.23	25.46	22.42	43.98	63.18	70.02	73.83	3.25	1.04	7.05	sp|Q9FKT1|LLG1_ARATH(GPI-anchored protein LLG1 OS=Arabidopsis thaliana OX=3702 GN=LLG1 PE=1 SV=1)	EEF30630.1(conserved hypothetical protein [Ricinus communis])
Pcab008601	0.11	0.65	0.24	0.05	1.07	0.12	0.77	0.12	0.41	3.19	4.49	2.93	sp|Q9SGU3|MYB72_ARATH(Transcription factor MYB72 OS=Arabidopsis thaliana OX=3702 GN=MYB72 PE=1 SV=1)	PIN19531.1(Transcription factor, Myb superfamily [Handroanthus impetiginosus])
Pcab008616	0	0.03	0	1.53	0.68	1.51	3.31	2.31	3.26	2.59	0.77	0.45	sp|Q9FG72|OPT1_ARATH(Oligopeptide transporter 1 OS=Arabidopsis thaliana OX=3702 GN=OPT1 PE=2 SV=1)	EYU33718.1(hypothetical protein MIMGU_mgv1a002007mg [Erythranthe guttata])
Pcab008636	6.89	5.78	5.08	16.83	17.24	17.34	35.34	27.97	30.6	9.26	6.65	6.62	sp|Q9LTW0|ALIS1_ARATH(ALA-interacting subunit 1 OS=Arabidopsis thaliana OX=3702 GN=ALIS1 PE=1 SV=1)	XP_011095757.1(ALA-interacting subunit 1 [Sesamum indicum])
Pcab008666	15.16	10.41	10.6	10.51	44.99	3.61	6.42	4.32	4.97	64.59	134.45	3.37	sp|Q84MB3|ACCH1_ARATH(1-aminocyclopropane-1-carboxylate oxidase homolog 1 OS=Arabidopsis thaliana OX=3702 GN=At1g06620 PE=2 SV=1)	XP_022885198.1(flavonol synthase/flavanone 3-hydroxylase-like isoform X1 [Olea europaea var. sylvestris])
Pcab008669	0.58	0.31	1.86	0.22	0.59	1.33	2.76	1.68	2.38	0.14	0.13	0.3	sp|Q8GXS8|PKS3_ARATH(Protein PHYTOCHROME KINASE SUBSTRATE 3 OS=Arabidopsis thaliana OX=3702 GN=PKS3 PE=2 SV=2)	XP_011071684.1(protein PHYTOCHROME KINASE SUBSTRATE 3 [Sesamum indicum])
Pcab008682	0	0.06	0.3	0.26	1.66	2.06	35.39	35.79	32.75	3.13	3.37	2.18	sp|Q9FH97|EPS1_ARATH(Protein ENHANCED PSEUDOMONAS SUSCEPTIBILITY 1 OS=Arabidopsis thaliana OX=3702 GN=EPS1 PE=2 SV=1)	XP_011071701.1(uncharacterized acetyltransferase At3g50280-like [Sesamum indicum])
Pcab008687	0.72	1.07	2.99	2.64	10.61	1.75	1.69	2.08	1.96	6.35	26.13	2.4	sp|Q8LFV3|CDF3_ARATH(Cyclic dof factor 3 OS=Arabidopsis thaliana OX=3702 GN=CDF3 PE=1 SV=2)	PIN05574.1(hypothetical protein CDL12_21885 [Handroanthus impetiginosus])
Pcab008688	0.94	1.47	3.66	1.82	12.77	3.18	1.48	1.31	3.04	9.59	32.97	2.05	sp|Q8LFV3|CDF3_ARATH(Cyclic dof factor 3 OS=Arabidopsis thaliana OX=3702 GN=CDF3 PE=1 SV=2)	XP_011071702.1(cyclic dof factor 3-like [Sesamum indicum])
Pcab008690	6.04	7.08	7.65	6.83	12.5	1.32	1.83	2.76	2.47	18.49	25.4	5.49	sp|Q9SQL2|CB24_PEA(Chlorophyll a-b binding protein P4, chloroplastic OS=Pisum sativum OX=3888 GN=lhcA-P4 PE=1 SV=1)	TEY12728.1(hypothetical protein Saspl_053428 [Salvia splendens])
Pcab008691	69.98	71.78	103.14	77.29	138.38	5.53	23.33	28.72	21.83	235.81	326.26	66.52	sp|Q9SQL2|CB24_PEA(Chlorophyll a-b binding protein P4, chloroplastic OS=Pisum sativum OX=3888 GN=lhcA-P4 PE=1 SV=1)	XP_015883459.1(chlorophyll a-b binding protein P4, chloroplastic [Ziziphus jujuba])
Pcab008697	3.47	4.71	3.4	6.7	6.09	6.99	22.6	34.04	29.5	12.99	7.47	12.85	sp|Q9FLJ2|NC100_ARATH(NAC domain-containing protein 100 OS=Arabidopsis thaliana OX=3702 GN=NAC100 PE=2 SV=1)	XP_011071688.1(NAC domain-containing protein 79 [Sesamum indicum])
Pcab008701	9.99	10.06	12.42	9.72	11.66	5.76	5.68	4.85	4.31	24.56	27.18	13.71	sp|Q43843|RPE_SOLTU(Ribulose-phosphate 3-epimerase, chloroplastic (Fragment) OS=Solanum tuberosum OX=4113 PE=1 SV=1)	XP_011101703.1(ribulose-phosphate 3-epimerase, chloroplastic [Sesamum indicum])
Pcab008720	0.15	0.21	0.08	1.58	4.06	3.68	0.09	0.21	0	0	0	0.08	sp|Q9M202|ZAT9_ARATH(Zinc finger protein ZAT9 OS=Arabidopsis thaliana OX=3702 GN=ZAT9 PE=2 SV=1)	XP_011072829.1(zinc finger protein ZAT4-like [Sesamum indicum])
Pcab008728	0	0	0	2.58	0.88	1.42	0	0	0	1.86	0	0	sp|Q9SGA8|U83A1_ARATH(UDP-glycosyltransferase 83A1 OS=Arabidopsis thaliana OX=3702 GN=UGT83A1 PE=2 SV=1)	XP_022850466.1(UDP-glycosyltransferase 83A1-like [Olea europaea var. sylvestris])
Pcab008744	4.14	3.32	3.45	3.66	3.42	2.45	0.1	0.46	0.68	2.51	1.43	1.31	sp|Q9SBQ9|F3PH_PETHY(Flavonoid 3'-monooxygenase OS=Petunia hybrida OX=4102 GN=CYP75B2 PE=2 SV=1)	AJD25177.1(cytochrome P450 CYP75B79 [Salvia miltiorrhiza])
Pcab008751	1.96	0.95	0.81	8.68	7.01	17.62	17.87	19.5	17.48	1.93	0.49	2.1	sp|Q9M015|Y5161_ARATH(Uncharacterized protein At5g01610 OS=Arabidopsis thaliana OX=3702 GN=At5g01610 PE=1 SV=1)	XP_011072821.1(uncharacterized protein At5g01610 [Sesamum indicum])
Pcab008753	1.78	1.71	2.01	1.13	0.33	0.8	0.51	0.88	0.37	0.4	0.16	0.65	None	XP_011087351.1(uncharacterized protein LOC105168867 [Sesamum indicum])
Pcab008769	8.41	2.44	1.17	0.31	0.65	0.7	0.04	0.31	0.31	0.45	0.28	0.14	sp|Q9FME0|RFA1D_ARATH(Replication protein A 70 kDa DNA-binding subunit D OS=Arabidopsis thaliana OX=3702 GN=RPA1D PE=2 SV=1)	XP_011072889.1(replication protein A 70 kDa DNA-binding subunit B [Sesamum indicum])
Pcab008772	0.81	0.5	0.42	1.55	3.67	2.47	0.61	0.52	0.66	0.39	0.27	0.07	sp|Q9S823|LNG2_ARATH(Protein LONGIFOLIA 2 OS=Arabidopsis thaliana OX=3702 GN=LNG2 PE=1 SV=1)	XP_011072881.1(protein LONGIFOLIA 1 [Sesamum indicum])
Pcab071165	18.82	35.15	26	9.68	6.36	20.18	70.79	95.13	72.4	7.64	5.35	25.98	sp|O82140|BAMS1_PANGI(Beta-amyrin synthase 1 OS=Panax ginseng OX=4054 GN=OSCPNY1 PE=1 SV=1)	XP_011093795.1(beta-amyrin synthase [Sesamum indicum])
Pcab008786	1.88	3.76	3.24	1.88	10.25	3.75	0.82	0.84	0.79	3.01	6.61	2.2	sp|Q8LDR0|DOF54_ARATH(Dof zinc finger protein DOF5.4 OS=Arabidopsis thaliana OX=3702 GN=DOF5.4 PE=2 SV=2)	PIN04516.1(hypothetical protein CDL12_22945 [Handroanthus impetiginosus])
Pcab008794	101.23	103.48	95.92	53.05	72.98	19.6	9.34	7.7	6.93	115.65	108.48	51.16	sp|P24007|RBS_PYRPY(Ribulose bisphosphate carboxylase small chain, chloroplastic OS=Pyrus pyrifolia OX=3767 GN=RBCS PE=2 SV=1)	TEY17596.1(hypothetical protein Saspl_041573 [Salvia splendens])
Pcab008795	1659.54	1375.34	1485.09	793.27	889.93	439.4	214.89	349.73	269.41	1870.29	1983.94	1377.26	sp|P24007|RBS_PYRPY(Ribulose bisphosphate carboxylase small chain, chloroplastic OS=Pyrus pyrifolia OX=3767 GN=RBCS PE=2 SV=1)	TEY17596.1(hypothetical protein Saspl_041573 [Salvia splendens])
Pcab008801	1820.02	1668.33	1064.26	740.96	807.99	462.53	209.89	358.69	257.37	1564.18	1431.73	1171.24	sp|Q96542|RBS_BETPN(Ribulose bisphosphate carboxylase small chain, chloroplastic OS=Betula pendula OX=3505 GN=RBCS1 PE=2 SV=1)	TEY17596.1(hypothetical protein Saspl_041573 [Salvia splendens])
Pcab008812	2.15	2.68	3.24	4.05	1.14	3.15	1.4	0.42	0.13	3.24	3.86	4.62	sp|Q9LS40|ASPG1_ARATH(Protein ASPARTIC PROTEASE IN GUARD CELL 1 OS=Arabidopsis thaliana OX=3702 GN=ASPG1 PE=1 SV=1)	TEY92474.1(hypothetical protein Saspl_003115 [Salvia splendens])
Pcab008815	1.36	1.3	0.37	0.54	4.38	0.69	0.49	1.16	0.64	3.48	11.43	1.26	sp|Q9FNN6|SRM1_ARATH(Transcription factor SRM1 OS=Arabidopsis thaliana OX=3702 GN=SRM1 PE=1 SV=1)	PIN05759.1(hypothetical protein CDL12_21694 [Handroanthus impetiginosus])
Pcab008822	0	0	0	0.39	0.3	0.67	0	0.2	0	0	0.09	0.02	sp|Q8VYZ2|PPA8_ARATH(Purple acid phosphatase 8 OS=Arabidopsis thaliana OX=3702 GN=PAP8 PE=2 SV=1)	RXH70384.1(hypothetical protein DVH24_007640 [Malus domestica])
Pcab008824	1.32	3.39	5.3	4.87	19.52	1.99	9.11	11.69	9.63	15.02	50.1	10.41	sp|A0QNZ7|MGLL_MYCS2(Monoacylglycerol lipase OS=Mycolicibacterium smegmatis (strain ATCC 700084 / mc(2)155) OX=246196 GN=MSMEG_0220 PE=1 SV=1)	XP_011073157.1(uncharacterized protein LOC105158196 [Sesamum indicum])
Pcab008825	0	0	0.15	1.61	1.29	1.33	3.94	2.63	3.82	0	0	0	sp|Q9SIS4|IP5P9_ARATH(Type IV inositol polyphosphate 5-phosphatase 9 OS=Arabidopsis thaliana OX=3702 GN=IP5P9 PE=1 SV=1)	XP_011073586.2(type IV inositol polyphosphate 5-phosphatase 9-like isoform X3 [Sesamum indicum])
Pcab008846	1.42	0.19	0.46	0.28	0.11	0.37	0	0.07	0.03	0.1	0.1	0.09	sp|Q8S950|KN7A_TOBAC(Kinesin-like protein NACK1 OS=Nicotiana tabacum OX=4097 GN=NACK1 PE=1 SV=1)	XP_011072914.1(kinesin-like protein NACK1 [Sesamum indicum])
Pcab008854	3.2	2.65	3.31	6.43	8.6	8.51	15.04	12.37	14.76	4.64	3.25	2.79	sp|O22881|POT2_ARATH(Potassium transporter 2 OS=Arabidopsis thaliana OX=3702 GN=POT2 PE=1 SV=2)	XP_011073141.1(potassium transporter 10 isoform X1 [Sesamum indicum])
Pcab008856	0.32	0.38	1.09	5	29.14	2.75	0.87	0.25	0.83	33.55	53.68	4.73	sp|Q93W88|BH137_ARATH(Transcription factor bHLH137 OS=Arabidopsis thaliana OX=3702 GN=BHLH137 PE=1 SV=1)	XP_011073133.1(transcription factor bHLH137 [Sesamum indicum])
Pcab008864	0.46	0.31	0.38	2.22	1.24	1.38	0.14	0.09	0.21	0.15	0.07	0.18	sp|O23038|PME8_ARATH(Probable pectinesterase 8 OS=Arabidopsis thaliana OX=3702 GN=PME8 PE=2 SV=2)	PIN11649.1(Pectinesterase [Handroanthus impetiginosus])
Pcab008873	0	0	0	2.67	0.39	11.89	2.47	1.69	1.78	0.14	0	0.18	sp|B8BKP4|SWT14_ORYSI(Bidirectional sugar transporter SWEET14 OS=Oryza sativa subsp. indica OX=39946 GN=SWEET14 PE=2 SV=1)	PIN06648.1(Multitransmembrane protein [Handroanthus impetiginosus])
Pcab008874	0.61	0	0.08	4.89	2.19	23.27	6.3	7.4	5.56	2.02	0.17	1.34	sp|Q9LUE3|SWT10_ARATH(Bidirectional sugar transporter SWEET10 OS=Arabidopsis thaliana OX=3702 GN=SWEET10 PE=1 SV=1)	PIN22406.1(Multitransmembrane protein [Handroanthus impetiginosus])
Pcab008879	2.2	4.38	3.17	2.18	5.44	3.27	2.38	4.46	2.42	25.08	36.63	16.98	sp|Q94CD1|HHT1_ARATH(Omega-hydroxypalmitate O-feruloyl transferase OS=Arabidopsis thaliana OX=3702 GN=HHT1 PE=1 SV=1)	XP_011073100.1(omega-hydroxypalmitate O-feruloyl transferase isoform X1 [Sesamum indicum])
Pcab008884	0.78	2.13	3.46	1.6	1.78	0.93	0.47	0.69	0.76	2.21	3.1	3.91	sp|Q9FED2|HA22E_ARATH(HVA22-like protein e OS=Arabidopsis thaliana OX=3702 GN=HVA22E PE=2 SV=1)	XP_011073094.1(HVA22-like protein e [Sesamum indicum])
Pcab008896	0.9	0.01	0.44	0.04	0	0	0.22	0.51	0.9	0	0	0.59	sp|Q7Y211|PP285_ARATH(Pentatricopeptide repeat-containing protein At3g57430, chloroplastic OS=Arabidopsis thaliana OX=3702 GN=PCMP-H81 PE=2 SV=2)	XP_011079953.1(pentatricopeptide repeat-containing protein At1g06140, mitochondrial-like [Sesamum indicum])
Pcab008902	6.85	7.07	2.53	1.31	2.24	1.4	0.85	0.93	0.28	1.6	1.76	1.5	sp|Q9SW33|TL1Y_ARATH(Thylakoid lumenal 17.9 kDa protein, chloroplastic OS=Arabidopsis thaliana OX=3702 GN=At4g24930 PE=1 SV=1)	XP_011073085.1(thylakoid lumenal 17.9 kDa protein, chloroplastic isoform X1 [Sesamum indicum])
Pcab008908	9.31	11.06	5.96	38.47	40.44	39.26	100.89	75.26	82.64	59.2	42.39	45.76	sp|Q8LBB2|KING1_ARATH(SNF1-related protein kinase regulatory subunit gamma-1 OS=Arabidopsis thaliana OX=3702 GN=KING1 PE=1 SV=2)	PIN22479.1(5'-AMP-activated protein kinase, gamma subunit [Handroanthus impetiginosus])
Pcab008911	0.31	0.28	0.34	3.42	9	10.32	0.37	0.32	1.26	0.87	0.27	0	None	XP_011073022.1(protein SHOOT GRAVITROPISM 5 [Sesamum indicum])
Pcab008928	5.27	2.51	6.51	19.23	35.84	19.18	3.41	3.98	1.79	12.55	19.62	5.44	sp|Q9STM6|GDL57_ARATH(GDSL esterase/lipase At3g48460 OS=Arabidopsis thaliana OX=3702 GN=At3g48460 PE=2 SV=1)	XP_011072984.1(GDSL esterase/lipase At3g48460 [Sesamum indicum])
Pcab008932	0.38	0.39	0.32	4.23	3.32	7.06	8.88	9.25	8.2	4.72	4.4	6.73	sp|P08216|MASY_CUCSA(Malate synthase, glyoxysomal OS=Cucumis sativus OX=3659 PE=2 SV=2)	XP_011073010.1(malate synthase, glyoxysomal [Sesamum indicum])
Pcab008938	1.86	1.23	1.92	1.44	0.59	0.89	0.27	0.45	0.17	0.38	0.25	0.26	sp|Q8LFN2|Y3037_ARATH(Probable inactive leucine-rich repeat receptor-like protein kinase At3g03770 OS=Arabidopsis thaliana OX=3702 GN=At3g03770 PE=1 SV=1)	TEY92531.1(hypothetical protein Saspl_003172 [Salvia splendens])
Pcab008942	5.68	3.38	3.04	2.57	2.23	1.83	0.83	0.7	0.42	0.12	0	0.07	sp|Q42656|AGAL_COFAR(Alpha-galactosidase OS=Coffea arabica OX=13443 PE=1 SV=1)	EYU22321.1(hypothetical protein MIMGU_mgv1a007981mg [Erythranthe guttata])
Pcab008945	1.08	1.36	1.35	0.89	2.17	3.23	2.43	3.81	3.72	4.14	3.44	14.07	sp|Q9FH54|EF114_ARATH(Ethylene-responsive transcription factor ERF114 OS=Arabidopsis thaliana OX=3702 GN=ERF114 PE=1 SV=1)	TEY53853.1(hypothetical protein Saspl_019913 [Salvia splendens])
Pcab008962	0.37	0.34	0.22	0.95	2.82	1.41	1.33	1.9	2.12	1.28	4.02	0.89	sp|Q8W1D5|CIPKP_ARATH(CBL-interacting serine/threonine-protein kinase 25 OS=Arabidopsis thaliana OX=3702 GN=CIPK25 PE=2 SV=1)	XP_011073327.1(CBL-interacting serine/threonine-protein kinase 5-like [Sesamum indicum])
Pcab008981	3.88	1.69	1.11	16.78	13.48	22.01	6.86	6.51	4.9	1.81	0.9	5.79	sp|Q5N8X6|BGAL3_ORYSJ(Beta-galactosidase 3 OS=Oryza sativa subsp. japonica OX=39947 GN=Os01g0875500 PE=3 SV=1)	XP_020548393.1(beta-galactosidase 10 [Sesamum indicum])
Pcab008990	2.7	11.25	2.18	2.96	10.49	12.25	6.24	5.61	4.68	21.7	41.2	31.37	sp|P13087|MIRA_SYNDU(Miraculin OS=Synsepalum dulcificum OX=3743 PE=1 SV=3)	XP_002266430.1(PREDICTED: kunitz trypsin inhibitor 2 [Vitis vinifera])
Pcab008993	2.22	1.92	0.77	1	0.88	0.87	0.64	0.66	0.59	0.46	0.23	0.15	sp|Q2KIY1|PXMP2_BOVIN(Peroxisomal membrane protein 2 OS=Bos taurus OX=9913 GN=PXMP2 PE=2 SV=3)	XP_011086951.2(protein sym-1 [Sesamum indicum])
Pcab008995	5.25	7.31	6.84	2.42	5.34	4.06	1.98	5.04	3.2	12.59	21	13.6	sp|Q9LUN2|YSL5_ARATH(Probable metal-nicotianamine transporter YSL5 OS=Arabidopsis thaliana OX=3702 GN=YSL5 PE=1 SV=1)	XP_011072072.1(probable metal-nicotianamine transporter YSL7 [Sesamum indicum])
Pcab008996	0.83	2.27	0.21	1.31	0.64	0.59	2.75	4.85	2.68	4.63	2.76	14.58	sp|Q9LUN2|YSL5_ARATH(Probable metal-nicotianamine transporter YSL5 OS=Arabidopsis thaliana OX=3702 GN=YSL5 PE=1 SV=1)	XP_022841611.1(probable metal-nicotianamine transporter YSL7 [Olea europaea var. sylvestris])
Pcab009014	0.07	0.08	0.49	0.28	3.49	0.2	0.28	0.21	0.48	1.1	9.94	0.55	sp|F4KGY6|RVE1_ARATH(Protein REVEILLE 1 OS=Arabidopsis thaliana OX=3702 GN=RVE1 PE=2 SV=1)	XP_020548215.1(protein REVEILLE 7-like isoform X2 [Sesamum indicum])
Pcab009019	1.31	0.98	0.3	3.87	11.8	6.28	3.84	4.12	3.98	1.48	1.16	0.1	sp|Q9LT10|CXE18_ARATH(Probable carboxylesterase 18 OS=Arabidopsis thaliana OX=3702 GN=CXE18 PE=1 SV=1)	PIN19427.1(Arylacetamide deacetylase [Handroanthus impetiginosus])
Pcab009027	2.87	1.31	1.46	3.35	1.97	2.28	0.19	0.26	0.43	0.41	0.18	0.34	sp|Q69T58|ROC8_ORYSJ(Homeobox-leucine zipper protein ROC8 OS=Oryza sativa subsp. japonica OX=39947 GN=ROC8 PE=2 SV=2)	XP_011072039.1(homeobox-leucine zipper protein HDG11 [Sesamum indicum])
Pcab009030	4.05	1.49	1.35	1.2	0.81	1.29	0.34	0.75	0.59	0.2	0.31	0.53	sp|Q500V9|DPB2_ARATH(DNA polymerase epsilon subunit B OS=Arabidopsis thaliana OX=3702 GN=DPB2 PE=1 SV=1)	XP_011072030.1(DNA polymerase epsilon subunit B [Sesamum indicum])
Pcab009035	0.16	0	0	1.33	3.23	2.58	2.15	3.16	1.83	0.44	0.25	0	sp|O48716|JGB_ARATH(Protein JINGUBANG OS=Arabidopsis thaliana OX=3702 GN=JGB PE=1 SV=1)	XP_031250883.1(protein JINGUBANG-like [Pistacia vera])
Pcab009043	0	0.36	0.86	2.92	0.5	1.76	6.27	3.08	3.15	0.65	0	0.22	sp|Q94JX5|WLIM1_ARATH(LIM domain-containing protein WLIM1 OS=Arabidopsis thaliana OX=3702 GN=WLIM1 PE=1 SV=1)	PIN23181.1(Regulatory protein MLP [Handroanthus impetiginosus])
Pcab009045	6.29	4.88	3.46	1.68	1.23	3.45	1.23	1.69	1.18	1.01	1.03	1.02	sp|Q27GI3|NAT6_ARATH(Nucleobase-ascorbate transporter 6 OS=Arabidopsis thaliana OX=3702 GN=NAT6 PE=2 SV=2)	TEY88444.1(solute carrier family 23 (nucleobase transporter), member 1/2 [Salvia splendens])
Pcab009051	0.43	0.23	0.07	0.27	0.88	0.55	3.99	3.86	3.35	0.19	0.21	0.17	sp|Q8GZB6|SUVH4_ARATH(Histone-lysine N-methyltransferase, H3 lysine-9 specific SUVH4 OS=Arabidopsis thaliana OX=3702 GN=SUVH4 PE=1 SV=2)	XP_011098970.2(histone-lysine N-methyltransferase, H3 lysine-9 specific SUVH4 [Sesamum indicum])
Pcab009057	34.73	27.82	33.56	39.95	55.71	38.41	45.89	43.86	37.8	47.94	69.99	52.49	sp|O80742|PUB19_ARATH(U-box domain-containing protein 19 OS=Arabidopsis thaliana OX=3702 GN=PUB19 PE=2 SV=1)	TEY88453.1(hypothetical protein Saspl_012622 [Salvia splendens])
Pcab009065	2.01	1	0.99	1.24	1.22	1.5	0.41	0.76	0.3	0.09	0.1	0.21	sp|P93218|GP3_SOLLC(Polygalacturonase non-catalytic subunit AroGP3 OS=Solanum lycopersicum OX=4081 GN=GP3 PE=3 SV=1)	XP_011071835.1(polygalacturonase 1 beta-like protein 3 [Sesamum indicum])
Pcab009067	4.51	3.78	4.46	2.85	3	0.66	0.63	1.62	1.42	6.4	4.57	5.7	None	XP_011071836.1(uncharacterized protein LOC105157199 isoform X1 [Sesamum indicum])
Pcab009069	0.16	0.18	1.15	0.94	4.51	0.09	0.13	0	0.04	7.85	19.04	0.74	sp|Q9C9Q4|JAC1_ARATH(J domain-containing protein required for chloroplast accumulation response 1 OS=Arabidopsis thaliana OX=3702 GN=JAC1 PE=1 SV=1)	XP_011083721.1(J domain-containing protein required for chloroplast accumulation response 1 [Sesamum indicum])
Pcab009073	3.69	2.48	1.01	7.77	7.37	11.72	5.87	9.65	5.81	0.28	0.13	0.98	sp|Q2MHE4|HT1_ARATH(Serine/threonine/tyrosine-protein kinase HT1 OS=Arabidopsis thaliana OX=3702 GN=HT1 PE=1 SV=1)	XP_011071844.1(serine/threonine-protein kinase HT1-like [Sesamum indicum])
Pcab009089	19.88	9.69	16.62	112.41	40.75	73.76	135.18	85.21	96.85	204.21	56.58	286.34	sp|O80871|P2C25_ARATH(Probable protein phosphatase 2C 25 OS=Arabidopsis thaliana OX=3702 GN=At2g30020 PE=1 SV=1)	PIN07876.1(Serine/threonine protein phosphatase [Handroanthus impetiginosus])
Pcab009091	2.87	1.53	1.28	16.46	10.63	17.5	10.61	11.21	8.67	1.52	0.93	0.58	sp|Q9M1P7|BOR2_ARATH(Probable boron transporter 2 OS=Arabidopsis thaliana OX=3702 GN=BOR2 PE=2 SV=1)	XP_011071873.1(probable boron transporter 2 [Sesamum indicum])
Pcab009092	3.54	4.33	1.05	3.88	4.98	4.2	2.37	1.99	2.37	0.35	0.42	1.15	sp|Q9FM04|GDL88_ARATH(GDSL esterase/lipase At5g62930 OS=Arabidopsis thaliana OX=3702 GN=At5g62930 PE=2 SV=3)	XP_012855736.1(PREDICTED: GDSL esterase/lipase At5g62930 [Erythranthe guttata])
Pcab009093	1.91	3.27	6.06	0.81	0.45	2.13	1.67	1.34	1.17	1.14	1.27	4.89	sp|Q8RXN3|PPT1_ARATH(Phosphoenolpyruvate/phosphate translocator 1, chloroplastic OS=Arabidopsis thaliana OX=3702 GN=PPT1 PE=1 SV=1)	GER53174.1(phosphate/phosphoenolpyruvate translocator [Striga asiatica])
Pcab009096	1.27	0.79	1.25	2.31	5.15	4.34	1.96	0.73	2.2	0.7	0.3	0.04	sp|O81851|BOI_ARATH(E3 ubiquitin-protein ligase BOI OS=Arabidopsis thaliana OX=3702 GN=BOI PE=1 SV=1)	TEY66152.1(E3 ubiquitin-protein ligase BOI [Salvia splendens])
Pcab009097	0.98	2.56	0.9	0.18	1.92	0	0.23	0.44	0	1.4	1.54	0.4	sp|Q2VZE7|APAG_MAGSA(Protein ApaG OS=Magnetospirillum magneticum (strain AMB-1 / ATCC 700264) OX=342108 GN=apaG PE=3 SV=1)	XP_012855704.1(PREDICTED: uncharacterized protein LOC105975078 [Erythranthe guttata])
Pcab009098	0.41	0.57	0.61	3.42	1.22	2.43	1.47	1.55	1.17	0.54	0.61	0.19	None	XP_011071882.1(uncharacterized protein LOC105157231 [Sesamum indicum])
Pcab009102	1	0.2	0.9	0.25	0.2	0.17	0	0.04	0.05	0.16	0.1	0	sp|Q9S746|HTH_ARATH(Protein HOTHEAD OS=Arabidopsis thaliana OX=3702 GN=HTH PE=1 SV=1)	XP_011076493.1(protein HOTHEAD [Sesamum indicum])
Pcab009111	2.27	1.59	0.97	1.43	1	1.27	0.06	0.06	0.06	1.04	0.34	0.61	None	XP_011071892.1(uncharacterized protein LOC105157238 isoform X1 [Sesamum indicum])
Pcab009118	149.27	136.4	82.83	40.89	34.95	42.89	25.8	31.84	29.81	74.22	77.01	57.12	sp|Q9LQL0|GCSH3_ARATH(Glycine cleavage system H protein 3, mitochondrial OS=Arabidopsis thaliana OX=3702 GN=GDH3 PE=1 SV=1)	XP_004300260.1(PREDICTED: glycine cleavage system H protein 3, mitochondrial-like [Fragaria vesca subsp. vesca])
Pcab009135	7.77	8.34	3.2	15.24	8.59	10.01	23.96	23.15	25.2	22.29	8.74	15.68	sp|Q8VZC3|AL121_ARATH(Delta-1-pyrroline-5-carboxylate dehydrogenase 12A1, mitochondrial OS=Arabidopsis thaliana OX=3702 GN=ALDH12A1 PE=2 SV=1)	PIN21105.1(Aldehyde dehydrogenase [Handroanthus impetiginosus])
Pcab009141	1.44	0.99	0.15	8.1	10.03	11.86	23.25	23.66	22.72	5.31	5.11	5.19	sp|Q9FKG6|PUB52_ARATH(U-box domain-containing protein 52 OS=Arabidopsis thaliana OX=3702 GN=PUB52 PE=2 SV=1)	PIN21203.1(Ubiquitin--protein ligase [Handroanthus impetiginosus])
Pcab009142	0.68	0.23	0.42	0.15	0.17	0.31	0.52	0.48	0.38	1.46	0.84	0.99	sp|Q8VY13|FRO8_ARATH(Ferric reduction oxidase 8, mitochondrial OS=Arabidopsis thaliana OX=3702 GN=FRO8 PE=1 SV=1)	XP_011072176.2(ferric reduction oxidase 8, mitochondrial [Sesamum indicum])
Pcab009144	1.13	2.52	3.16	2.94	3.58	4.15	15.23	11.26	12.25	6.59	6.09	10.38	None	TEY44486.1(hypothetical protein Saspl_035681 [Salvia splendens])
Pcab009151	4.05	2.3	1.92	7.94	14.66	8.68	17.55	15.53	13.99	9.5	11.23	4.95	sp|Q5JME8|DI195_ORYSJ(Protein DEHYDRATION-INDUCED 19 homolog 5 OS=Oryza sativa subsp. japonica OX=39947 GN=DI19-5 PE=2 SV=1)	CDP21305.1(unnamed protein product [Coffea canephora])
Pcab009158	3.72	5.41	7.23	0.96	0.81	2.46	0.54	0.49	1.1	2.28	2.22	3.35	sp|Q9FGS5|NRT31_ARATH(High-affinity nitrate transporter 3.1 OS=Arabidopsis thaliana OX=3702 GN=NRT3.1 PE=1 SV=1)	XP_020548343.1(high-affinity nitrate transporter 3.1 [Sesamum indicum])
Pcab009171	0.33	1.34	0.84	0	0	0	0	0.12	0	0.11	0	0	sp|Q94A08|RFS2_ARATH(Probable galactinol--sucrose galactosyltransferase 2 OS=Arabidopsis thaliana OX=3702 GN=RFS2 PE=2 SV=2)	TEY35331.1(hypothetical protein Saspl_034426 [Salvia splendens])
Pcab009187	1.56	1.02	4.59	3.73	7.34	1.36	1.69	2.13	1.85	9.19	17.47	2.61	sp|Q9SSR1|Y1259_ARATH(DCC family protein At1g52590, chloroplastic OS=Arabidopsis thaliana OX=3702 GN=At1g52590 PE=2 SV=1)	XP_011072226.1(DCC family protein At1g52590, chloroplastic [Sesamum indicum])
Pcab009192	14.94	7.67	10.49	68.58	61.42	64.78	205.77	174.68	172.38	29.02	20.16	70.59	None	GER48417.1(lactoylglutathione lyase / glyoxalase I family protein [Striga asiatica])
Pcab009200	3.98	7.18	2.56	3.29	5.13	6.43	17.02	22.81	20.4	13.29	14.15	14.76	None	PIN19520.1(hypothetical protein CDL12_07794 [Handroanthus impetiginosus])
Pcab009202	1.33	1.43	0.71	1.96	3.87	5.47	6.23	9.23	9.41	1.47	2.62	1.52	sp|O58403|RACD_PYRHO(Aspartate racemase OS=Pyrococcus horikoshii (strain ATCC 700860 / DSM 12428 / JCM 9974 / NBRC 100139 / OT-3) OX=70601 GN=PH0670 PE=1 SV=1)	XP_011072241.1(uncharacterized protein LOC105157533 [Sesamum indicum])
Pcab009207	0.38	0.09	0.82	0.57	1.06	0.33	0.2	0.05	0.15	1.5	1.36	0.41	sp|O48652|UVR3_ARATH((6-4)DNA photolyase OS=Arabidopsis thaliana OX=3702 GN=UVR3 PE=1 SV=2)	PIN12066.1(Deoxyribodipyrimidine photolyase/cryptochrome [Handroanthus impetiginosus])
Pcab009208	0.74	1.42	0.59	1.85	3.45	3.32	2.08	1.6	1.82	5.31	2.28	2.87	sp|O48786|C734A_ARATH(Cytochrome P450 734A1 OS=Arabidopsis thaliana OX=3702 GN=CYP734A1 PE=2 SV=1)	XP_011072254.1(cytochrome P450 734A1 [Sesamum indicum])
Pcab009217	0.02	0.03	0.02	0.1	0.13	0.04	0.14	0.02	0.05	0.42	0.34	0.2	sp|Q76CU2|PDR1_TOBAC(Pleiotropic drug resistance protein 1 OS=Nicotiana tabacum OX=4097 GN=PDR1 PE=2 SV=1)	XP_020547917.1(LOW QUALITY PROTEIN: pleiotropic drug resistance protein 1 [Sesamum indicum])
Pcab009219	3.53	3.48	3.29	1.26	1	1.14	0.92	0.69	0.75	2.65	1.74	1.1	sp|Q76CU2|PDR1_TOBAC(Pleiotropic drug resistance protein 1 OS=Nicotiana tabacum OX=4097 GN=PDR1 PE=2 SV=1)	PIN21135.1(Pleiotropic drug resistance proteins (PDR1-15), ABC superfamily [Handroanthus impetiginosus])
Pcab009220	2.41	1.71	1.1	0.06	0.26	0.17	0.07	0.11	0.21	0.03	0.23	0.07	sp|Q76CU2|PDR1_TOBAC(Pleiotropic drug resistance protein 1 OS=Nicotiana tabacum OX=4097 GN=PDR1 PE=2 SV=1)	OVA06530.1(ABC transporter-like [Macleaya cordata])
Pcab009227	0.45	0	0	1.4	2.6	4.09	0.04	0.23	0.1	0	0.06	0	sp|O24648|G3OX_PEA(Gibberellin 3-beta-dioxygenase 1 OS=Pisum sativum OX=3888 GN=LE PE=1 SV=1)	PIN09636.1(Iron/ascorbate family oxidoreductase [Handroanthus impetiginosus])
Pcab009231	1.45	0.78	3.31	8.45	10.36	13.3	14.38	15.45	11.61	0.16	0	0.63	sp|P13088|AUX22_SOYBN(Auxin-induced protein AUX22 OS=Glycine max OX=3847 GN=AUX22 PE=2 SV=1)	PIM97644.1(hypothetical protein CDL12_29885 [Handroanthus impetiginosus])
Pcab009234	4.25	2.04	2.39	2.65	1.1	1.2	0.5	1.99	0.59	0.96	0.69	0.68	sp|Q66LG9|CENPC_ARATH(Centromere protein C OS=Arabidopsis thaliana OX=3702 GN=CENPC PE=2 SV=1)	TEY35596.1(hypothetical protein Saspl_030432 [Salvia splendens])
Pcab009235	20.5	8.36	53.08	13.94	1.88	10.66	43.22	40.23	41.55	3.87	5.03	5.09	sp|Q9LMR5|FK126_ARATH(F-box/kelch-repeat protein At1g15670 OS=Arabidopsis thaliana OX=3702 GN=At1g15670 PE=2 SV=1)	XP_011072289.1(F-box/kelch-repeat protein At1g80440-like [Sesamum indicum])
Pcab009236	24.25	19.32	69.42	15.3	2.48	11.41	49.79	58.42	59.29	5.48	5.32	5.41	sp|Q9LMR5|FK126_ARATH(F-box/kelch-repeat protein At1g15670 OS=Arabidopsis thaliana OX=3702 GN=At1g15670 PE=2 SV=1)	XP_011072289.1(F-box/kelch-repeat protein At1g80440-like [Sesamum indicum])
Pcab009237	1.12	0.97	0.48	0.56	1.31	1.77	2.14	2.58	1.94	0.31	0.29	0.21	sp|Q9ZUM9|ASHR2_ARATH(Histone-lysine N-methyltransferase ASHR2 OS=Arabidopsis thaliana OX=3702 GN=ASHR2 PE=2 SV=3)	XP_011072291.1(histone-lysine N-methyltransferase ASHR2 [Sesamum indicum])
Pcab009260	1.32	0.59	0.38	7.12	2.45	5.92	45.09	30.96	38.91	1.78	0.82	4.19	sp|Q54I39|IST1L_DICDI(IST1-like protein OS=Dictyostelium discoideum OX=44689 GN=DDB_G0289029 PE=3 SV=1)	PIN10815.1(Spindle pole body protein [Handroanthus impetiginosus])
Pcab009266	5.11	7.28	1.93	1.74	5.34	6.44	19.12	21.01	17.44	7.55	7.37	18.26	sp|Q9FZ95|PUP3_ARATH(Purine permease 3 OS=Arabidopsis thaliana OX=3702 GN=PUP3 PE=2 SV=1)	PIN19286.1(putative UDP-galactose transporter [Handroanthus impetiginosus])
Pcab009272	3.02	3.87	3.22	0.9	1.52	1.65	0.35	0.73	0.59	0.4	0.94	0.82	sp|Q940Y8|KN13B_ARATH(Kinesin-like protein KIN-13B OS=Arabidopsis thaliana OX=3702 GN=KIN13B PE=1 SV=1)	XP_011072350.1(kinesin-like protein KIN-13B [Sesamum indicum])
Pcab009288	254.2	242.37	229.95	126	161.75	24.51	40.18	42.43	34.39	268.76	299.6	142.78	sp|P22179|PSAH_SPIOL(Photosystem I reaction center subunit VI, chloroplastic OS=Spinacia oleracea OX=3562 GN=PSAH PE=1 SV=1)	XP_011072369.1(photosystem I reaction center subunit VI, chloroplastic-like [Sesamum indicum])
Pcab009290	4.99	3.75	3.22	9.19	5.44	6.5	2.08	2.44	3	1.35	0.42	1.56	sp|Q9FYG3|PLST2_ARATH(Probable plastidic glucose transporter 2 OS=Arabidopsis thaliana OX=3702 GN=At1g67300 PE=2 SV=1)	TEY23886.1(hypothetical protein Saspl_039989 [Salvia splendens])
Pcab009297	0.19	0	0.21	2.41	4.34	2	0.47	0.76	0.99	0	0	0	sp|O48716|JGB_ARATH(Protein JINGUBANG OS=Arabidopsis thaliana OX=3702 GN=JGB PE=1 SV=1)	EPS60256.1(hypothetical protein M569_14548, partial [Genlisea aurea])
Pcab009299	18.04	16.75	4.53	2.98	5.2	2.78	3.32	2.82	2.72	10.03	14.11	1.62	sp|Q9LU21|PNSB3_ARATH(Photosynthetic NDH subunit of subcomplex B 3, chloroplastic OS=Arabidopsis thaliana OX=3702 GN=PNSB3 PE=2 SV=1)	XP_012856380.1(PREDICTED: photosynthetic NDH subunit of subcomplex B 3, chloroplastic [Erythranthe guttata])
Pcab009301	1.56	0.79	1.45	0.25	0.19	0.2	0.03	0.14	0.26	0.15	0	0.14	None	XP_011072404.1(uncharacterized protein LOC105157667 isoform X3 [Sesamum indicum])
Pcab009307	4.96	3.92	3.62	2.72	6.56	0.65	1.38	1.07	0.8	10.25	15.79	2.75	sp|Q6DBP4|PAE8_ARATH(Pectin acetylesterase 8 OS=Arabidopsis thaliana OX=3702 GN=PAE8 PE=2 SV=1)	XP_012837348.1(PREDICTED: pectin acetylesterase 8-like [Erythranthe guttata])
Pcab009311	1.7	1.89	1.72	7.39	16.68	14.8	1.09	0.83	0.79	2.22	1.35	0.66	sp|O82632|GATA9_ARATH(GATA transcription factor 9 OS=Arabidopsis thaliana OX=3702 GN=GATA9 PE=2 SV=1)	XP_011072418.1(GATA transcription factor 12-like [Sesamum indicum])
Pcab009316	2.3	4.87	16.37	0.67	1.61	2.38	1.5	1.29	0.77	1.5	3.41	2.37	sp|Q8GVD0|BGLC_OLEEU(Oleuropein beta-glucosidase OS=Olea europaea OX=4146 GN=GLU PE=1 SV=1)	PIN20653.1(Beta-glucosidase, lactase phlorizinhydrolase [Handroanthus impetiginosus])
Pcab009318	9.01	11.26	12.44	17.7	12.94	19.27	47.63	45.2	47.3	27.12	16.33	21.66	None	XP_011072631.1(uncharacterized protein LOC105157832 [Sesamum indicum])
Pcab009326	0.35	1.63	0.64	0.86	0	1.35	6.37	4.8	5.18	1.5	0	0.18	sp|Q9LU15|AHP4_ARATH(Histidine-containing phosphotransfer protein 4 OS=Arabidopsis thaliana OX=3702 GN=AHP4 PE=1 SV=2)	XP_011072430.1(histidine-containing phosphotransfer protein 4 [Sesamum indicum])
Pcab009336	0.66	0.62	0.49	1.54	1.92	3.45	19.36	18.93	19.71	4.28	3.55	3.41	sp|Q9SEK2|HXK1_TOBAC(Hexokinase-1 OS=Nicotiana tabacum OX=4097 GN=HXK1 PE=2 SV=1)	XP_012856562.1(PREDICTED: hexokinase-1-like [Erythranthe guttata])
Pcab009343	79.69	64.79	75.82	21.29	13.48	8.43	3.28	2.96	3.13	22.59	5.72	2.22	sp|P27061|PPA1_SOLLC(Acid phosphatase 1 OS=Solanum lycopersicum OX=4081 GN=APS1 PE=2 SV=1)	TEY35669.1(hypothetical protein Saspl_030505 [Salvia splendens])
Pcab009344	470.69	372.45	278.18	265.37	199.18	279.79	92.25	75.78	90.68	172.46	97.25	95.76	sp|P27061|PPA1_SOLLC(Acid phosphatase 1 OS=Solanum lycopersicum OX=4081 GN=APS1 PE=2 SV=1)	KAA8540338.1(hypothetical protein F0562_024743 [Nyssa sinensis])
Pcab009352	38.49	16.12	24.49	120.89	125.1	154.91	9.28	8.48	7.83	9.29	3.98	8.48	sp|Q9LU14|APG2_ARATH(GDSL esterase/lipase APG OS=Arabidopsis thaliana OX=3702 GN=APG PE=2 SV=1)	XP_011072453.1(GDSL esterase/lipase APG [Sesamum indicum])
Pcab009353	0.84	0.2	0.16	8.73	9.61	11.2	14.18	17.26	16.27	1.49	1.24	0.95	sp|Q8L799|MIOX1_ARATH(Inositol oxygenase 1 OS=Arabidopsis thaliana OX=3702 GN=MIOX1 PE=2 SV=1)	PIN26930.1(Aldehyde reductase [Handroanthus impetiginosus])
Pcab009356	0.59	1.4	4.29	0.36	0.25	0.42	0	0.08	0	0.16	0.69	0.3	sp|Q8S3D2|BH087_ARATH(Transcription factor bHLH87 OS=Arabidopsis thaliana OX=3702 GN=BHLH87 PE=1 SV=1)	AKN09573.1(basic helix-loop-helix transcription factor [Salvia miltiorrhiza])
Pcab009357	78.49	75.96	166.01	19.17	2.52	33.32	10.87	15.44	11.53	9.32	2.12	34.15	sp|Q8AA22|Y643_BACTN(Uncharacterized RNA methyltransferase BT_0643 OS=Bacteroides thetaiotaomicron (strain ATCC 29148 / DSM 2079 / NCTC 10582 / E50 / VPI-5482) OX=226186 GN=BT_0643 PE=3 SV=1)	XP_011072462.1(uncharacterized protein LOC105157711 [Sesamum indicum])
Pcab009374	0.25	0	0.14	1.21	1.1	0.19	0	0	0.4	0	0	0	sp|Q9FZ62|PPSP2_ARATH(Inorganic pyrophosphatase 2 OS=Arabidopsis thaliana OX=3702 GN=At1g17710 PE=2 SV=1)	PIN18558.1(putative haloacid dehalogenase-like hydrolase [Handroanthus impetiginosus])
Pcab009375	203.11	214.82	198.68	57.85	33.49	48.06	14.72	17.93	13.73	43.08	30.44	26.2	None	XP_021681924.1(uncharacterized protein LOC110665926 [Hevea brasiliensis])
Pcab009380	144.19	139.65	137.52	42.97	27.03	38.6	11.13	13.09	10.12	28.27	21.94	18.95	None	XP_021681924.1(uncharacterized protein LOC110665926 [Hevea brasiliensis])
Pcab009397	26.01	14.96	18.99	63.34	66.62	66.02	11.21	12.56	12.1	30.47	42.6	28.43	sp|Q93ZR6|WSD1_ARATH(O-acyltransferase WSD1 OS=Arabidopsis thaliana OX=3702 GN=WSD1 PE=2 SV=1)	TEY23786.1(wax-ester synthase / diacylglycerol O-acyltransferase [Salvia splendens])
Pcab009401	2.44	1.88	3.41	7.51	9.27	10.87	12.2	14.73	12.57	4.03	7.72	5.57	sp|O82117|CO3_ORYSJ(Zinc finger protein CO3 OS=Oryza sativa subsp. japonica OX=39947 GN=CO3 PE=2 SV=1)	PIN20509.1(hypothetical protein CDL12_06795 [Handroanthus impetiginosus])
Pcab009417	8.66	24.52	26.19	4.25	0.33	7.4	1.48	5.4	1.87	1.01	0.97	7.88	sp|Q9FF31|LRL21_ARATH(LEAF RUST 10 DISEASE-RESISTANCE LOCUS RECEPTOR-LIKE PROTEIN KINASE-like 2.1 OS=Arabidopsis thaliana OX=3702 GN=LRK10L-2.1 PE=3 SV=1)	TEY84614.1(hypothetical protein Saspl_006277 [Salvia splendens])
Pcab009418	3.98	6.28	11.31	1.4	0.14	1.53	0.15	0.2	0.37	0.51	1.13	2.09	sp|Q9FF29|PR5K_ARATH(PR5-like receptor kinase OS=Arabidopsis thaliana OX=3702 GN=PR5K PE=1 SV=1)	TEY84622.1(hypothetical protein Saspl_006285 [Salvia splendens])
Pcab009419	22.55	16.51	16.74	4.28	1.92	5.46	6.24	7.88	5.76	3.6	1.25	7.06	sp|B7KWT4|RUTD_METC4(Putative aminoacrylate hydrolase RutD OS=Methylorubrum extorquens (strain CM4 / NCIMB 13688) OX=440085 GN=rutD PE=3 SV=1)	TEY23772.1(hypothetical protein Saspl_041519 [Salvia splendens])
Pcab009453	4.93	2.62	3.85	18.19	24.18	22.12	4.35	4.31	3.9	6.27	4.18	4.71	sp|Q6N075|MFSD5_HUMAN(Molybdate-anion transporter OS=Homo sapiens OX=9606 GN=MFSD5 PE=1 SV=2)	TEY84666.1(hypothetical protein Saspl_006329 [Salvia splendens])
Pcab009454	8.85	5.85	13.63	9.99	18.75	2.32	5.6	6.32	5.85	25.95	34.57	9.67	sp|Q94A65|STR14_ARATH(Rhodanese-like domain-containing protein 14, chloroplastic OS=Arabidopsis thaliana OX=3702 GN=At4g27700 PE=2 SV=1)	XP_011075929.1(rhodanese-like domain-containing protein 14, chloroplastic [Sesamum indicum])
Pcab009461	14.35	6.29	26.03	16.66	36.79	14.76	13.06	11.6	7.98	51.57	90.47	14.54	None	XP_011075923.1(uncharacterized protein LOC105160301 [Sesamum indicum])
Pcab009469	1.02	3.42	0.72	4.07	9.72	3.99	9.25	6.69	6.76	38.55	51.14	14.51	sp|Q01IK0|HOX22_ORYSI(Homeobox-leucine zipper protein HOX22 OS=Oryza sativa subsp. indica OX=39946 GN=HOX22 PE=2 SV=2)	XP_011075911.1(homeobox-leucine zipper protein ATHB-12-like isoform X2 [Sesamum indicum])
Pcab009475	2.1	1.18	5.23	0.41	0.41	0.77	0.08	0.41	0.41	0.43	0.25	0.7	sp|Q8L8A8|GRF2_ARATH(Growth-regulating factor 2 OS=Arabidopsis thaliana OX=3702 GN=GRF2 PE=1 SV=1)	XP_011075906.1(growth-regulating factor 2 [Sesamum indicum])
Pcab009477	0.25	0.05	0	0.28	0.35	0.66	0	0	0.07	0	0	0	sp|Q9SF32|IQD1_ARATH(Protein IQ-DOMAIN 1 OS=Arabidopsis thaliana OX=3702 GN=IQD1 PE=1 SV=1)	XP_011075903.1(protein IQ-DOMAIN 14 [Sesamum indicum])
Pcab009483	23.47	35.83	6.75	103.81	72.42	50.91	114.89	69.57	129.76	145.28	57.62	56.86	None	PIN22916.1(hypothetical protein CDL12_04353 [Handroanthus impetiginosus])
Pcab009486	3.72	2.57	3.63	1.36	1.39	2.36	3.67	1.49	2.02	1.07	0.8	0.18	sp|Q8L7I2|SBT36_ARATH(Subtilisin-like protease SBT3.6 OS=Arabidopsis thaliana OX=3702 GN=SBT3.6 PE=2 SV=1)	XP_011075896.1(subtilisin-like protease SBT3.9 [Sesamum indicum])
Pcab009488	17.31	8.72	8.6	0.05	0.06	0.17	0.03	0.24	0.16	0.02	0.17	0.08	sp|Q8L7I2|SBT36_ARATH(Subtilisin-like protease SBT3.6 OS=Arabidopsis thaliana OX=3702 GN=SBT3.6 PE=2 SV=1)	XP_011075896.1(subtilisin-like protease SBT3.9 [Sesamum indicum])
Pcab009491	4.89	2.54	1.32	0.17	0.07	0.35	0	0.08	0	0	0.03	0.29	sp|Q8L7I2|SBT36_ARATH(Subtilisin-like protease SBT3.6 OS=Arabidopsis thaliana OX=3702 GN=SBT3.6 PE=2 SV=1)	XP_011075896.1(subtilisin-like protease SBT3.9 [Sesamum indicum])
Pcab009492	4.46	2.53	2.24	1.06	1.4	1.67	0.58	0.21	0.34	0.34	0.59	0.2	sp|Q8L7I2|SBT36_ARATH(Subtilisin-like protease SBT3.6 OS=Arabidopsis thaliana OX=3702 GN=SBT3.6 PE=2 SV=1)	XP_011075896.1(subtilisin-like protease SBT3.9 [Sesamum indicum])
Pcab009493	2.83	2.18	1.7	0.18	0.12	0.08	0.2	0.26	0.11	0.22	0.27	0.23	sp|F4HPF1|SBT34_ARATH(Subtilisin-like protease SBT3.4 OS=Arabidopsis thaliana OX=3702 GN=SBT3.4 PE=3 SV=1)	XP_011075896.1(subtilisin-like protease SBT3.9 [Sesamum indicum])
Pcab009494	0.76	0.33	0.48	0.13	0.02	0.05	0.03	0.07	0	0.14	0.06	0.13	sp|Q9S746|HTH_ARATH(Protein HOTHEAD OS=Arabidopsis thaliana OX=3702 GN=HTH PE=1 SV=1)	TEY20731.1(hypothetical protein Saspl_044816 [Salvia splendens])
Pcab009498	15.22	11.36	8.42	0.97	1.6	1.29	1.42	1.46	0.97	4.39	5.48	1.66	sp|F4HPF1|SBT34_ARATH(Subtilisin-like protease SBT3.4 OS=Arabidopsis thaliana OX=3702 GN=SBT3.4 PE=3 SV=1)	OMP02780.1(hypothetical protein COLO4_10836 [Corchorus olitorius])
Pcab009501	15.7	13.51	13.52	7.1	5.93	5.9	3.84	3.51	3.73	21.89	11.45	13.51	sp|P19954|PRSP1_SPIOL(Ribosome-binding factor PSRP1, chloroplastic OS=Spinacia oleracea OX=3562 GN=PSRP1 PE=1 SV=2)	XP_011075893.1(ribosome-binding factor PSRP1, chloroplastic [Sesamum indicum])
Pcab009502	4.21	2.37	17.12	11.19	8.41	1.67	2.4	3.92	2.93	19.59	17.22	5.84	sp|Q6LA42|APRR5_ARATH(Two-component response regulator-like APRR5 OS=Arabidopsis thaliana OX=3702 GN=APRR5 PE=1 SV=2)	XP_011075891.1(two-component response regulator-like APRR9 [Sesamum indicum])
Pcab009508	14.24	9.95	15.43	37.01	22.37	21.13	6.97	4.14	5.26	35.28	50.55	15.32	sp|Q9XGW0|COMT1_OCIBA(Caffeic acid 3-O-methyltransferase 1 OS=Ocimum basilicum OX=39350 GN=COMT1 PE=2 SV=1)	ADO16247.1(caffeic acid O-methyltransferase [Ocimum tenuiflorum])
Pcab009522	0.15	0.79	1.2	0.62	1.9	1.01	0.14	0.26	0.16	2.51	8.64	0.96	sp|Q9FHG4|LRKS7_ARATH(Probable L-type lectin-domain containing receptor kinase S.7 OS=Arabidopsis thaliana OX=3702 GN=LECRKS7 PE=2 SV=1)	XP_011075871.1(L-type lectin-domain containing receptor kinase VIII.2 [Sesamum indicum])
Pcab009546	0.3	0.45	0.67	2.19	3.39	3.57	7.02	8.13	6.18	2.99	3.53	2.19	sp|Q9C6L8|ALMT4_ARATH(Aluminum-activated malate transporter 4 OS=Arabidopsis thaliana OX=3702 GN=ALMT4 PE=3 SV=1)	PIN03455.1(putative membrane protein [Handroanthus impetiginosus])
Pcab009552	21.13	17.54	30.61	17.4	16.24	9.15	8.18	7.9	7.95	40.41	43.41	25.27	None	XP_011075820.1(uncharacterized protein LOC105160233 [Sesamum indicum])
Pcab009554	2.34	0.33	1.97	0.32	0.71	0.76	0.1	0.07	0.09	0.24	0.06	0	sp|Q9SZA4|CDC21_ARATH(Cell division cycle 20.1, cofactor of APC complex OS=Arabidopsis thaliana OX=3702 GN=CDC20-1 PE=1 SV=1)	XP_011075818.1(cell division cycle 20.2, cofactor of APC complex [Sesamum indicum])
Pcab009557	1.25	0.6	0.5	0.44	0.34	0.26	0.06	0.06	0.28	0.08	0.12	0.09	None	XP_011075812.1(uncharacterized protein LOC105160227 isoform X2 [Sesamum indicum])
Pcab009567	3.39	0.64	1.34	15.06	2.09	6.04	1.53	2.26	1.6	0.93	0.3	1.8	sp|Q9LFL0|CSLD2_ARATH(Cellulose synthase-like protein D2 OS=Arabidopsis thaliana OX=3702 GN=CSLD2 PE=3 SV=1)	XP_011075792.1(cellulose synthase-like protein D3 [Sesamum indicum])
Pcab009577	5.07	5.55	3.69	2.72	5.37	1.47	1.41	2.07	0.74	6.45	9.22	2.47	None	PIN23515.1(Cyclin-dependent kinase [Handroanthus impetiginosus])
Pcab009579	0.11	0.4	0.13	0.29	0.3	0.54	0.64	0.59	0.56	1.63	1.9	1.13	sp|Q9S9Z2|MYB93_ARATH(Transcription factor MYB93 OS=Arabidopsis thaliana OX=3702 GN=MYB93 PE=1 SV=1)	AGN52066.1(MYB-related transcription factor [Salvia miltiorrhiza])
Pcab009591	9.33	8.9	3.15	15.03	14.81	12.43	5.53	4.78	5.63	2.31	2.07	1.2	sp|Q41001|BCP_PEA(Blue copper protein OS=Pisum sativum OX=3888 PE=2 SV=1)	TEY20823.1(hypothetical protein Saspl_043447 [Salvia splendens])
Pcab009593	14.31	17.99	13.11	1.87	1.37	1.67	2.27	4.52	2.37	3.88	2.15	3.11	sp|P92942|CLCB_ARATH(Chloride channel protein CLC-b OS=Arabidopsis thaliana OX=3702 GN=CLC-B PE=1 SV=1)	XP_011098867.1(chloride channel protein CLC-a [Sesamum indicum])
Pcab009596	0.49	0.62	0.9	3.23	3.83	4.35	0.95	1.66	0.98	0	0.04	0.17	sp|Q9FMV7|C94B1_ARATH(Cytochrome P450 94B1 OS=Arabidopsis thaliana OX=3702 GN=CYP94B1 PE=1 SV=1)	PIN09790.1(Cytochrome P450 CYP4/CYP19/CYP26 subfamily [Handroanthus impetiginosus])
Pcab009598	4.04	2.16	3.65	3.66	1.65	3.33	1.47	0.97	1.26	0.6	0.1	0.63	sp|Q9FMA1|PP433_ARATH(Pentatricopeptide repeat-containing protein At5g56310 OS=Arabidopsis thaliana OX=3702 GN=PCMP-E13 PE=2 SV=1)	GAY61090.1(hypothetical protein CUMW_207040 [Citrus unshiu])
Pcab009600	3.48	1.04	1.47	0.43	2.23	0.59	0.47	0	1.55	0	0	0.03	sp|P37707|B2_DAUCA(B2 protein OS=Daucus carota OX=4039 PE=2 SV=1)	XP_011098888.1(B2 protein isoform X1 [Sesamum indicum])
Pcab009602	10.14	3.87	1.3	0	0	0.21	0	0.29	0.44	0.19	0.35	0.43	sp|P49730|RIR2_TOBAC(Ribonucleoside-diphosphate reductase small chain OS=Nicotiana tabacum OX=4097 PE=2 SV=1)	XP_012844360.1(PREDICTED: ribonucleoside-diphosphate reductase small chain [Erythranthe guttata])
Pcab009616	5.67	13.25	8.88	1.23	0.88	4.03	0	0.4	0	1.7	0	1.31	sp|Q9FYA2|WRK75_ARATH(Probable WRKY transcription factor 75 OS=Arabidopsis thaliana OX=3702 GN=WRKY75 PE=2 SV=1)	XP_011099003.1(probable WRKY transcription factor 75 [Sesamum indicum])
Pcab009621	2.02	1.31	1.67	0.84	4.27	1.13	1.12	0.77	0.81	3.09	8.92	2.03	sp|Q9LSD5|TCP20_ARATH(Transcription factor TCP20 OS=Arabidopsis thaliana OX=3702 GN=TCP20 PE=1 SV=1)	PIN19395.1(hypothetical protein CDL12_07925 [Handroanthus impetiginosus])
Pcab009627	11.57	5.92	2.9	2.14	2.56	2.8	0	0.33	0	0.29	0	0.17	None	XP_011098921.1(uncharacterized protein LOC105177453 [Sesamum indicum])
Pcab009631	37.37	2.55	18.46	0.7	8.21	2.57	0.67	1.13	0.77	3.03	5.65	0.85	sp|Q6K609|GRXC3_ORYSJ(Glutaredoxin-C3 OS=Oryza sativa subsp. japonica OX=39947 GN=GRXC3 PE=2 SV=1)	PIN19385.1(Glutaredoxin [Handroanthus impetiginosus])
Pcab009636	2.92	1	1.32	3.99	5.16	5.07	0.4	0.82	0.5	0.72	0.66	0.58	sp|Q9LJF5|DRB3_ARATH(Double-stranded RNA-binding protein 3 OS=Arabidopsis thaliana OX=3702 GN=DRB3 PE=1 SV=1)	PIN01704.1(hypothetical protein CDL12_25790 [Handroanthus impetiginosus])
Pcab009646	0.34	1.15	0	0	0.15	0	0.22	0.76	0.73	2.01	2.82	1.63	sp|A7PHN8|CSPL4_VITVI(CASP-like protein 1F1 OS=Vitis vinifera OX=29760 GN=VIT_17s0000g00560 PE=2 SV=2)	XP_011098938.1(CASP-like protein 1F1 [Sesamum indicum])
Pcab009659	8.86	13.01	7.58	3.06	3.43	3.44	0.94	2.29	1.44	3.3	7.83	5.99	sp|D7SFH9|LRL26_ARATH(Protein SUPPRESSOR OF NPR1-1 CONSTITUTIVE 4 OS=Arabidopsis thaliana OX=3702 GN=LRK10L-2.6 PE=1 SV=1)	TEY84614.1(hypothetical protein Saspl_006277 [Salvia splendens])
Pcab009660	3.91	3.28	1.7	1.04	0.21	0.78	5.26	3.38	4.48	1.48	0.55	6.32	sp|Q94KL7|SILD_FORIN(Secoisolariciresinol dehydrogenase (Fragment) OS=Forsythia intermedia OX=55183 PE=1 SV=1)	TEY79457.1(hypothetical protein Saspl_010097 [Salvia splendens])
Pcab009691	0.39	0.6	0.22	1.62	1.92	3.43	2.49	4.52	2.68	3.72	2.48	3.87	sp|Q9SUQ3|Y4374_ARATH(Probable inactive receptor kinase At4g23740 OS=Arabidopsis thaliana OX=3702 GN=At4g23740 PE=1 SV=1)	PIN20563.1(Serine/threonine protein kinase [Handroanthus impetiginosus])
Pcab009707	0.91	2.22	0.72	1.39	2.86	5.35	3.4	4.42	3.47	12.09	13.04	23.7	sp|Q9FLV4|Y5248_ARATH(G-type lectin S-receptor-like serine/threonine-protein kinase At5g24080 OS=Arabidopsis thaliana OX=3702 GN=At5g24080 PE=2 SV=1)	XP_022853752.1(G-type lectin S-receptor-like serine/threonine-protein kinase At5g24080 isoform X1 [Olea europaea var. sylvestris])
Pcab009710	2.86	2.59	2.78	2.46	2.79	2.82	2.12	2.51	2.15	0.39	0.58	0.74	sp|Q6NW58|SPAST_DANRE(Spastin OS=Danio rerio OX=7955 GN=spast PE=2 SV=2)	XP_011076079.1(putative cell division cycle ATPase [Sesamum indicum])
Pcab009713	3.15	3.11	5.59	0.26	0.26	0.75	0.12	0.3	0.07	0.05	0.22	0.28	sp|Q9FLX4|MAKR5_ARATH(Probable membrane-associated kinase regulator 5 OS=Arabidopsis thaliana OX=3702 GN=MAKR5 PE=2 SV=1)	XP_011076081.1(probable membrane-associated kinase regulator 2 [Sesamum indicum])
Pcab009714	21.08	15.85	69.53	25.89	6.19	26.36	37.3	49.86	43.74	6.39	10.03	10.33	sp|Q6DST1|Y1465_ARATH(Late embryogenesis abundant protein At1g64065 OS=Arabidopsis thaliana OX=3702 GN=At1g64065 PE=2 SV=1)	XP_012851935.1(PREDICTED: uncharacterized protein LOC105971628 [Erythranthe guttata])
Pcab009724	2.56	1.09	1.38	0.2	0.22	0.06	0.12	0.06	0.07	0.19	0.18	0	sp|A0A067YB04|UGT1_PUEML(UDP-glycosyltransferase 1 OS=Pueraria montana var. lobata OX=3893 GN=UGT1 PE=1 SV=1)	XP_020548990.1(UDP-glycosyltransferase 88B1-like [Sesamum indicum])
Pcab009727	5.35	1.96	1.69	0.47	0.48	1.87	0.2	0.18	0.22	0.15	0	0	sp|Q8L8A5|GIF1_ARATH(GRF1-interacting factor 1 OS=Arabidopsis thaliana OX=3702 GN=GIF1 PE=1 SV=1)	XP_011077221.1(GRF1-interacting factor 1 isoform X1 [Sesamum indicum])
Pcab009728	32.63	12.2	11.03	8.65	5.68	9.27	7.23	6.32	7.96	3.2	0.61	1.62	sp|Q8L8A5|GIF1_ARATH(GRF1-interacting factor 1 OS=Arabidopsis thaliana OX=3702 GN=GIF1 PE=1 SV=1)	XP_011077221.1(GRF1-interacting factor 1 isoform X1 [Sesamum indicum])
Pcab009734	2.93	2.38	2.58	5.55	6.3	6.83	0.66	0.88	0.55	0.51	0	0	sp|Q2TBP7|MYCBP_BOVIN(c-Myc-binding protein OS=Bos taurus OX=9913 GN=MYCBP PE=3 SV=3)	XP_024971347.1(c-Myc-binding protein homolog isoform X1 [Cynara cardunculus var. scolymus])
Pcab009736	38.17	60.63	89.85	29.06	12.87	35.9	5.32	26.66	10.34	34.1	40.49	54.85	sp|Q8GWQ2|AHL20_ARATH(AT-hook motif nuclear-localized protein 20 OS=Arabidopsis thaliana OX=3702 GN=AHL20 PE=2 SV=1)	TEY72243.1(hypothetical protein Saspl_001691 [Salvia splendens])
Pcab009743	0.34	0.09	0	0	0.26	0.23	4.34	6.02	3.58	0	0	0.06	sp|Q7XU38|C87A3_ORYSJ(Cytochrome P450 87A3 OS=Oryza sativa subsp. japonica OX=39947 GN=CYP87A3 PE=2 SV=3)	XP_011101634.1(cytochrome P450 87A3-like [Sesamum indicum])
Pcab009746	0.78	0.41	0.21	0	0	0.05	0	0.21	0.25	0.04	0.13	0	sp|Q9C7V5|PP104_ARATH(Putative pentatricopeptide repeat-containing protein At1g64310 OS=Arabidopsis thaliana OX=3702 GN=PCMP-E65 PE=3 SV=1)	PIN21188.1(hypothetical protein CDL12_06109 [Handroanthus impetiginosus])
Pcab009755	11.87	5.06	9.13	33.97	3.03	11.06	21.76	25	21.98	5.61	0.62	6.94	sp|P52409|E13B_WHEAT(Glucan endo-1,3-beta-glucosidase OS=Triticum aestivum OX=4565 GN=GLC1 PE=2 SV=1)	TEY72229.1(hypothetical protein Saspl_001677 [Salvia splendens])
Pcab009761	0.65	0.43	0.19	0.87	0.74	0.82	0.14	0.36	0.06	0.04	0	0	sp|A2XLF2|ACT1_ORYSI(Actin-1 OS=Oryza sativa subsp. indica OX=39946 GN=ACT1 PE=2 SV=1)	XP_011080749.1(actin-1-like [Sesamum indicum])
Pcab009776	1.73	0.85	38.85	29.71	37.17	2.09	2.84	2.94	2.54	56.71	83.71	22.27	sp|O82627|SSG1_ANTMA(Granule-bound starch synthase 1, chloroplastic/amyloplastic OS=Antirrhinum majus OX=4151 GN=WAXY PE=2 SV=1)	XP_011081361.1(granule-bound starch synthase 1, chloroplastic/amyloplastic [Sesamum indicum])
Pcab009778	2.13	0.46	0.37	4.36	7.02	5	0.61	0.99	0.63	0.28	0	0	sp|Q9ZQG9|E1314_ARATH(Glucan endo-1,3-beta-glucosidase 14 OS=Arabidopsis thaliana OX=3702 GN=At2g27500 PE=2 SV=2)	XP_011081364.1(glucan endo-1,3-beta-glucosidase 11 [Sesamum indicum])
Pcab009790	1.74	0.22	1.81	1.95	2.31	0.97	0.14	0.18	0.36	0.94	1.18	0.23	sp|Q8LFX7|BDG1_ARATH(Probable lysophospholipase BODYGUARD 1 OS=Arabidopsis thaliana OX=3702 GN=BDG1 PE=2 SV=1)	XP_011070386.1(probable lysophospholipase BODYGUARD 3 [Sesamum indicum])
Pcab009804	4.32	1.11	2.83	4.54	5.06	6.14	2.27	3.14	2.35	1.57	0.79	0.65	sp|Q5ZJ01|AB17B_CHICK(Alpha/beta hydrolase domain-containing protein 17B OS=Gallus gallus OX=9031 GN=ABHD17B PE=2 SV=1)	XP_011081427.1(protein ABHD17B isoform X1 [Sesamum indicum])
Pcab009891	0.27	0.2	1.05	0.27	1.98	2.53	0.17	1.31	1.26	12.34	26.81	19.87	sp|P83958|TLP_ACTCC(Thaumatin-like protein OS=Actinidia chinensis var. chinensis OX=1590841 GN=TLP PE=1 SV=2)	PIN11370.1(hypothetical protein CDL12_16028 [Handroanthus impetiginosus])
Pcab009928	9.46	6.62	3.94	7.6	4.35	8.27	11.53	11.4	11.87	2.26	1.12	3.3	sp|Q2PGG3|SRR_ARATH(Serine racemase OS=Arabidopsis thaliana OX=3702 GN=SR PE=1 SV=1)	XP_011080984.1(serine racemase isoform X1 [Sesamum indicum])
Pcab009933	1.38	1.36	1.16	1.47	1.81	3.13	7.81	5.65	6.36	1.18	1.4	1.17	sp|Q9SH30|HMA5_ARATH(Probable copper-transporting ATPase HMA5 OS=Arabidopsis thaliana OX=3702 GN=HMA5 PE=1 SV=2)	PIN19972.1(Cation transport ATPase [Handroanthus impetiginosus])
Pcab009946	2.68	0.69	0.91	1.1	0.8	1.07	1.48	2.7	0.97	0.2	0	0	sp|Q9M2R0|FTIP3_ARATH(FT-interacting protein 3 OS=Arabidopsis thaliana OX=3702 GN=FTIP3 PE=1 SV=1)	XP_011080971.1(FT-interacting protein 1 [Sesamum indicum])
Pcab009951	1.25	0.73	3.78	0.28	0.03	0.74	0.13	0.39	0.19	0	0.06	0.24	None	PIN07063.1(hypothetical protein CDL12_20375 [Handroanthus impetiginosus])
Pcab009963	8.05	13.61	13.75	1.69	3	2.22	0	1.2	1.51	3.91	0.47	2.65	sp|Q9LTC6|ERF95_ARATH(Ethylene-responsive transcription factor ERF095 OS=Arabidopsis thaliana OX=3702 GN=ERF095 PE=1 SV=1)	XP_011091224.1(ethylene-responsive transcription factor ERF096 [Sesamum indicum])
Pcab009978	1.63	1.49	1.27	2.66	2.84	3.13	2.15	2.32	1.88	4.45	6.28	8.34	sp|Q84MB3|ACCH1_ARATH(1-aminocyclopropane-1-carboxylate oxidase homolog 1 OS=Arabidopsis thaliana OX=3702 GN=At1g06620 PE=2 SV=1)	PIN16655.1(Iron/ascorbate family oxidoreductase [Handroanthus impetiginosus])
Pcab009995	8.17	3.96	1.01	0.75	1.25	1.17	1.98	2.5	1.25	1.65	1.08	0.83	sp|Q9SJ20|RIR1_ARATH(Ribonucleoside-diphosphate reductase large subunit OS=Arabidopsis thaliana OX=3702 GN=RNR1 PE=1 SV=1)	XP_011090448.1(ribonucleoside-diphosphate reductase large subunit [Sesamum indicum])
Pcab010007	0.39	0.55	0.1	0	0	0	0	0.05	0	0	0.04	0.23	sp|A6P6V9|CBDAS_CANSA(Cannabidiolic acid synthase OS=Cannabis sativa OX=3483 GN=CBDAS PE=1 SV=1)	XP_020554265.1(berberine bridge enzyme-like 18 [Sesamum indicum])
Pcab010010	0.05	0	0	0	0.04	0.05	0	0.23	0	0.65	0.76	0.38	sp|Q9FI21|BBE28_ARATH(Berberine bridge enzyme-like 28 OS=Arabidopsis thaliana OX=3702 GN=At5g44440 PE=1 SV=1)	XP_020554265.1(berberine bridge enzyme-like 18 [Sesamum indicum])
Pcab010034	17.37	25.58	20.2	4.79	7.71	15.61	6.46	7.94	7.22	23.31	37.52	41.64	sp|Q84MB3|ACCH1_ARATH(1-aminocyclopropane-1-carboxylate oxidase homolog 1 OS=Arabidopsis thaliana OX=3702 GN=At1g06620 PE=2 SV=1)	XP_011091183.1(1-aminocyclopropane-1-carboxylate oxidase homolog 1 [Sesamum indicum])
Pcab010038	0.4	1.01	1.39	0.08	0.19	0.24	0.39	0.45	0.26	0.22	1.28	1.8	sp|Q8LGN0|GLR27_ARATH(Glutamate receptor 2.7 OS=Arabidopsis thaliana OX=3702 GN=GLR2.7 PE=2 SV=3)	EYU21228.1(hypothetical protein MIMGU_mgv1a023092mg, partial [Erythranthe guttata])
Pcab010056	0	0	0	0.29	0.52	1.02	1.54	1.45	1.34	0.42	0.52	0.51	sp|Q38895|SUP_ARATH(Transcriptional regulator SUPERMAN OS=Arabidopsis thaliana OX=3702 GN=SUP PE=1 SV=1)	XP_020547186.1(transcriptional regulator SUPERMAN-like [Sesamum indicum])
Pcab010060	56.35	70.41	242.77	14.4	9.77	43.9	13.03	11.76	11.15	30.09	21.82	72.47	sp|Q570S7|CSLG1_ARATH(Cellulose synthase-like protein G1 OS=Arabidopsis thaliana OX=3702 GN=CSLG1 PE=2 SV=1)	PIN10632.1(Cellulose synthase (UDP-forming) [Handroanthus impetiginosus])
Pcab010081	2.84	4.85	10.72	0.31	0.27	1.02	0.7	1.13	0.96	0.6	0.62	1.8	sp|E1U332|ALL12_OLEEU(Isoflavone reductase-like protein OS=Olea europaea OX=4146 PE=1 SV=1)	PIN06215.1(hypothetical protein CDL12_21236 [Handroanthus impetiginosus])
Pcab010118	5.3	4.67	5.93	10.71	11.15	15.95	8.94	4.63	7	2.98	1.92	1.95	sp|Q39224|SRG1_ARATH(Protein SRG1 OS=Arabidopsis thaliana OX=3702 GN=SRG1 PE=2 SV=1)	XP_011090939.1(protein SRG1 [Sesamum indicum])
Pcab010136	4.49	3.22	3.91	2.91	3.44	3.57	0.89	1.19	0.86	1.42	2.87	1.01	sp|Q8RWD9|ACBP5_ARATH(Acyl-CoA-binding domain-containing protein 5 OS=Arabidopsis thaliana OX=3702 GN=ACBP5 PE=1 SV=1)	XP_020552735.1(acyl-CoA-binding domain-containing protein 4 isoform X1 [Sesamum indicum])
Pcab010157	0.57	3.83	0.61	3.12	6.09	2.53	3.31	4.72	2.13	21.57	25.02	17.63	sp|A2PZE5|CSPL1_IPONI(CASP-like protein IN26 (Fragment) OS=Ipomoea nil OX=35883 GN=IN26 PE=2 SV=2)	XP_012858780.1(PREDICTED: CASP-like protein 1 [Erythranthe guttata])
Pcab010164	3.05	3.21	2.73	6.25	10.12	5.8	5.95	4.5	4.95	13.05	18.49	3.78	sp|Q56XP4|NHX2_ARATH(Sodium/hydrogen exchanger 2 OS=Arabidopsis thaliana OX=3702 GN=NHX2 PE=2 SV=2)	XP_011090859.1(sodium/hydrogen exchanger 1 [Sesamum indicum])
Pcab010185	0	0	0	2.25	0.06	1.12	7.41	13.71	9.27	0.8	0	0.3	sp|Q8LBI9|EDL16_ARATH(Sugar transporter ERD6-like 16 OS=Arabidopsis thaliana OX=3702 GN=At5g18840 PE=2 SV=2)	PIN03741.1(putative transporter (major facilitator superfamily) [Handroanthus impetiginosus])
Pcab010194	5	6.14	5.77	3.86	4.86	1.75	10.26	8.62	9.55	23.5	18.81	9.33	sp|Q9ZNV9|AHP1_ARATH(Histidine-containing phosphotransfer protein 1 OS=Arabidopsis thaliana OX=3702 GN=AHP1 PE=1 SV=1)	XP_012858512.1(PREDICTED: histidine-containing phosphotransfer protein 1-like [Erythranthe guttata])
Pcab010197	3.89	6.13	3.63	1.68	2.43	2.47	0.51	1.07	0.94	3.47	7.48	7.69	sp|Q93W28|Y4554_ARATH(Uncharacterized protein At4g15545 OS=Arabidopsis thaliana OX=3702 GN=At4g15545 PE=1 SV=1)	XP_011071506.1(uncharacterized protein At4g15545 [Sesamum indicum])
Pcab010201	59.74	66.82	9.28	10.83	2.53	6.47	12.92	17.26	13.89	18.33	3.33	23.46	sp|O82392|THIC_ARATH(Phosphomethylpyrimidine synthase, chloroplastic OS=Arabidopsis thaliana OX=3702 GN=THIC PE=1 SV=1)	PIN07977.1(Phosphomethylpyrimidine synthase [Handroanthus impetiginosus])
Pcab010202	6.11	5.96	8.27	5.53	5.75	2.31	1.79	2	1.26	18.92	24.26	12.58	sp|Q42736|PPDK_FLAPR(Pyruvate, phosphate dikinase, chloroplastic OS=Flaveria pringlei OX=4226 GN=PPDK PE=1 SV=1)	PIN07985.1(Pyruvate, phosphate dikinase [Handroanthus impetiginosus])
Pcab010204	2.38	1.94	1.96	2.55	0.92	4.23	12.51	7.87	9.79	3.46	0.91	2.42	sp|P27061|PPA1_SOLLC(Acid phosphatase 1 OS=Solanum lycopersicum OX=4081 GN=APS1 PE=2 SV=1)	XP_011095174.1(acid phosphatase 1 [Sesamum indicum])
Pcab010214	3.11	4.69	8.09	2.21	7.37	5.83	2.26	2.55	2.14	5.54	21.55	7.12	sp|Q9LZN2|PILS6_ARATH(Protein PIN-LIKES 6 OS=Arabidopsis thaliana OX=3702 GN=PILS6 PE=2 SV=1)	XP_011095181.1(protein PIN-LIKES 6 [Sesamum indicum])
Pcab010219	3.39	1.61	12.18	1.5	1.17	1.98	0.65	0.75	0.33	0.31	0	0.45	sp|Q2Z2E9|SCR_IPONI(Protein SCARECROW OS=Ipomoea nil OX=35883 GN=SCR PE=1 SV=1)	PIN01040.1(hypothetical protein CDL12_26456 [Handroanthus impetiginosus])
Pcab010244	29.03	42.45	109.14	16.26	4.32	13.54	10.84	10.05	8.79	15.27	6.72	30.41	sp|Q8S340|PPA22_ARATH(Purple acid phosphatase 22 OS=Arabidopsis thaliana OX=3702 GN=PAP22 PE=2 SV=1)	XP_011094368.1(purple acid phosphatase 22 [Sesamum indicum])
Pcab010246	7.2	4.71	6.9	13.6	17.19	11.04	1.83	2.98	2.2	10.97	7.34	8.83	sp|Q7TML3|S35F2_MOUSE(Solute carrier family 35 member F2 OS=Mus musculus OX=10090 GN=Slc35f2 PE=1 SV=2)	XP_022882936.1(solute carrier family 35 member F2-like isoform X2 [Olea europaea var. sylvestris])
Pcab010249	16.14	23.52	15.28	1.22	11.41	14.72	8.82	10.83	13.27	35.19	61.92	30.05	None	PIN05403.1(hypothetical protein CDL12_22060 [Handroanthus impetiginosus])
Pcab010256	0.74	0.23	0.73	1.99	2.47	3.06	1.47	1.86	1.84	0.29	0.07	0.1	sp|Q9SJM3|KIPK2_ARATH(Serine/threonine-protein kinase KIPK2 OS=Arabidopsis thaliana OX=3702 GN=KIPK2 PE=1 SV=1)	XP_011094392.1(serine/threonine-protein kinase D6PKL1 [Sesamum indicum])
Pcab010258	3.19	5.91	9.89	10.49	17.68	25.65	28.43	36.01	26.7	21.47	19.87	23.03	sp|Q9SR62|RLPH2_ARATH(Tyrosine-protein phosphatase RLPH2 OS=Arabidopsis thaliana OX=3702 GN=RLPH2 PE=1 SV=1)	XP_011094397.1(uncharacterized protein LOC105174104 [Sesamum indicum])
Pcab010261	2.88	1.63	0.72	1.02	0.96	0.44	0	0.07	0	0.29	0.55	0	sp|Q9SJR5|GRF3_ARATH(Growth-regulating factor 3 OS=Arabidopsis thaliana OX=3702 GN=GRF3 PE=1 SV=1)	XP_022888685.1(growth-regulating factor 3-like isoform X2 [Olea europaea var. sylvestris])
Pcab010264	16.09	14.12	19.96	3.75	2.73	9.73	3.78	6.54	5.64	2.07	3.2	3.91	None	XP_011094405.1(uncharacterized protein LOC105174110 [Sesamum indicum])
Pcab010266	0.28	0.1	0	1.37	1.44	1.22	0.57	0.88	1.13	1.4	1.47	0.68	sp|Q9LZS0|PTL_ARATH(Trihelix transcription factor PTL OS=Arabidopsis thaliana OX=3702 GN=PTL PE=1 SV=1)	XP_011094408.1(trihelix transcription factor PTL [Sesamum indicum])
Pcab010270	4.63	3.05	5.2	1.38	0.38	2.52	1.04	1.78	1.29	0.49	0.86	0.71	sp|Q9LZR8|Y5370_ARATH(PAN domain-containing protein At5g03700 OS=Arabidopsis thaliana OX=3702 GN=At5g03700 PE=1 SV=1)	XP_011094411.1(PAN domain-containing protein At5g03700 [Sesamum indicum])
Pcab010275	14.68	4.53	6.97	2.77	2.27	2.61	1.1	1.12	0.9	0.98	0.8	0.87	sp|Q8LK56|DME_ARATH(Transcriptional activator DEMETER OS=Arabidopsis thaliana OX=3702 GN=DME PE=1 SV=2)	AVP26967.1(DEMETER-like DNA glycosylase [Salvia miltiorrhiza])
Pcab010280	8.28	7.42	16.11	2.73	2.81	2.87	0.28	0	0.37	0.19	0.12	0.2	sp|Q9LZR3|CSLA9_ARATH(Glucomannan 4-beta-mannosyltransferase 9 OS=Arabidopsis thaliana OX=3702 GN=CSLA9 PE=1 SV=1)	XP_012831859.1(PREDICTED: glucomannan 4-beta-mannosyltransferase 9 [Erythranthe guttata])
Pcab010282	0.81	0.12	0.53	2.8	2.16	0.96	2.14	1.15	1.25	5.48	9.04	1.86	sp|W8JIS5|IO_CATRO(Iridoid oxidase OS=Catharanthus roseus OX=4058 GN=IO PE=1 SV=1)	XP_011094434.1(cytochrome P450 76A1-like [Sesamum indicum])
Pcab010287	5.44	5.05	3.41	69.44	3.29	15.93	11.49	22.53	15.83	3.79	1.44	2.15	None	XP_022866332.1(uncharacterized protein LOC111386127 isoform X1 [Olea europaea var. sylvestris])
Pcab010292	0.47	0.6	0.18	1.19	1.14	1.55	0.9	1.38	0.5	0.21	0.06	0.21	sp|Q9FFN2|GLYT3_ARATH(Probable glycosyltransferase At5g03795 OS=Arabidopsis thaliana OX=3702 GN=At5g03795 PE=3 SV=2)	XP_011094446.1(probable glycosyltransferase At5g03795 [Sesamum indicum])
Pcab010294	0	0	0	0.48	1.81	0.51	2.5	1.17	2.15	0.14	0	0.25	sp|Q9FFN0|GDL72_ARATH(GDSL esterase/lipase At5g03810 OS=Arabidopsis thaliana OX=3702 GN=At5g03810 PE=3 SV=1)	XP_011094449.1(GDSL esterase/lipase At5g03810 [Sesamum indicum])
Pcab010300	0.17	0.64	0	1.68	0.15	0.6	3.36	3.17	3.08	0.38	0.31	0.8	sp|Q03211|PEXLP_TOBAC(Pistil-specific extensin-like protein OS=Nicotiana tabacum OX=4097 PE=2 SV=1)	XP_011094555.1(pistil-specific extensin-like protein [Sesamum indicum])
Pcab010302	2.02	0.47	0.56	5.03	9.35	6.61	18.28	16.21	14.08	7.48	7.51	3.2	None	XP_011094559.1(uncharacterized protein LOC105174229 [Sesamum indicum])
Pcab010308	1.43	0.35	2.75	2.07	0.1	3.07	1.14	1.16	1.14	0.06	0	0.21	sp|Q6YYX9|SLC1_ORYSJ(Probable 2-oxoglutarate-dependent dioxygenase SLC1 OS=Oryza sativa subsp. japonica OX=39947 GN=SLC1 PE=2 SV=1)	XP_011094563.1(protein DMR6-LIKE OXYGENASE 1 [Sesamum indicum])
Pcab010310	0.8	0.77	0.34	2.52	2.22	2.56	0.95	1.16	0.7	0.2	0.05	0.42	None	XP_011094566.1(golgin subfamily A member 4-like [Sesamum indicum])
Pcab010313	6.79	4.92	6.69	1.22	0	0	0	0.29	0	3.42	0	9.15	sp|Q9SCP6|U73D1_ARATH(UDP-glycosyltransferase 73D1 OS=Arabidopsis thaliana OX=3702 GN=UGT73D1 PE=3 SV=1)	XP_011094568.1(UDP-glycosyltransferase 73D1 [Sesamum indicum])
Pcab010317	14.72	3.85	11.89	1.95	1.01	0	0.87	0.31	1.17	1.22	0.25	0	sp|K4D422|U73C4_SOLLC(UDP-glycosyltransferase 73C4 OS=Solanum lycopersicum OX=4081 GN=UGT73C4 PE=2 SV=1)	XP_011094572.1(UDP-glycosyltransferase 73C3-like [Sesamum indicum])
Pcab010331	0.68	0.22	0.59	0.23	0.05	0.13	0	0.13	0	0	0	0	sp|Q9SCP2|PLY12_ARATH(Probable pectate lyase 12 OS=Arabidopsis thaliana OX=3702 GN=At3g53190 PE=2 SV=2)	XP_011094589.1(probable pectate lyase 12 [Sesamum indicum])
Pcab010337	0	0	0	0	0.15	0.06	3.63	8.49	4.51	0	0	0	sp|Q3UDW8|HGNAT_MOUSE(Heparan-alpha-glucosaminide N-acetyltransferase OS=Mus musculus OX=10090 GN=Hgsnat PE=1 SV=2)	PIN10307.1(heparan-alpha-glucosaminide N-acetyltransferase [Handroanthus impetiginosus])
Pcab010344	24.79	22.15	10.06	7.16	4.92	9.94	3.74	5.26	2.66	6.77	5.56	5.25	None	XP_011094599.1(uncharacterized protein LOC105174260 [Sesamum indicum])
Pcab010345	3.24	2.1	3.82	3.13	5.32	2.43	1.35	1.28	2.16	7.26	8.2	2.82	sp|F4KFB3|PTST3_ARATH(Protein PTST homolog 3, chloroplastic OS=Arabidopsis thaliana OX=3702 GN=PTST PE=1 SV=1)	XP_020553286.1(uncharacterized protein LOC105174261 isoform X3 [Sesamum indicum])
Pcab010346	1.4	2.25	1.03	0.42	2.2	1.54	1.18	1.07	0.72	10.41	5.96	6.5	sp|Q9FKL2|MYB36_ARATH(Transcription factor MYB36 OS=Arabidopsis thaliana OX=3702 GN=MYB36 PE=1 SV=1)	AGZ16400.1(MYB7 [Scutellaria baicalensis])
Pcab010348	5.89	3.35	2.29	18.06	10.04	18.54	9.02	8.42	8.52	3.06	2.79	1.85	sp|Q9ZR72|AB1B_ARATH(ABC transporter B family member 1 OS=Arabidopsis thaliana OX=3702 GN=ABCB1 PE=1 SV=1)	PIN09943.1(Multidrug/pheromone exporter, ABC superfamily [Handroanthus impetiginosus])
Pcab010362	1.56	1.21	2.67	1.22	0.41	1.01	0.4	0.57	0.13	0.19	0.12	0.48	sp|Q9SJL0|U86A1_ARATH(UDP-glycosyltransferase 86A1 OS=Arabidopsis thaliana OX=3702 GN=UGT86A1 PE=2 SV=1)	XP_012840954.1(PREDICTED: UDP-glycosyltransferase 86A1-like [Erythranthe guttata])
Pcab010364	47	42.33	48.2	1.68	0.37	4.97	1.04	2.04	1.1	1.91	0.26	2.55	sp|Q9SJL0|U86A1_ARATH(UDP-glycosyltransferase 86A1 OS=Arabidopsis thaliana OX=3702 GN=UGT86A1 PE=2 SV=1)	XP_011094622.1(UDP-glycosyltransferase 86A1-like [Sesamum indicum])
Pcab010367	14.84	15.25	44.48	0	6.02	0.2	0	0	3.12	12.98	4.11	3.8	sp|Q9SJL0|U86A1_ARATH(UDP-glycosyltransferase 86A1 OS=Arabidopsis thaliana OX=3702 GN=UGT86A1 PE=2 SV=1)	EYU34486.1(hypothetical protein MIMGU_mgv1a023861mg [Erythranthe guttata])
Pcab010369	30.12	48.31	63.26	5.85	3.28	12.7	1.51	4.74	3.58	13.76	10.59	10.61	sp|Q9SJL0|U86A1_ARATH(UDP-glycosyltransferase 86A1 OS=Arabidopsis thaliana OX=3702 GN=UGT86A1 PE=2 SV=1)	XP_011094622.1(UDP-glycosyltransferase 86A1-like [Sesamum indicum])
Pcab010371	4.72	3.51	5.18	0.54	0.67	1.36	0.88	1.88	1.06	0.11	0.31	0.43	sp|Q9SJL0|U86A1_ARATH(UDP-glycosyltransferase 86A1 OS=Arabidopsis thaliana OX=3702 GN=UGT86A1 PE=2 SV=1)	XP_011094626.1(UDP-glycosyltransferase 86A1-like [Sesamum indicum])
Pcab010385	0.67	0.57	0.06	0.18	0.16	0.91	1.09	1.4	0.86	0.18	0.22	0.3	sp|Q8S8P6|PP180_ARATH(Pentatricopeptide repeat-containing protein At2g32630 OS=Arabidopsis thaliana OX=3702 GN=At2g32630 PE=3 SV=1)	PIM97911.1(hypothetical protein CDL12_29612 [Handroanthus impetiginosus])
Pcab010393	3.96	3.61	3.09	5.29	3.92	3.74	1.66	2.16	1.7	0.84	0.54	0.42	None	None
Pcab010398	0.25	0.6	0.28	0.3	0.12	0.97	0.92	1.46	0.96	0.19	0.04	0.2	sp|Q9SRT0|PUB9_ARATH(U-box domain-containing protein 9 OS=Arabidopsis thaliana OX=3702 GN=PUB9 PE=1 SV=1)	XP_020552388.1(U-box domain-containing protein 9 [Sesamum indicum])
Pcab010399	3.19	3.37	2.53	1.28	2.44	2.35	0.82	0.86	0.37	1.13	8.68	1.03	None	XP_011089640.1(uncharacterized protein LOC105170537 [Sesamum indicum])
Pcab010411	1.03	2.13	3.8	1.82	0.67	2.34	10.24	5.81	7.96	3.34	2.25	7.44	sp|Q9LSF8|C82G1_ARATH(Dimethylnonatriene synthase OS=Arabidopsis thaliana OX=3702 GN=CYP82G1 PE=1 SV=1)	AJD25202.1(cytochrome P450 CYP82U4 [Salvia miltiorrhiza])
Pcab010416	2.45	2.88	4.55	2.69	1.34	1.24	0.84	1.77	0.86	4.55	3.45	9.37	sp|Q9SZ46|C82C4_ARATH(Xanthotoxin 5-hydroxylase CYP82C4 OS=Arabidopsis thaliana OX=3702 GN=CYP82C4 PE=1 SV=1)	XP_011089652.1(cytochrome P450 82C2 [Sesamum indicum])
Pcab010425	1.28	0.25	1.33	2.06	1.28	1.91	0	0.14	0	0.51	0.24	0.29	sp|Q9LSE7|B561C_ARATH(Cytochrome b561 and DOMON domain-containing protein At3g25290 OS=Arabidopsis thaliana OX=3702 GN=At3g25290 PE=2 SV=1)	XP_011089632.1(auxin-induced in root cultures protein 12 [Sesamum indicum])
Pcab010433	0	0	0	0.77	4.11	0.46	0	0.42	0.55	2.69	6.7	3.36	sp|Q9SKX1|IBH1_ARATH(Transcription factor IBH1 OS=Arabidopsis thaliana OX=3702 GN=IBH1 PE=1 SV=1)	TEY22240.1(hypothetical protein Saspl_047379 [Salvia splendens])
Pcab010447	0.8	1.85	1.93	2.3	3.14	1.07	0.2	0.2	0.68	3.18	5.53	1.34	None	PIN01519.1(hypothetical protein CDL12_25976 [Handroanthus impetiginosus])
Pcab010450	110.19	102.34	115.03	57.1	93.32	16.53	19.16	24.57	22.41	147.86	206.7	72.27	sp|Q9SUI4|PSAL_ARATH(Photosystem I reaction center subunit XI, chloroplastic OS=Arabidopsis thaliana OX=3702 GN=PSAL PE=1 SV=2)	GER40644.1(photosystem I reaction center subunit XI [Striga asiatica])
Pcab010456	2.78	1.76	1.95	2.43	1.97	2.12	0.46	0.3	0.32	0.45	0.15	0.21	sp|Q9SE97|FH1_ARATH(Formin-like protein 1 OS=Arabidopsis thaliana OX=3702 GN=FH1 PE=1 SV=1)	TEY47763.1(hypothetical protein Saspl_036041 [Salvia splendens])
Pcab010460	1.89	0.96	3.05	2.89	4.08	5.07	0.28	0.34	0.16	0.15	0.03	0.09	sp|Q9LHE3|ASPG2_ARATH(Protein ASPARTIC PROTEASE IN GUARD CELL 2 OS=Arabidopsis thaliana OX=3702 GN=ASPG2 PE=2 SV=1)	XP_012833592.1(PREDICTED: protein ASPARTIC PROTEASE IN GUARD CELL 2 [Erythranthe guttata])
Pcab010485	1.34	0.95	0.67	2.07	2.43	4.04	10.59	10.97	9.78	5.01	3.9	3.24	sp|Q9ZSA8|DLO1_ARATH(Protein DMR6-LIKE OXYGENASE 1 OS=Arabidopsis thaliana OX=3702 GN=DLO1 PE=1 SV=1)	PIN09238.1(Iron/ascorbate family oxidoreductase [Handroanthus impetiginosus])
Pcab010502	6.68	10.01	14.27	3.74	3.33	5.05	2.17	2.65	2.8	4.7	3.25	5.84	None	TEY22211.1(hypothetical protein Saspl_047350 [Salvia splendens])
Pcab010508	3.38	2.04	3.03	1.17	1.98	0.63	1.18	1.67	2.04	5.57	9.14	1.76	sp|Q43054|TCMO_POPKI(Trans-cinnamate 4-monooxygenase OS=Populus kitakamiensis OX=34292 GN=CYP73A16 PE=2 SV=1)	PIN07817.1(Cytochrome P450 CYP2 subfamily [Handroanthus impetiginosus])
Pcab010512	4.2	3	1.71	3.52	4.93	5.19	0.54	1.34	0.85	1	1.37	1.31	sp|Q9LVM0|Y5830_ARATH(Probable inactive receptor kinase At5g58300 OS=Arabidopsis thaliana OX=3702 GN=At5g58300 PE=1 SV=1)	TEY22221.1(hypothetical protein Saspl_047360 [Salvia splendens])
Pcab010513	1.97	2.58	8.75	18.37	25.31	26.43	23.11	25.97	23.71	27.27	39.36	26.48	sp|Q682S0|RPT2_ARATH(Root phototropism protein 2 OS=Arabidopsis thaliana OX=3702 GN=RPT2 PE=1 SV=2)	XP_011089543.1(root phototropism protein 2-like [Sesamum indicum])
Pcab010540	1.94	0.55	0.93	8.49	3.42	3.59	2.11	2.44	2.01	8.29	0.36	4.46	sp|O22558|STY8_ARATH(Serine/threonine-protein kinase STY8 OS=Arabidopsis thaliana OX=3702 GN=STY8 PE=1 SV=2)	TEY47808.1(hypothetical protein Saspl_036086 [Salvia splendens])
Pcab010545	4.79	1.75	10.85	4.34	17.43	4.05	3.48	3.09	2.1	11.96	49.82	1.98	sp|Q39963|PDX1_HEVBR(Probable pyridoxal 5'-phosphate synthase subunit PDX1 OS=Hevea brasiliensis OX=3981 GN=PDX1 PE=2 SV=1)	XP_012839299.1(PREDICTED: probable pyridoxal 5'-phosphate synthase subunit PDX1 [Erythranthe guttata])
Pcab010547	1.4	0.6	6.87	2.23	1.4	4.22	4.58	3.62	4.13	0.04	0	0	sp|P48624|FAD3E_BRANA(Acyl-lipid omega-3 desaturase (cytochrome b5), endoplasmic reticulum OS=Brassica napus OX=3708 GN=FAD3 PE=1 SV=1)	AAD15744.1(omega-3 fatty acid desaturase [Perilla frutescens])
Pcab010552	4.66	3.57	17.3	0.73	0.66	0.78	0.46	1.06	0.9	0.34	0.24	0.22	sp|Q944C1|PLCD4_ARATH(Phosphoinositide phospholipase C 4 OS=Arabidopsis thaliana OX=3702 GN=PLC4 PE=2 SV=2)	TEY50081.1(phosphatidylinositol phospholipase C, delta [Salvia splendens])
Pcab010559	0.62	0.68	0.57	4.02	2.06	3.65	5.85	6.87	5.7	1.38	0.58	1.84	sp|Q7PC88|AB31G_ARATH(ABC transporter G family member 31 OS=Arabidopsis thaliana OX=3702 GN=ABCG31 PE=1 SV=1)	PIN16189.1(Pleiotropic drug resistance proteins (PDR1-15), ABC superfamily [Handroanthus impetiginosus])
Pcab010563	3.48	3.9	5.36	27.37	27.74	26.79	3.54	2.84	2.77	0.44	0.48	2.15	sp|P32069|TRPX_ARATH(Anthranilate synthase alpha subunit 2, chloroplastic OS=Arabidopsis thaliana OX=3702 GN=ASA2 PE=2 SV=1)	XP_011082384.1(anthranilate synthase alpha subunit 2, chloroplastic isoform X1 [Sesamum indicum])
Pcab010569	8.93	1.75	1.71	13.27	14.16	17.03	7.64	10.01	3.69	1.59	1.93	0.84	sp|Q9SS80|OPS_ARATH(Protein OCTOPUS OS=Arabidopsis thaliana OX=3702 GN=OPS PE=1 SV=1)	PIM98963.1(hypothetical protein CDL12_28548 [Handroanthus impetiginosus])
Pcab010571	50.12	77.83	55.7	47.2	43.68	81.44	408.23	402.58	387.57	82.67	80.15	164.57	sp|Q9M390|PTR1_ARATH(Protein NRT1/ PTR FAMILY 8.1 OS=Arabidopsis thaliana OX=3702 GN=NPF8.1 PE=1 SV=1)	XP_020550172.1(protein NRT1/ PTR FAMILY 8.1-like [Sesamum indicum])
Pcab010572	0.96	1.38	0.42	0.05	0.05	0.43	1.36	2.75	1.73	0.55	0.48	1.19	sp|Q9M390|PTR1_ARATH(Protein NRT1/ PTR FAMILY 8.1 OS=Arabidopsis thaliana OX=3702 GN=NPF8.1 PE=1 SV=1)	XP_011080848.1(protein NRT1/ PTR FAMILY 8.1 [Sesamum indicum])
Pcab010578	34.45	24.34	15.41	5.77	9.66	8.92	3.62	4.5	5.61	13.56	13.48	10.34	sp|Q9LP37|RK34_ARATH(50S ribosomal protein L34, chloroplastic OS=Arabidopsis thaliana OX=3702 GN=RPL34 PE=2 SV=1)	XP_012830319.1(PREDICTED: 50S ribosomal protein L34, chloroplastic [Erythranthe guttata])
Pcab010579	9.28	5.29	3.04	0.19	0.17	0.67	0.47	0.85	0.46	0.73	1.03	1.32	sp|Q9FJ47|SAG12_ARATH(Senescence-specific cysteine protease SAG12 OS=Arabidopsis thaliana OX=3702 GN=SAG12 PE=1 SV=1)	RWR77072.1(Peptidase C1A [Cinnamomum micranthum f. kanehirae])
Pcab010591	1.73	1.91	2.97	8.87	11.28	10.11	10.81	7.93	6.86	6.92	8.91	4.34	None	PIN19581.1(hypothetical protein CDL12_07748 [Handroanthus impetiginosus])
Pcab010595	1.48	1.43	0.39	1.42	2.1	1.7	0.16	0.25	0.06	0.34	0.75	0.22	None	XP_011101394.1(uncharacterized protein LOC105179467 isoform X2 [Sesamum indicum])
Pcab010603	0.86	0.93	0.25	2.53	1.69	2.82	0.45	0.08	0.16	0.31	0.18	0.1	sp|F4HZX7|OFUT8_ARATH(O-fucosyltransferase 8 OS=Arabidopsis thaliana OX=3702 GN=OFUT8 PE=2 SV=1)	XP_011101412.1(uncharacterized protein At1g04910 isoform X2 [Sesamum indicum])
Pcab010607	5.37	3.58	2.06	11.73	6.29	10.83	2.78	1.79	2.03	1.33	0.87	0.77	sp|Q8LPK5|CESA8_ARATH(Cellulose synthase A catalytic subunit 8 [UDP-forming] OS=Arabidopsis thaliana OX=3702 GN=CESA8 PE=1 SV=1)	TEY12273.1(cellulose synthase A [Salvia splendens])
Pcab010619	0.88	0.27	0.31	2.86	2.49	1.67	1.07	1.45	1.54	0.25	0.16	0.26	sp|F4JRP0|STIL3_ARATH(Protein STICHEL-like 3 OS=Arabidopsis thaliana OX=3702 GN=At4g18820 PE=3 SV=1)	XP_011085319.1(protein STICHEL-like 4 [Sesamum indicum])
Pcab010628	11.51	13.25	16.17	4.88	3.19	8.1	1.73	2.44	1.75	3.11	2.45	6.96	sp|Q40746|NIP11_ORYSJ(Aquaporin NIP1-1 OS=Oryza sativa subsp. japonica OX=39947 GN=NIP1-1 PE=2 SV=1)	TEY13260.1(aquaporin NIP [Salvia splendens])
Pcab010638	1.07	0.23	0.14	33.1	38.93	35.13	39.01	34.39	33.47	6.5	3	5.52	sp|Q40885|AG_PETHY(Floral homeotic protein AGAMOUS OS=Petunia hybrida OX=4102 GN=AG1 PE=1 SV=1)	AJZ73175.1(AGAMOUS-like protein [Catalpa speciosa])
Pcab010644	23.97	18.57	11.72	5.28	3.07	4.69	1.32	1.54	1.05	0.72	0.53	1.59	sp|Q9C7N4|GDL15_ARATH(GDSL esterase/lipase At1g29670 OS=Arabidopsis thaliana OX=3702 GN=At1g29670 PE=2 SV=1)	XP_020547271.1(uncharacterized protein LOC105180227 [Sesamum indicum])
Pcab010649	2.6	1.57	1.86	0.73	0.72	1.53	0.76	0.76	0.43	0.22	0.49	0.44	sp|Q9FK76|SBT56_ARATH(Subtilisin-like protease SBT5.6 OS=Arabidopsis thaliana OX=3702 GN=SBT5.6 PE=2 SV=1)	PIN22581.1(Tripeptidyl-peptidase II [Handroanthus impetiginosus])
Pcab010651	1.52	1.7	3.71	1.08	1.63	1.16	8.54	5.84	5.14	0.82	0.65	1.04	sp|Q9FK76|SBT56_ARATH(Subtilisin-like protease SBT5.6 OS=Arabidopsis thaliana OX=3702 GN=SBT5.6 PE=2 SV=1)	XP_028111868.1(subtilisin-like protease SBT5.6 isoform X2 [Camellia sinensis])
Pcab010652	5.05	6.07	12.32	4.06	20.9	29.31	88.36	55.59	82.49	31.13	37.37	34.78	None	XP_009777438.1(PREDICTED: uncharacterized protein LOC104227008 [Nicotiana sylvestris])
Pcab010653	0.4	0	0.03	0.05	0.07	0.31	0.32	0.23	0.14	0	0	0	sp|Q8L6Z7|EXO1_ARATH(Exonuclease 1 OS=Arabidopsis thaliana OX=3702 GN=EXO1 PE=2 SV=2)	XP_011096457.1(exonuclease 1 [Sesamum indicum])
Pcab010661	0.22	0.24	0.36	0.04	0.09	0.49	0.21	0.13	0.2	1.48	1.35	2.1	sp|Q9M0M2|AB9B_ARATH(ABC transporter B family member 9 OS=Arabidopsis thaliana OX=3702 GN=ABCB9 PE=3 SV=2)	XP_012849308.1(PREDICTED: ABC transporter B family member 9-like isoform X1 [Erythranthe guttata])
Pcab010671	1.61	1.11	0.49	2.65	0.53	0.8	5.71	3.69	4.52	3.35	0.17	5.76	sp|F4KHG6|CTPA1_ARATH(Carboxyl-terminal-processing peptidase 1, chloroplastic OS=Arabidopsis thaliana OX=3702 GN=CTPA1 PE=1 SV=1)	TEY13226.1(hypothetical protein Saspl_052061 [Salvia splendens])
Pcab010678	1.19	2.3	2.18	0.9	1.31	4.29	1.92	3.99	2.1	8.1	3.86	10.15	sp|Q8VWJ2|WRK28_ARATH(WRKY transcription factor 28 OS=Arabidopsis thaliana OX=3702 GN=WRKY28 PE=2 SV=1)	XP_022879638.1(probable WRKY transcription factor 71 [Olea europaea var. sylvestris])
Pcab010680	4.04	4.47	1.11	8.29	7.6	16.41	31.59	44.76	38.32	8.95	1.55	11.33	sp|O49726|PUP21_ARATH(Purine permease 21 OS=Arabidopsis thaliana OX=3702 GN=PUP21 PE=2 SV=2)	XP_020553893.1(probable purine permease 10 isoform X2 [Sesamum indicum])
Pcab010686	131	88.18	357.49	226.19	453.88	4.37	19.23	30.69	25.78	686.03	1164.92	134.41	sp|P27493|CB22_TOBAC(Chlorophyll a-b binding protein 21, chloroplastic OS=Nicotiana tabacum OX=4097 GN=CAB21 PE=2 SV=1)	XP_002519724.1(chlorophyll a-b binding protein of LHCII type 1 [Ricinus communis])
Pcab010687	6.27	5.95	5.69	11.78	26.49	0	0	0	0	42.03	87.93	5.37	sp|P27493|CB22_TOBAC(Chlorophyll a-b binding protein 21, chloroplastic OS=Nicotiana tabacum OX=4097 GN=CAB21 PE=2 SV=1)	XP_011096520.1(chlorophyll a-b binding protein 21, chloroplastic [Sesamum indicum])
Pcab010688	8.36	2.87	37.57	23.04	80.17	0.67	2.98	3.48	3.09	94.75	165.05	16.19	sp|P27493|CB22_TOBAC(Chlorophyll a-b binding protein 21, chloroplastic OS=Nicotiana tabacum OX=4097 GN=CAB21 PE=2 SV=1)	RXH98998.1(hypothetical protein DVH24_011323 [Malus domestica])
Pcab010715	2.97	4.03	11.21	29.07	34.37	15.19	4.74	5.75	4.73	20.58	29.76	17.59	sp|Q08IT1|DADIS_PANGI(Dammarenediol II synthase OS=Panax ginseng OX=4054 GN=DDS PE=1 SV=1)	XP_011096562.1(dammarenediol II synthase-like [Sesamum indicum])
Pcab010716	0.64	0.1	0.46	0.98	4.67	3.01	1.53	2.13	1.12	0	0.12	0.72	sp|Q8L868|E1311_ARATH(Glucan endo-1,3-beta-glucosidase 11 OS=Arabidopsis thaliana OX=3702 GN=At1g32860 PE=2 SV=1)	XP_011096566.1(glucan endo-1,3-beta-glucosidase 11 isoform X2 [Sesamum indicum])
Pcab010719	3	4.73	2.24	0.8	0.1	0.27	0	0	0.16	0.33	0.35	0	sp|Q9S7R5|TSF_ARATH(Protein TWIN SISTER of FT OS=Arabidopsis thaliana OX=3702 GN=TSF PE=2 SV=1)	TEY23313.1(protein FLOWERING LOCUS T [Salvia splendens])
Pcab010721	5.11	5.38	1.58	3.12	2.58	2.11	29.92	33.23	30.25	4.91	1.67	2.05	sp|K4CJJ1|NCED2_SOLLC(9-cis-epoxycarotenoid dioxygenase NCED2, chloroplastic OS=Solanum lycopersicum OX=4081 GN=NCED2 PE=2 SV=1)	XP_020553830.1(probable 9-cis-epoxycarotenoid dioxygenase NCED5, chloroplastic [Sesamum indicum])
Pcab010740	29.49	38.45	39.48	9.2	2.27	8.96	4.34	8.36	6.47	6.77	1.64	15.31	None	XP_011096632.1(MAP7 domain-containing protein 1 [Sesamum indicum])
Pcab010746	1.99	1.77	3.62	11.28	18.34	38.63	9.07	5.83	8.41	16.95	20.98	26.74	sp|Q941F1|PLA15_ARATH(Phospholipase A1-Igamma1, chloroplastic OS=Arabidopsis thaliana OX=3702 GN=At1g06800 PE=1 SV=2)	XP_011096641.1(phospholipase A1-Igamma1, chloroplastic [Sesamum indicum])
Pcab010747	132.3	100.57	200.2	71.29	66.43	109.67	31.17	35.32	30.64	53.68	51.14	58.54	sp|P54768|TYDC1_PAPSO(Tyrosine/DOPA decarboxylase 1 OS=Papaver somniferum OX=3469 GN=TYDC1 PE=2 SV=1)	XP_011096642.1(tyrosine/DOPA decarboxylase 1-like [Sesamum indicum])
Pcab010751	0.11	0.11	0.27	1.83	1.92	2.14	0.08	0.41	0.28	0.03	0.03	0.12	sp|O80844|PMTG_ARATH(Probable methyltransferase PMT16 OS=Arabidopsis thaliana OX=3702 GN=At2g45750 PE=3 SV=1)	XP_011101180.1(probable methyltransferase PMT16 [Sesamum indicum])
Pcab010754	0	0	0.67	38.27	16.14	13.56	1.1	0.77	0.72	2.23	5.71	0	sp|Q9FIT2|NLTPE_ARATH(Putative non-specific lipid-transfer protein 14 OS=Arabidopsis thaliana OX=3702 GN=LTP14 PE=3 SV=2)	XP_011101186.1(putative non-specific lipid-transfer protein 14 [Sesamum indicum])
Pcab010760	44.18	39.28	159.68	40.41	29.72	27.37	153.59	91.95	124.33	26.81	56.15	69.86	sp|Q9SCW4|HFB2A_ARATH(Heat stress transcription factor B-2a OS=Arabidopsis thaliana OX=3702 GN=HSFB2A PE=2 SV=1)	AWW87393.1(HSF2 protein [Tectona grandis])
Pcab010769	0.44	0.08	1.1	4.19	15.49	9.85	1.49	1.14	0.79	1.53	2.58	0.54	sp|Q9FFA7|RUP2_ARATH(WD repeat-containing protein RUP2 OS=Arabidopsis thaliana OX=3702 GN=RUP2 PE=1 SV=1)	XP_011084728.2(WD repeat-containing protein RUP2-like [Sesamum indicum])
Pcab010770	5.63	0.67	2.9	1.33	0.28	1.28	0.49	0.62	0.11	0.28	0.28	0	None	PIN20293.1(hypothetical protein CDL12_07027 [Handroanthus impetiginosus])
Pcab010780	8.62	3.07	2.45	9.59	14.2	10.45	2.96	3.6	3.04	1.19	0.43	0.33	sp|P37392|TBB1_LUPAL(Tubulin beta-1 chain OS=Lupinus albus OX=3870 GN=TUBB1 PE=3 SV=1)	KAD4584883.1(hypothetical protein E3N88_22484 [Mikania micrantha])
Pcab010788	0.92	1.11	0.77	0.8	3.25	1.12	1.15	0.76	1.12	3.55	4.52	5.6	sp|Q04980|LTI65_ARATH(Low-temperature-induced 65 kDa protein OS=Arabidopsis thaliana OX=3702 GN=LTI65 PE=2 SV=2)	XP_012858053.1(PREDICTED: low-temperature-induced 65 kDa protein-like [Erythranthe guttata])
Pcab010801	3.72	3.26	2.31	15.94	13.26	9.8	31.56	23.68	26.19	14.56	14.7	12.52	sp|Q9FYR7|SCL8_ARATH(Scarecrow-like protein 8 OS=Arabidopsis thaliana OX=3702 GN=SCL8 PE=2 SV=1)	XP_011076123.1(scarecrow-like protein 8 [Sesamum indicum])
Pcab010811	4.53	1.54	5.88	5.88	18.21	1.37	23.39	20.39	22.03	11.79	23.58	0.29	sp|P51819|HSP83_IPONI(Heat shock protein 83 OS=Ipomoea nil OX=35883 GN=HSP83A PE=2 SV=1)	OVA00191.1(Heat shock protein Hsp90 family [Macleaya cordata])
Pcab010822	8.67	5.06	3.42	27.29	5.4	10.88	35.1	32.01	32.17	25.86	11.66	25.46	sp|Q9FLV9|SLAH3_ARATH(S-type anion channel SLAH3 OS=Arabidopsis thaliana OX=3702 GN=SLAH3 PE=1 SV=1)	XP_011076467.1(S-type anion channel SLAH2 [Sesamum indicum])
Pcab010832	7378.18	4494.03	5629.57	1482.18	1819.08	601.92	1163.87	1748.67	1307.34	2663.93	3539.33	1261.98	sp|P23472|CHLY_HEVBR(Hevamine-A OS=Hevea brasiliensis OX=3981 PE=1 SV=2)	XP_011084475.1(acidic endochitinase SE2-like [Sesamum indicum])
Pcab010836	0.73	0.52	0.36	1.37	2.02	1.36	0.31	0.28	0.39	0.54	0.29	0.33	sp|Q9SUQ3|Y4374_ARATH(Probable inactive receptor kinase At4g23740 OS=Arabidopsis thaliana OX=3702 GN=At4g23740 PE=1 SV=1)	PIN20563.1(Serine/threonine protein kinase [Handroanthus impetiginosus])
Pcab010844	0.85	0.69	0.73	0.27	0	0	0	0	0	0	0	0	sp|Q700C7|SPCH_ARATH(Transcription factor SPEECHLESS OS=Arabidopsis thaliana OX=3702 GN=SPCH PE=1 SV=1)	TEY87183.1(hypothetical protein Saspl_011216 [Salvia splendens])
Pcab010845	0.18	0.03	3.35	0.97	6.14	0.25	0.38	0.35	0.21	8.23	21.96	0.61	sp|Q9ZNX9|SIGE_ARATH(RNA polymerase sigma factor sigE, chloroplastic/mitochondrial OS=Arabidopsis thaliana OX=3702 GN=SIGE PE=1 SV=1)	XP_011084487.1(RNA polymerase sigma factor sigE, chloroplastic/mitochondrial [Sesamum indicum])
Pcab010846	0.43	0.15	0.14	0.05	0.09	0.25	1.29	0.33	0.74	0.31	0.03	0.2	sp|Q9LYV3|PP377_ARATH(Putative pentatricopeptide repeat-containing protein At5g13230, mitochondrial OS=Arabidopsis thaliana OX=3702 GN=PCMP-H89 PE=3 SV=1)	XP_020551157.1(pentatricopeptide repeat-containing protein At3g57430, chloroplastic-like [Sesamum indicum])
Pcab010855	0.15	0.09	0	0.1	0.05	0	0.68	0.06	0.21	0.34	2.58	1.72	sp|Q65XK7|P2C51_ORYSJ(Protein phosphatase 2C 51 OS=Oryza sativa subsp. japonica OX=39947 GN=PP2C51 PE=1 SV=1)	XP_011084498.1(probable protein phosphatase 2C 51 [Sesamum indicum])
Pcab010864	6.36	5.75	12.54	2.76	3.65	4.7	2.07	2.07	2	3.09	4.42	2.63	sp|Q96502|COL2_ARATH(Zinc finger protein CONSTANS-LIKE 2 OS=Arabidopsis thaliana OX=3702 GN=COL2 PE=1 SV=1)	TEY73612.1(hypothetical protein Saspl_011366 [Salvia splendens])
Pcab010867	15.79	24.57	11.43	4.91	4.72	6.47	0.54	2.06	0.76	0.49	1.32	1.81	sp|Q680C0|GDL62_ARATH(GDSL esterase/lipase At4g10955 OS=Arabidopsis thaliana OX=3702 GN=At4g10955 PE=2 SV=1)	XP_022858705.1(GDSL esterase/lipase At4g10955-like [Olea europaea var. sylvestris])
Pcab010869	5.48	6.38	15.51	0.71	0.22	1.3	0.46	0.32	0.43	0.95	0.56	2.92	sp|Q680C0|GDL62_ARATH(GDSL esterase/lipase At4g10955 OS=Arabidopsis thaliana OX=3702 GN=At4g10955 PE=2 SV=1)	XP_011084742.2(GDSL esterase/lipase At4g10955-like [Sesamum indicum])
Pcab010870	3.22	3.52	5.47	1.5	1.76	3.61	2.44	2.89	1.01	6.64	6.49	14.65	sp|Q680C0|GDL62_ARATH(GDSL esterase/lipase At4g10955 OS=Arabidopsis thaliana OX=3702 GN=At4g10955 PE=2 SV=1)	XP_011076458.1(GDSL esterase/lipase At4g10955-like [Sesamum indicum])
Pcab010874	1.56	1.09	0.81	2.87	3.31	6.35	7.67	7.29	6.38	0.76	0.96	2.19	sp|Q9FK05|PME61_ARATH(Probable pectinesterase/pectinesterase inhibitor 61 OS=Arabidopsis thaliana OX=3702 GN=PME61 PE=2 SV=1)	XP_011084508.1(probable pectinesterase/pectinesterase inhibitor 61 [Sesamum indicum])
Pcab010889	0.92	0.79	2.64	7.11	12.26	7.54	6.8	0.3	4.71	0.61	0.2	0.38	sp|Q6LA54|YF48_SCHPO(Uncharacterized WD repeat-containing protein C3H5.08c OS=Schizosaccharomyces pombe (strain 972 / ATCC 24843) OX=284812 GN=SPAC3H5.08c PE=1 SV=2)	XP_011084533.1(WD repeat-containing protein 44 [Sesamum indicum])
Pcab010890	2.9	1.19	3.39	2.77	4.56	4.9	1.02	0.63	1.1	0.5	0.48	1.44	None	XP_011078869.1(serine/threonine-protein kinase Nek6 [Sesamum indicum])
Pcab010892	7.03	5.03	5.58	0	0.56	1.08	0.49	0.29	0	1.64	0.21	1.68	sp|Q9ASQ2|MAMYB_ARATH(Transcription factor MAMYB OS=Arabidopsis thaliana OX=3702 GN=MAMYB PE=1 SV=1)	XP_011082375.1(dnaJ homolog subfamily C member 2-like [Sesamum indicum])
Pcab010896	9.5	10.91	8.28	12.77	15.26	24.61	28.3	20.74	22.55	35.75	28.87	48.43	sp|F4IJ77|AATP4_ARATH(AAA-ATPase At2g46620 OS=Arabidopsis thaliana OX=3702 GN=At2g46620 PE=2 SV=1)	XP_011084544.1(AAA-ATPase At2g46620 [Sesamum indicum])
Pcab010924	14.42	7.2	11.19	1.07	0.63	1.55	0.25	0.28	0.35	0.97	0.97	0.51	sp|Q9XGW0|COMT1_OCIBA(Caffeic acid 3-O-methyltransferase 1 OS=Ocimum basilicum OX=39350 GN=COMT1 PE=2 SV=1)	ADO16247.1(caffeic acid O-methyltransferase [Ocimum tenuiflorum])
Pcab010927	0.21	0.41	1.04	1.37	1.43	1.61	2.89	2.46	2.26	1.37	0.83	0.74	sp|O65902|ACAP1_ARATH(Cyclase-associated protein 1 OS=Arabidopsis thaliana OX=3702 GN=CAP1 PE=2 SV=1)	PIN24600.1(Adenylate cyclase-associated protein (CAP/Srv2p) [Handroanthus impetiginosus])
Pcab010928	0.05	0	0.06	5.09	3.05	2.48	0	0	0	0.22	0.57	0	sp|Q8W013|COMT1_CATRO(Caffeic acid 3-O-methyltransferase OS=Catharanthus roseus OX=4058 GN=COMT1 PE=2 SV=1)	QAX90940.1(caffeic acid O-methyltransferase [Catalpa bungei])
Pcab010938	2.82	8.05	6.25	13.81	46.26	33.51	29.76	25.76	29.81	27.96	89.12	25.18	sp|Q9FIR9|LSU2_ARATH(Protein RESPONSE TO LOW SULFUR 2 OS=Arabidopsis thaliana OX=3702 GN=LSU2 PE=2 SV=1)	PHT53582.1(hypothetical protein CQW23_08044 [Capsicum baccatum])
Pcab010958	1.51	0.89	2.68	0.58	2.32	0.14	0.15	0	0	3.38	2.85	0.54	sp|Q4QTJ1|NCS2_PAPSO(S-norcoclaurine synthase 2 OS=Papaver somniferum OX=3469 GN=NCS2 PE=1 SV=1)	XP_012858832.1(PREDICTED: S-norcoclaurine synthase-like [Erythranthe guttata])
Pcab010965	1	0.82	0.23	0.29	0.85	0.5	0.3	0.25	0.15	2.53	1.76	1.34	sp|Q9LVM0|Y5830_ARATH(Probable inactive receptor kinase At5g58300 OS=Arabidopsis thaliana OX=3702 GN=At5g58300 PE=1 SV=1)	XP_011095165.1(probable inactive receptor kinase At5g58300 [Sesamum indicum])
Pcab010969	5.8	3.58	3.14	26.21	13	18.43	45.98	37.15	40.64	9.49	4.95	6.58	sp|Q9SCZ4|FERON_ARATH(Receptor-like protein kinase FERONIA OS=Arabidopsis thaliana OX=3702 GN=FER PE=1 SV=1)	PIN14431.1(Serine/threonine protein kinase [Handroanthus impetiginosus])
Pcab010972	4.49	3.53	1.65	1.86	2.13	1.54	0.88	1.13	0.76	4.25	4.37	1.65	sp|Q9LZV4|STN8_ARATH(Serine/threonine-protein kinase STN8, chloroplastic OS=Arabidopsis thaliana OX=3702 GN=STN8 PE=2 SV=1)	PIN14429.1(Protein kinase PCTAIRE [Handroanthus impetiginosus])
Pcab010997	1.18	0	0	2.73	2.42	2.22	42.3	35.07	32.94	0.72	1.79	6.21	sp|Q39794|NLTP_GERHY(Non-specific lipid-transfer protein OS=Gerbera hybrida OX=18101 PE=3 SV=1)	XP_011095136.1(non-specific lipid-transfer protein-like [Sesamum indicum])
Pcab010998	0.3	0	0	1.64	6.68	1.37	5.11	2.97	2.32	10.25	6.75	4.6	sp|Q9LLR6|NLTP4_ARATH(Non-specific lipid-transfer protein 4 OS=Arabidopsis thaliana OX=3702 GN=LTP4 PE=3 SV=1)	XP_012831855.1(PREDICTED: non-specific lipid-transfer protein 1-like [Erythranthe guttata])
Pcab010999	474.91	375.57	740.05	34.72	18.99	11.76	18.88	17.06	15.13	56.17	35.93	19.72	sp|A0A2J6KL39|NLTP_LACSA(Non-specific lipid-transfer protein Lac s 1 OS=Lactuca sativa OX=4236 GN=LSAT_1X82001 PE=1 SV=1)	TEY85974.1(hypothetical protein Saspl_018434 [Salvia splendens])
Pcab011000	65.72	25.74	36.82	755.53	1157.34	634.27	337.08	294.43	282.58	160.33	180.42	70.68	sp|P10976|NLTP_SPIOL(Non-specific lipid-transfer protein OS=Spinacia oleracea OX=3562 PE=1 SV=2)	PIN21381.1(hypothetical protein CDL12_05926 [Handroanthus impetiginosus])
Pcab011001	39.16	25.34	39.06	4.24	0	2.63	3.09	9.75	16.74	8.93	0	7.98	sp|Q42952|NLTP1_TOBAC(Non-specific lipid-transfer protein 1 OS=Nicotiana tabacum OX=4097 GN=LTP1 PE=1 SV=1)	TEY85973.1(hypothetical protein Saspl_018433 [Salvia splendens])
Pcab011003	109.63	31.07	60.48	432.2	471.9	508.26	383.27	326.98	362.56	66.09	18.96	36.83	sp|A0A2J6KL39|NLTP_LACSA(Non-specific lipid-transfer protein Lac s 1 OS=Lactuca sativa OX=4236 GN=LSAT_1X82001 PE=1 SV=1)	XP_011095133.1(non-specific lipid-transfer protein 1 [Sesamum indicum])
Pcab011006	3.57	1.43	2.7	4.3	3.98	5.87	9.64	6.86	6.34	0.67	0	0.41	sp|O22874|EXPA8_ARATH(Expansin-A8 OS=Arabidopsis thaliana OX=3702 GN=EXPA8 PE=2 SV=1)	XP_011095130.1(expansin-A4-like [Sesamum indicum])
Pcab011015	0.45	0.21	0.08	2.43	5.47	4.94	6.84	7.36	6.81	1.06	1.37	0.09	sp|F4HNU8|OFP4_ARATH(Transcription repressor OFP4 OS=Arabidopsis thaliana OX=3702 GN=OFP4 PE=1 SV=1)	PIN15741.1(hypothetical protein CDL12_11600 [Handroanthus impetiginosus])
Pcab011019	0.81	0.82	0.39	2.41	3.66	7.43	44.91	40.12	37.41	19.02	9.18	4.49	sp|Q9SR86|AGT23_ARATH(Alanine--glyoxylate aminotransferase 2 homolog 3, mitochondrial OS=Arabidopsis thaliana OX=3702 GN=At3g08860 PE=2 SV=1)	XP_011095102.1(alanine--glyoxylate aminotransferase 2 homolog 3, mitochondrial [Sesamum indicum])
Pcab011021	0.23	0.34	0.21	1.1	2.15	0.84	1.4	0.71	0.82	0.86	1.56	0.07	sp|Q9LZR8|Y5370_ARATH(PAN domain-containing protein At5g03700 OS=Arabidopsis thaliana OX=3702 GN=At5g03700 PE=1 SV=1)	XP_011095106.1(PAN domain-containing protein At5g03700 [Sesamum indicum])
Pcab011028	1.32	1.58	0.63	4.98	2.44	4.56	12.68	18.88	12.21	4.1	0.82	5.58	None	None
Pcab011043	0.71	0.18	0.58	1.16	1.79	1.62	2.32	2.67	2.51	0.5	0.39	0.25	sp|Q8RWU5|FBL3_ARATH(F-box/LRR-repeat protein 3 OS=Arabidopsis thaliana OX=3702 GN=FBL3 PE=2 SV=1)	XP_020553387.1(F-box/LRR-repeat protein 3 [Sesamum indicum])
Pcab011051	5.51	1.44	1.26	6.36	5.48	6.47	0.34	0.62	0.49	0.39	0	0.58	sp|Q9SCU1|PATL6_ARATH(Patellin-6 OS=Arabidopsis thaliana OX=3702 GN=PATL6 PE=2 SV=1)	PIM99769.1(Phosphatidylinositol transfer protein SEC14 [Handroanthus impetiginosus])
Pcab011053	8.21	8	1.21	30.76	30.37	28.43	11.39	14.24	9.91	13.69	6.72	3.22	sp|P81748|MIFH_TRITR(Macrophage migration inhibitory factor homolog OS=Trichuris trichiura OX=36087 PE=1 SV=2)	TEY85940.1(phenylpyruvate tautomerase [Salvia splendens])
Pcab011061	4.1	2.74	4.9	5.02	2.48	2.15	1.86	1.98	2.18	1.09	0.69	0.52	sp|Q8RXQ1|TBL35_ARATH(Protein trichome birefringence-like 35 OS=Arabidopsis thaliana OX=3702 GN=TBL35 PE=2 SV=1)	PIN04228.1(hypothetical protein CDL12_23245 [Handroanthus impetiginosus])
Pcab011063	4.84	2.93	0.54	1.65	1.89	4.04	0.34	0	0.46	0	0	0.19	sp|O80919|TBL34_ARATH(Protein trichome birefringence-like 34 OS=Arabidopsis thaliana OX=3702 GN=TBL34 PE=2 SV=2)	PIN04224.1(hypothetical protein CDL12_23241 [Handroanthus impetiginosus])
Pcab011064	0.26	0	0	0.65	0	0.31	1.79	1.91	1.63	0	0	0.21	sp|O80919|TBL34_ARATH(Protein trichome birefringence-like 34 OS=Arabidopsis thaliana OX=3702 GN=TBL34 PE=2 SV=2)	XP_011095068.1(protein trichome birefringence-like 34 [Sesamum indicum])
Pcab011081	4.2	4.62	3.77	5.87	5.9	5.02	0.49	1.09	1.06	1.3	2.01	1.28	sp|Q8GYB1|NUD15_ARATH(Nudix hydrolase 15, mitochondrial OS=Arabidopsis thaliana OX=3702 GN=NUDT15 PE=1 SV=2)	TEY85929.1(peroxisomal coenzyme A diphosphatase NUDT7 [Salvia splendens])
Pcab011105	0.16	0.22	0.54	0	0	0.26	0	0	0	0.05	0	0.38	sp|Q9LMP1|WAK2_ARATH(Wall-associated receptor kinase 2 OS=Arabidopsis thaliana OX=3702 GN=WAK2 PE=1 SV=1)	PIN19865.1(Serine/threonine protein kinase [Handroanthus impetiginosus])
Pcab011109	1.15	1.12	0.69	5.87	4.01	4.43	0.92	0.51	0.67	0.47	0.2	0	sp|Q8LED3|TBL3_ARATH(Protein trichome birefringence-like 3 OS=Arabidopsis thaliana OX=3702 GN=TBL3 PE=2 SV=1)	TEY45894.1(hypothetical protein Saspl_044923 [Salvia splendens])
Pcab011119	221.1	379.14	476.59	56.62	16.44	115.34	40.51	60.99	46.34	39.36	7.09	109.42	sp|Q9FFF6|DIOX5_ARATH(Probable 2-oxoglutarate-dependent dioxygenase At5g05600 OS=Arabidopsis thaliana OX=3702 GN=At5g05600 PE=2 SV=1)	XP_011095018.1(probable 2-oxoglutarate-dependent dioxygenase At3g111800 [Sesamum indicum])
Pcab011121	9.52	5.87	4.54	2.46	1.64	2.05	0.78	1.92	1.37	2.44	3.79	2.87	sp|Q9SR92|STR10_ARATH(Rhodanese-like domain-containing protein 10 OS=Arabidopsis thaliana OX=3702 GN=STR10 PE=2 SV=1)	PIN09199.1(Rhodanese-related sulfurtransferase [Handroanthus impetiginosus])
Pcab011142	6.41	6.81	2.51	30.83	30.97	51.34	68.31	59.56	56.31	55.41	26.58	35.7	sp|Q8L884|LAX4_MEDTR(Auxin transporter-like protein 4 OS=Medicago truncatula OX=3880 GN=LAX4 PE=2 SV=1)	XP_011094989.1(auxin transporter-like protein 2 [Sesamum indicum])
Pcab011143	3.58	0.89	8.63	17.25	18.78	10.53	0.12	0.11	0.13	3.73	3.71	1.14	sp|O80437|GPAT6_ARATH(Glycerol-3-phosphate 2-O-acyltransferase 6 OS=Arabidopsis thaliana OX=3702 GN=GPAT6 PE=1 SV=1)	TEY74573.1(glycerol-3-phosphate acyltransferase [Salvia splendens])
Pcab011148	65.89	106.19	70.81	31.81	6.73	24.78	30.72	28.86	37.38	48.55	11.46	49.91	sp|O80436|PTR29_ARATH(Protein NRT1/ PTR FAMILY 5.5 OS=Arabidopsis thaliana OX=3702 GN=NPF5.5 PE=2 SV=1)	PIN25040.1(H+/oligopeptide symporter [Handroanthus impetiginosus])
Pcab011156	0.44	0.15	0.17	1.69	2.31	4.95	2.91	1.34	1.2	0.99	0.9	0	sp|Q8S9H7|DIV_ANTMA(Transcription factor DIVARICATA OS=Antirrhinum majus OX=4151 GN=DIVARICATA PE=2 SV=1)	PIN25047.1(Zuotin [Handroanthus impetiginosus])
Pcab011157	1.79	1.7	0.68	6.92	6.31	5.59	5.87	6.74	7.3	1.43	1.25	1.67	sp|O80434|LAC4_ARATH(Laccase-4 OS=Arabidopsis thaliana OX=3702 GN=IRX12 PE=2 SV=2)	XP_011094977.1(laccase-4 [Sesamum indicum])
Pcab011161	2.42	1.07	2.68	1.17	0.89	0.65	0.98	0.35	0.43	0.24	0.2	0.23	sp|Q9SS80|OPS_ARATH(Protein OCTOPUS OS=Arabidopsis thaliana OX=3702 GN=OPS PE=1 SV=1)	PIN02766.1(hypothetical protein CDL12_24719 [Handroanthus impetiginosus])
Pcab011163	1.09	1.1	3.85	3.45	1.62	3.93	0.98	0.22	0.73	1.27	0.65	0.44	sp|Q7XJR2|ANTR3_ARATH(Probable anion transporter 3, chloroplastic OS=Arabidopsis thaliana OX=3702 GN=ANTR3 PE=2 SV=2)	XP_012832108.1(PREDICTED: probable anion transporter 3, chloroplastic [Erythranthe guttata])
Pcab011165	0.14	0.04	0.06	0.52	0.55	0.55	0.16	0.17	0.28	0.21	0.31	0.03	sp|Q9LD43|ACCA_ARATH(Acetyl-coenzyme A carboxylase carboxyl transferase subunit alpha, chloroplastic OS=Arabidopsis thaliana OX=3702 GN=CAC3 PE=1 SV=1)	AIU99501.1(Carboxyltransferase alpha subunit of Heteromeric ACCase [Salvia miltiorrhiza])
Pcab011170	3.68	4.68	11.95	10.62	5.48	9.76	34.43	30.75	29.26	7.6	4.22	10.25	sp|Q9SH89|OFT19_ARATH(O-fucosyltransferase 19 OS=Arabidopsis thaliana OX=3702 GN=OFUT19 PE=2 SV=1)	EYU41822.1(hypothetical protein MIMGU_mgv1a002739mg [Erythranthe guttata])
Pcab011177	36.22	32.83	22.65	14.33	20.63	7.65	4.01	5.71	5.24	38.06	52.23	19.31	sp|A2XEX2|F16P1_ORYSI(Fructose-1,6-bisphosphatase, chloroplastic OS=Oryza sativa subsp. indica OX=39946 GN=OsI_10887 PE=1 SV=1)	XP_011077604.1(fructose-1,6-bisphosphatase, chloroplastic [Sesamum indicum])
Pcab011185	2.91	1.54	2.15	2.58	3.69	3.46	0.69	1.18	0.63	0.31	0.15	0.3	None	XP_011077606.1(uncharacterized protein LOC105161573 [Sesamum indicum])
Pcab011194	36.51	25.14	17.4	137.9	40.49	76.6	92.78	71.81	75.9	125.88	27.36	139.52	None	XP_011094935.1(uncharacterized protein LOC105174506 [Sesamum indicum])
Pcab011195	1.82	1.47	4.84	1.58	1.24	1	0.58	1.11	0.91	0.66	0.52	0.32	sp|Q9LZN0|ROGF7_ARATH(Rop guanine nucleotide exchange factor 7 OS=Arabidopsis thaliana OX=3702 GN=ROPGEF7 PE=1 SV=1)	XP_011094931.1(rop guanine nucleotide exchange factor 7 [Sesamum indicum])
Pcab011197	2.58	9.18	15.18	1.67	1.07	1.71	1.49	1.57	1.02	0.51	1.31	9.59	None	TEY93556.1(hypothetical protein Saspl_022426 [Salvia splendens])
Pcab011204	1.31	5.14	2.7	0.58	0.36	1.97	1.1	0.73	0.52	1.1	0.44	2.7	sp|P0CI03|PTR28_ARATH(Protein NRT1/ PTR FAMILY 5.6 OS=Arabidopsis thaliana OX=3702 GN=NPF5.6 PE=2 SV=1)	XP_011094926.1(protein NRT1/ PTR FAMILY 5.6 [Sesamum indicum])
Pcab120387	18.16	14.57	14.35	4.27	1.07	1.94	1.75	0.95	0.89	2.48	1.08	0.73	sp|E2E2N7|BCGS_ORIVU(Bicyclogermacrene synthase OS=Origanum vulgare OX=39352 GN=TPS4 PE=1 SV=1)	XP_020553831.1(beta-caryophyllene synthase-like isoform X2 [Sesamum indicum])
Pcab011208	8.39	14.51	3.67	2.78	1.88	0.82	12.12	14.4	11.1	6.76	3.02	4.07	sp|Q22799|DYL1_CAEEL(Dynein light chain 1, cytoplasmic OS=Caenorhabditis elegans OX=6239 GN=dlc-1 PE=1 SV=1)	XP_031267824.1(dynein light chain LC6, flagellar outer arm-like isoform X1 [Pistacia vera])
Pcab011214	53.14	67.97	38.02	19.18	1.09	33.13	7.49	15.97	13.97	7.13	1.51	32.97	None	PIN12980.1(Protein kinase C [Handroanthus impetiginosus])
Pcab011235	15.9	20.39	13.94	4.67	6.56	5.07	1.81	0.46	1.39	13.57	9.97	3.77	None	TEY25309.1(hypothetical protein Saspl_047909 [Salvia splendens])
Pcab011237	1.41	1.83	2.73	2.1	3.21	2.48	0.54	0.83	0.79	0.66	0.34	0.21	sp|Q9LZL3|PCS1L_ARATH(Aspartic proteinase PCS1 OS=Arabidopsis thaliana OX=3702 GN=PCS1 PE=2 SV=1)	XP_011094889.1(aspartic proteinase PCS1 [Sesamum indicum])
Pcab011238	0	0.12	0.08	1.92	1.62	2.64	0.46	0.05	0.09	0.23	0	0.15	sp|Q9FJD5|LAC17_ARATH(Laccase-17 OS=Arabidopsis thaliana OX=3702 GN=LAC17 PE=2 SV=1)	XP_011094885.2(laccase-17-like [Sesamum indicum])
Pcab011244	0.7	0.28	0.35	0.83	2.09	0.95	1.33	0.88	1.12	0.3	0.09	0.04	sp|Q0DHL4|FTSH8_ORYSJ(ATP-dependent zinc metalloprotease FTSH 8, mitochondrial OS=Oryza sativa subsp. japonica OX=39947 GN=FTSH8 PE=3 SV=1)	RXI02218.1(hypothetical protein DVH24_026748 [Malus domestica])
Pcab011261	1.61	0.33	0.3	0.12	0.08	0.14	0.04	0	0	0.14	0.13	0.03	None	XP_011094202.1(uncharacterized protein LOC105173958 [Sesamum indicum])
Pcab011269	1.67	0.56	1.03	6.45	7.53	7.36	5.68	4.76	5.09	1.38	1.76	0.89	sp|Q9SJ62|WDL4_ARATH(Protein WVD2-like 4 OS=Arabidopsis thaliana OX=3702 GN=WDL4 PE=1 SV=2)	TEY60914.1(hypothetical protein Saspl_033193 [Salvia splendens])
Pcab011275	0.52	0.51	0.69	7.26	5.78	4.4	35.98	24.32	18.7	4.42	5.08	1.73	None	XP_012828685.1(PREDICTED: uncharacterized protein LOC105949925 [Erythranthe guttata])
Pcab011276	31.19	59.13	150.7	53.55	18.71	47.51	197.6	230.92	207.92	34.58	8.63	59.17	None	PIN07836.1(hypothetical protein CDL12_19593 [Handroanthus impetiginosus])
Pcab011277	6.26	5.24	2.85	24.93	23.31	26.38	60.69	61.85	62.23	7.43	6.96	5.31	sp|Q5IH14|SPP1_TOBAC(Sucrose-phosphatase 1 OS=Nicotiana tabacum OX=4097 GN=SPP1 PE=2 SV=1)	XP_011094210.1(sucrose-phosphatase 2-like [Sesamum indicum])
Pcab011284	2.9	4.51	5.55	2.61	0.64	2.89	0.51	0.81	1.07	10.89	4.41	11.22	sp|Q9FG13|CXE15_ARATH(Probable carboxylesterase 15 OS=Arabidopsis thaliana OX=3702 GN=CXE15 PE=2 SV=1)	XP_011094531.1(probable carboxylesterase 15 [Sesamum indicum])
Pcab011292	63.83	86.02	106.81	125.05	167.29	162.2	173.32	114.88	131.94	312.94	363.15	339.82	sp|Q9SJ52|NHL10_ARATH(NDR1/HIN1-like protein 10 OS=Arabidopsis thaliana OX=3702 GN=NHL10 PE=2 SV=1)	XP_011094228.1(NDR1/HIN1-like protein 2 [Sesamum indicum])
Pcab011313	0.47	0.53	0.43	2.19	3.04	2.8	13.08	6.76	10.82	3.02	4.39	1.65	sp|Q8LE10|HA22I_ARATH(HVA22-like protein i OS=Arabidopsis thaliana OX=3702 GN=HVA22I PE=2 SV=2)	XP_012828691.1(PREDICTED: putative HVA22-like protein g [Erythranthe guttata])
Pcab011318	6.71	6.87	5.83	6.13	25.77	18.75	101.12	100.61	92.05	16.82	15	12.65	sp|Q9FNI1|GIR1_ARATH(Protein GL2-INTERACTING REPRESSOR 1 OS=Arabidopsis thaliana OX=3702 GN=GIR1 PE=1 SV=1)	TEY93708.1(hypothetical protein Saspl_022580 [Salvia splendens])
Pcab011319	0	0	0	1	2.09	0.7	1	0.45	0	0.29	0	0	sp|Q94KL7|SILD_FORIN(Secoisolariciresinol dehydrogenase (Fragment) OS=Forsythia intermedia OX=55183 PE=1 SV=1)	XP_011094266.1(secoisolariciresinol dehydrogenase-like [Sesamum indicum])
Pcab011323	0.23	0.12	0.06	2.07	1.96	1.74	0.64	0.91	1.15	0.06	0.03	0.3	sp|Q66GQ2|Y5162_ARATH(Uncharacterized protein At5g41620 OS=Arabidopsis thaliana OX=3702 GN=At5g41620 PE=2 SV=2)	PIN14183.1(hypothetical protein CDL12_13189 [Handroanthus impetiginosus])
Pcab011325	0.33	0.34	0.21	0.84	1.84	0.91	3.22	2.38	1	1.48	1.96	0.55	sp|Q9FNI3|Y5625_ARATH(B3 domain-containing protein At5g06250 OS=Arabidopsis thaliana OX=3702 GN=At5g06250 PE=3 SV=1)	TEY93703.1(hypothetical protein Saspl_022575 [Salvia splendens])
Pcab011334	0.25	0.1	0.25	0.79	0.26	0.79	0.64	0.51	0.79	0.16	0.09	0.17	sp|P9WMV8|CHOD_MYCTO(Cholesterol oxidase OS=Mycobacterium tuberculosis (strain CDC 1551 / Oshkosh) OX=83331 GN=choD PE=3 SV=1)	TEY10939.1(sorting nexin-1/2 [Salvia splendens])
Pcab011336	0	0	0.04	1.41	1.81	2.04	4.15	2.81	2.46	0.19	0	0.04	sp|P26792|INV1_DAUCA(Beta-fructofuranosidase, insoluble isoenzyme 1 OS=Daucus carota OX=4039 GN=INV1 PE=1 SV=1)	XP_012839733.1(PREDICTED: beta-fructofuranosidase, insoluble isoenzyme 1-like [Erythranthe guttata])
Pcab011344	0.52	0.72	0.81	0.44	0.51	0.66	0.05	0.17	0.03	1.19	1.87	0.19	sp|Q9LQV2|RDR1_ARATH(RNA-dependent RNA polymerase 1 OS=Arabidopsis thaliana OX=3702 GN=RDR1 PE=2 SV=1)	XP_011075687.1(probable RNA-dependent RNA polymerase 1 [Sesamum indicum])
Pcab011354	0	0	0	14.8	12.35	20.13	47.7	49.79	49.98	0.97	0	0.22	sp|Q76EJ0|YABDL_ORYSJ(Protein DROOPING LEAF OS=Oryza sativa subsp. japonica OX=39947 GN=DL PE=1 SV=1)	AAS10180.1(YABBY-like transcription factor CRABS CLAW-like protein [Antirrhinum majus])
Pcab011365	3.38	2.39	0.79	0.66	1.09	0.89	0	0	0.11	0.31	0.07	0.09	sp|P52839|SOT12_ARATH(Cytosolic sulfotransferase 12 OS=Arabidopsis thaliana OX=3702 GN=SOT12 PE=1 SV=2)	XP_011102095.1(cytosolic sulfotransferase 12-like [Sesamum indicum])
Pcab011374	3.55	0.7	0.06	0.33	0.14	0.43	0.33	1.45	0.56	1.58	0.8	3.8	sp|A0JPD7|PXL2A_XENTR(Peroxiredoxin-like 2A OS=Xenopus tropicalis OX=8364 GN=prxl2a PE=2 SV=1)	PIN23227.1(hypothetical protein CDL12_04050 [Handroanthus impetiginosus])
Pcab011376	1.88	2.84	1.76	6.07	14.36	14.85	6.9	9.32	7.67	3	3.64	5.28	sp|Q9CAA9|BH049_ARATH(Transcription factor bHLH49 OS=Arabidopsis thaliana OX=3702 GN=BHLH49 PE=1 SV=1)	PIN23228.1(hypothetical protein CDL12_04051 [Handroanthus impetiginosus])
Pcab011380	0.09	0	0	1.49	0.33	2.02	2.62	4.57	3.48	0.7	0.89	1.39	sp|Q9FMC2|BZP43_ARATH(Basic leucine zipper 43 OS=Arabidopsis thaliana OX=3702 GN=BZIP43 PE=1 SV=1)	XP_011077776.1(basic leucine zipper 43 [Sesamum indicum])
Pcab011387	73.12	57.49	53.82	174.23	136.39	260.16	528.12	464.03	476.9	128.51	127.04	160.16	sp|O80402|DCAM_NICSY(S-adenosylmethionine decarboxylase proenzyme OS=Nicotiana sylvestris OX=4096 GN=SAMDC1 PE=2 SV=1)	PIN25918.1(S-adenosylmethionine decarboxylase [Handroanthus impetiginosus])
Pcab017638	1.12	1.72	0.15	0.16	0.18	0.09	0.3	0.17	0.26	0.54	0.71	0.2	sp|O82146|BAMS2_PANGI(Beta-amyrin synthase 2 OS=Panax ginseng OX=4054 GN=OSCPNY2 PE=2 SV=1)	XP_012835637.1(PREDICTED: beta-amyrin synthase-like [Erythranthe guttata])
Pcab011404	2.5	5.16	7.03	2.3	3.44	5.68	2.74	3.15	2.96	6.98	8.65	20.9	sp|Q7XA72|AB21G_ARATH(ABC transporter G family member 21 OS=Arabidopsis thaliana OX=3702 GN=ABCG21 PE=2 SV=2)	PIN25934.1(Transporter, ABC superfamily (Breast cancer resistance protein) [Handroanthus impetiginosus])
Pcab011407	0.63	0.21	0.06	0.62	1.19	1.43	0.55	0.22	0	0.06	0.05	0.06	sp|Q5PP26|PII2_ARATH(Piriformospora indica-insensitive protein 2 OS=Arabidopsis thaliana OX=3702 GN=PII-2 PE=2 SV=1)	PIN25938.1(hypothetical protein CDL12_01352 [Handroanthus impetiginosus])
Pcab011410	0.34	0.25	1.85	1.32	4.16	0.34	0.18	0.17	0.26	6.71	13.31	0.71	sp|Q9LI74|CHUP1_ARATH(Protein CHUP1, chloroplastic OS=Arabidopsis thaliana OX=3702 GN=CHUP1 PE=1 SV=1)	TEY45551.1(hypothetical protein Saspl_031692 [Salvia splendens])
Pcab011415	0.97	0.29	1.36	0	0.24	0.31	0	0.07	0	0	0	0.08	sp|Q9S7Y1|BH030_ARATH(Transcription factor bHLH30 OS=Arabidopsis thaliana OX=3702 GN=BHLH30 PE=1 SV=1)	PIN23678.1(hypothetical protein CDL12_03596 [Handroanthus impetiginosus])
Pcab011417	17.86	13.59	13.69	6.76	5.48	9.19	18.55	17.2	16.89	4.04	1.6	6.42	sp|Q0V7R1|GATL3_ARATH(Probable galacturonosyltransferase-like 3 OS=Arabidopsis thaliana OX=3702 GN=GATL3 PE=2 SV=1)	XP_011077263.1(probable galacturonosyltransferase-like 3 [Sesamum indicum])
Pcab011420	71.78	83.08	75.57	26.25	3.34	24.4	16.13	22.69	16.72	35.56	11.32	58.39	sp|Q9ZWM9|RAV1_ARATH(AP2/ERF and B3 domain-containing transcription factor RAV1 OS=Arabidopsis thaliana OX=3702 GN=RAV1 PE=1 SV=1)	PIN23681.1(hypothetical protein CDL12_03590 [Handroanthus impetiginosus])
Pcab011422	8.41	9.26	11.43	11.8	11.27	14.41	41.41	51.65	51.95	16.47	19.04	27.25	sp|Q9FPE8|HHO3_ARATH(Transcription factor HHO3 OS=Arabidopsis thaliana OX=3702 GN=HHO3 PE=2 SV=1)	XP_011070832.1(myb family transcription factor EFM [Sesamum indicum])
Pcab011423	0.81	0.84	1.76	1.81	4.31	1.57	0.78	0.79	1.07	4.58	6.93	1.81	None	THF97865.1(hypothetical protein TEA_005724 [Camellia sinensis var. sinensis])
Pcab011425	18.11	5.8	8.23	32.17	31.79	40.04	3.67	4.74	3.09	5.28	2.95	3.42	sp|Q9SX28|GDT15_ARATH(GDT1-like protein 5 OS=Arabidopsis thaliana OX=3702 GN=At1g68650 PE=1 SV=1)	PIN17548.1(putative membrane protein [Handroanthus impetiginosus])
Pcab011426	9.86	3.24	7.86	24.52	28.07	28.32	2.16	2.21	2.34	3.67	1.58	1.78	sp|Q9LS40|ASPG1_ARATH(Protein ASPARTIC PROTEASE IN GUARD CELL 1 OS=Arabidopsis thaliana OX=3702 GN=ASPG1 PE=1 SV=1)	XP_011077177.1(protein ASPARTIC PROTEASE IN GUARD CELL 1 [Sesamum indicum])
Pcab011432	5.47	6.8	1.68	2.42	2.62	1.44	1.62	0.71	0.43	2.8	2.86	1.46	sp|O80634|PNSL1_ARATH(Photosynthetic NDH subunit of lumenal location 1, chloroplastic OS=Arabidopsis thaliana OX=3702 GN=PNSL1 PE=1 SV=2)	XP_011091485.1(photosynthetic NDH subunit of lumenal location 1, chloroplastic [Sesamum indicum])
Pcab011450	9.13	2.52	7.27	24.96	32.25	42.86	1.31	1.29	1.4	2.15	0.05	2.62	sp|Q5PNZ0|GDL77_ARATH(GDSL esterase/lipase At5g18430 OS=Arabidopsis thaliana OX=3702 GN=At5g18430 PE=2 SV=1)	TEY11020.1(hypothetical protein Saspl_042226 [Salvia splendens])
Pcab011523	0.67	0.74	1.21	1.78	2.04	2.81	8.82	9.93	9.42	0.3	0.38	0.94	sp|C0LGP4|Y3475_ARATH(Probable LRR receptor-like serine/threonine-protein kinase At3g47570 OS=Arabidopsis thaliana OX=3702 GN=At3g47570 PE=2 SV=1)	TEY34858.1(protein brassinosteroid insensitive 1 [Salvia splendens])
Pcab011553	9.63	29.27	18.72	5.37	3.35	9.66	21.36	37.73	30.19	4.67	2.26	12.41	sp|Q9ZV06|NATAL_ARATH(Probable acetyltransferase NATA1-like OS=Arabidopsis thaliana OX=3702 GN=At2g39020 PE=2 SV=1)	PIN03365.1(Diamine acetyltransferase [Handroanthus impetiginosus])
Pcab011566	0.43	1.04	1.5	0	0.5	0	4.28	6.5	5.38	0.51	0.43	0.41	None	XP_011084396.1(uncharacterized protein LOC105166654 [Sesamum indicum])
Pcab011569	0.52	0.72	1.39	0.8	0.54	0.41	0.29	0.16	0.32	0.17	0.4	0.6	None	None
Pcab011575	3.55	1.94	4.23	2.41	1.04	1.17	1.26	1.19	1.18	0.24	0.23	0.32	sp|O80959|PLP6_ARATH(Patatin-like protein 6 OS=Arabidopsis thaliana OX=3702 GN=PLP6 PE=2 SV=1)	PIN11102.1(Ca2+-independent phospholipase A2 [Handroanthus impetiginosus])
Pcab011576	0.8	0.6	0.67	0.93	0.88	0.29	0.13	0.28	0.18	1.57	1.22	0.39	sp|P0AAD4|TYRP_ECOLI(Tyrosine-specific transport protein OS=Escherichia coli (strain K12) OX=83333 GN=tyrP PE=1 SV=1)	PIN00927.1(Amino acid transporter [Handroanthus impetiginosus])
Pcab011588	3.23	1.65	0.9	0.63	0.72	0.47	0.18	0.7	0.33	1.36	1.96	0.06	sp|Q9SRL7|RLP35_ARATH(Receptor-like protein 35 OS=Arabidopsis thaliana OX=3702 GN=RLP35 PE=3 SV=1)	XP_011069371.1(receptor-like protein 12 [Sesamum indicum])
Pcab011591	0.12	0	0	2.34	1.16	1.92	0.44	0	0	0	0	0.14	sp|Q9M1S3|ARP1_ARATH(Probable RNA-binding protein ARP1 OS=Arabidopsis thaliana OX=3702 GN=ARP1 PE=2 SV=1)	PIN21810.1(putative RNA-binding protein SEB4 (RRM superfamily) [Handroanthus impetiginosus])
Pcab011602	1.32	0.45	0.83	1.56	4.25	2.33	0.29	0.32	0.3	0.26	0.16	0.29	sp|Q9SF32|IQD1_ARATH(Protein IQ-DOMAIN 1 OS=Arabidopsis thaliana OX=3702 GN=IQD1 PE=1 SV=1)	XP_020547251.1(protein IQ-DOMAIN 1-like [Sesamum indicum])
Pcab011613	1.98	1.38	1.31	1.65	1.04	1.35	0.3	0.53	0.41	0.52	0.47	0.59	sp|Q9M8Z7|U80A2_ARATH(Sterol 3-beta-glucosyltransferase UGT80A2 OS=Arabidopsis thaliana OX=3702 GN=UGT80A2 PE=1 SV=1)	XP_011084712.1(sterol 3-beta-glucosyltransferase UGT80A2-like isoform X1 [Sesamum indicum])
Pcab011620	0.41	0.23	0.35	2.68	2.47	2.52	0.91	0.63	1.07	0.1	0.14	0.14	sp|Q9LT96|Y5977_ARATH(Probable leucine-rich repeat receptor-like protein kinase At5g49770 OS=Arabidopsis thaliana OX=3702 GN=At5g49770 PE=1 SV=1)	TEY32202.1(serine/threonine-protein kinase PBS1 [Salvia splendens])
Pcab011627	1.09	0.61	2.36	15.12	3.41	5.17	6.9	10.21	7.68	2.64	2.44	3.07	sp|Q43593|STAD_OLEEU(Stearoyl-[acyl-carrier-protein] 9-desaturase, chloroplastic OS=Olea europaea OX=4146 PE=2 SV=1)	QBA87513.1(acyl-[acyl-carrier-protein] desaturase 2 protein [Leucas cephalotes])
Pcab011629	0	0.56	0	6.59	6.92	5.57	2.87	0.67	2.47	0.3	0.28	0	sp|Q93WI9|HD3A_ORYSJ(Protein HEADING DATE 3A OS=Oryza sativa subsp. japonica OX=39947 GN=HD3A PE=1 SV=1)	XP_011084685.1(protein HEADING DATE 3A [Sesamum indicum])
Pcab065385	0.15	0.21	0	0.03	0.1	0.1	0.07	0.15	0.04	0.69	1.14	0.39	sp|O82146|BAMS2_PANGI(Beta-amyrin synthase 2 OS=Panax ginseng OX=4054 GN=OSCPNY2 PE=2 SV=1)	XP_012835637.1(PREDICTED: beta-amyrin synthase-like [Erythranthe guttata])
Pcab011659	4.21	2.31	3.55	3.47	10.2	5.52	1.3	1.2	0.79	8.34	12.86	4.2	None	PIN03430.1(hypothetical protein CDL12_24046 [Handroanthus impetiginosus])
Pcab011669	0.26	0.17	0.12	0.43	0.52	0.96	0.75	1.44	0.99	1.74	1.36	0.8	sp|Q56YT0|LAC3_ARATH(Laccase-3 OS=Arabidopsis thaliana OX=3702 GN=LAC3 PE=2 SV=2)	KAB2607196.1(laccase-3-like [Pyrus ussuriensis x Pyrus communis])
Pcab011670	0.71	0.4	0.63	0.93	0.61	1.14	0.44	0.58	0.56	0.11	0	0.1	sp|Q9FGH6|CHX25_ARATH(Cation/H(+) antiporter 25 OS=Arabidopsis thaliana OX=3702 GN=CHX25 PE=2 SV=1)	PIM98431.1(putative K+/H+-antiporter [Handroanthus impetiginosus])
Pcab011679	0.62	0.18	0.5	1.44	1.4	0.89	0.22	0.4	0.34	1.99	1	0.84	sp|Q8RWL6|STY17_ARATH(Serine/threonine-protein kinase STY17 OS=Arabidopsis thaliana OX=3702 GN=STY17 PE=1 SV=1)	XP_011080782.1(uncharacterized protein LOC105163943 [Sesamum indicum])
Pcab011683	15.53	8.37	14.74	9.06	38.79	11.46	7.62	7.38	6.2	42.61	91.5	3.97	sp|Q39963|PDX1_HEVBR(Probable pyridoxal 5'-phosphate synthase subunit PDX1 OS=Hevea brasiliensis OX=3981 GN=PDX1 PE=2 SV=1)	XP_012839299.1(PREDICTED: probable pyridoxal 5'-phosphate synthase subunit PDX1 [Erythranthe guttata])
Pcab011684	2.19	1.64	2.75	0	0.17	0	0.12	0.21	0	0	0.09	0.11	None	TEY47810.1(hypothetical protein Saspl_036088 [Salvia splendens])
Pcab011685	0.97	0.99	4.64	3.55	3.84	6.46	4.23	3.11	3.26	0.13	0	0.39	sp|P48624|FAD3E_BRANA(Acyl-lipid omega-3 desaturase (cytochrome b5), endoplasmic reticulum OS=Brassica napus OX=3708 GN=FAD3 PE=1 SV=1)	AAD15744.1(omega-3 fatty acid desaturase [Perilla frutescens])
Pcab011687	7.65	7.97	24.58	4.08	3.29	4.11	0.86	1.37	1.11	0.57	0.57	1.14	sp|Q944C1|PLCD4_ARATH(Phosphoinositide phospholipase C 4 OS=Arabidopsis thaliana OX=3702 GN=PLC4 PE=2 SV=2)	XP_012839318.1(PREDICTED: phosphoinositide phospholipase C 4-like [Erythranthe guttata])
Pcab011692	0.35	0.38	0.59	2.53	1.25	1.52	1.94	1.85	1.99	0.69	0.43	1.07	sp|Q7PC88|AB31G_ARATH(ABC transporter G family member 31 OS=Arabidopsis thaliana OX=3702 GN=ABCG31 PE=1 SV=1)	PIN16189.1(Pleiotropic drug resistance proteins (PDR1-15), ABC superfamily [Handroanthus impetiginosus])
Pcab011693	0.37	0.3	0.65	3.8	3.25	3.05	1.8	0.76	0.84	1.69	1.29	1.53	sp|Q7PC88|AB31G_ARATH(ABC transporter G family member 31 OS=Arabidopsis thaliana OX=3702 GN=ABCG31 PE=1 SV=1)	PIN16189.1(Pleiotropic drug resistance proteins (PDR1-15), ABC superfamily [Handroanthus impetiginosus])
Pcab011698	6.62	9.15	6.39	14.41	15.9	18.96	2.38	1.85	1.59	0.98	1.67	6.69	sp|P32069|TRPX_ARATH(Anthranilate synthase alpha subunit 2, chloroplastic OS=Arabidopsis thaliana OX=3702 GN=ASA2 PE=2 SV=1)	XP_011082384.1(anthranilate synthase alpha subunit 2, chloroplastic isoform X1 [Sesamum indicum])
Pcab011699	3.38	3.25	10.64	5.7	10.36	7.63	2.47	3.33	2.07	10.86	24.12	7.28	None	XP_011082383.1(uncharacterized protein LOC105165171 [Sesamum indicum])
Pcab011704	1.96	1.61	0.79	3.77	5.14	3.91	1.14	2.42	1.08	0.88	0.58	0	None	PIM98963.1(hypothetical protein CDL12_28548 [Handroanthus impetiginosus])
Pcab011706	15.18	13.54	6.06	14.89	10.61	10.68	49	57.05	45.71	24.46	28.47	19.82	sp|Q9M390|PTR1_ARATH(Protein NRT1/ PTR FAMILY 8.1 OS=Arabidopsis thaliana OX=3702 GN=NPF8.1 PE=1 SV=1)	XP_020550172.1(protein NRT1/ PTR FAMILY 8.1-like [Sesamum indicum])
Pcab011707	0	0.07	0	0.04	0.06	0.04	0.09	0.23	0.34	2.36	1.44	0.87	sp|Q9M390|PTR1_ARATH(Protein NRT1/ PTR FAMILY 8.1 OS=Arabidopsis thaliana OX=3702 GN=NPF8.1 PE=1 SV=1)	XP_011080848.1(protein NRT1/ PTR FAMILY 8.1 [Sesamum indicum])
Pcab011711	1.4	1.01	1.08	6.42	12.52	6.53	4.75	2.73	4.02	4.22	6	1.78	sp|Q8S9H7|DIV_ANTMA(Transcription factor DIVARICATA OS=Antirrhinum majus OX=4151 GN=DIVARICATA PE=2 SV=1)	XP_011080854.1(transcription factor DIVARICATA isoform X1 [Sesamum indicum])
Pcab011717	5.66	3.53	4.32	20.35	27.15	21.87	16.94	13.59	16.03	5.2	4.98	3.92	sp|F4KGE8|GIL1_ARATH(Protein GRAVITROPIC IN THE LIGHT 1 OS=Arabidopsis thaliana OX=3702 GN=GIL1 PE=2 SV=1)	XP_011080844.1(uncharacterized protein LOC105164004 [Sesamum indicum])
Pcab011723	17.74	9.18	11.02	12.81	10.72	18.03	2.6	3.56	3.32	2.93	1.3	5.68	sp|Q8H7U1|TBB2_ORYSJ(Tubulin beta-2 chain OS=Oryza sativa subsp. japonica OX=39947 GN=TUBB2 PE=2 SV=1)	THG14821.1(hypothetical protein TEA_018676 [Camellia sinensis var. sinensis])
Pcab011775	5.48	0.59	6.17	22.27	18.46	28.13	16.06	18.21	16.56	0.18	0.21	2.1	sp|Q9SIB2|KCS12_ARATH(3-ketoacyl-CoA synthase 12 OS=Arabidopsis thaliana OX=3702 GN=KCS12 PE=2 SV=1)	XP_011089407.1(3-ketoacyl-CoA synthase 12 [Sesamum indicum])
Pcab011777	6.08	5.45	14.19	1.84	0.03	3.93	0.73	3.31	2.1	0.24	0.19	1.68	sp|C0LGD6|Y1570_ARATH(Probable LRR receptor-like serine/threonine-protein kinase At1g05700 OS=Arabidopsis thaliana OX=3702 GN=At1g05700 PE=1 SV=1)	RZC86912.1(hypothetical protein C5167_030262 [Papaver somniferum])
Pcab011780	7.55	6.71	16.35	6.95	3.62	4.07	3.69	3.08	2.36	2.45	0.37	1.02	None	PIN06635.1(hypothetical protein CDL12_20813 [Handroanthus impetiginosus])
Pcab011782	0	0	0	0	0	0.1	12.01	9.72	10.73	0.17	0	0	sp|Q9SLP4|CHIT1_TULSB(Chitinase 1 OS=Tulipa saxatilis subsp. bakeri OX=110455 PE=1 SV=1)	XP_011089843.1(chitinase 2-like [Sesamum indicum])
Pcab011786	2	0.87	0.97	2.04	0.84	0.81	2.97	2.92	2.66	0.49	0.15	0.33	sp|Q9LQQ8|PBL5_ARATH(Probable serine/threonine-protein kinase PBL5 OS=Arabidopsis thaliana OX=3702 GN=PBL5 PE=2 SV=1)	XP_012838658.1(PREDICTED: serine/threonine-protein kinase CDL1-like [Erythranthe guttata])
Pcab011790	19.95	14.19	22.49	2.34	2.87	3.48	0.87	1.78	1.17	1.77	2.44	1.27	sp|Q9SK03|RAP27_ARATH(Ethylene-responsive transcription factor RAP2-7 OS=Arabidopsis thaliana OX=3702 GN=RAP2-7 PE=2 SV=2)	XP_020552605.1(ethylene-responsive transcription factor RAP2-7 isoform X2 [Sesamum indicum])
Pcab011835	0.11	0.43	0.35	0.34	0.37	0.19	0	0	0	1.08	0.37	0.32	sp|Q94KB9|MLO3_ARATH(MLO-like protein 3 OS=Arabidopsis thaliana OX=3702 GN=MLO3 PE=2 SV=1)	XP_011089886.1(MLO-like protein 3 isoform X1 [Sesamum indicum])
Pcab011837	17.19	14.66	10.97	3.57	4.98	4.46	2.42	2.65	2.45	9.55	9.81	10.36	sp|Q9FFH3|IDD8_ARATH(Zinc finger protein NUTCRACKER OS=Arabidopsis thaliana OX=3702 GN=NUC PE=1 SV=1)	XP_015865682.1(protein indeterminate-domain 9-like [Ziziphus jujuba])
Pcab011847	9.63	4.53	1.09	8.91	10.01	8.37	0	0	0.67	1.39	0	0.59	None	XP_011089903.1(uncharacterized protein LOC105170714 [Sesamum indicum])
Pcab011857	2.08	2.8	0.98	0.43	0.62	0.54	0.49	0.81	0.6	0.58	0.13	0.12	sp|Q39231|SUC2_ARATH(Sucrose transport protein SUC2 OS=Arabidopsis thaliana OX=3702 GN=SUC2 PE=1 SV=2)	XP_028126714.1(sucrose transport protein-like [Camellia sinensis])
[truncated: 11,822 more rows]

## Sheet: Table S3
Table S3. The significantly different metabolic pathways by GO analysis of the three comparison sets.
Comparison set	GO.ID	Term	Annotated	Significant	Percent（%）	AllDEG	Pvalue	Class	gene
[truncated: 1,634 more rows]

## Sheet: Table S4
Table S4. The significantly different metabolic pathways by KEGG analysis of the three comparison sets.
[truncated: 234 more rows]

[truncated: 12 more sheets: Table S5, Table S6, Table S7, Table S8, Table S9, Table S10, Table S11, Table S12, Table S13, Table S14, Table S15, Table S16]
